# Supplementary material for: Differential CFTR-Interactome Proximity Labeling Procedures Identify Enrichment in Multiple SLC Transporters
Source: Int J Mol Sci. 2022 Aug 11;23(16):8937. doi: 10.3390/ijms23168937 (PMC9408702; doi:10.3390/ijms23168937)
Supplement: Supplementary file 1 [file ijms-23-08937-s001.zip]

Archive with 2 entries (2 files):
- Figures Supp+legend.pdf
- Supp. Table S1.xlsx
