# Supplementary material for: Differential CFTR-Interactome Proximity Labeling Procedures Identify Enrichment in Multiple SLC Transporters
Source: Int J Mol Sci. 2022 Aug 11;23(16):8937. doi: 10.3390/ijms23168937 (PMC9408702; doi:10.3390/ijms23168937)
Supplement: Supplementary file 1 [file ijms-23-08937-s001.zip › Supp. Table S1.xlsx]

## Sheet: APEX2-CFTR-WT vs CTRL
Data shown in volcano Plot in Figure 3C
Gene names	Majority protein IDs	Protein names	p-val	log2FC
	P0DPI2;A0A0B4J2D5		0.187859	1.19995
UBA6	A0AVT1	Ubiquitin-like modifier-activating enzyme 6	0.0114778	3.21982
ESYT2	A0FGR8	Extended synaptotagmin-2	0.0745332	2.07003
KIAA1598	A0MZ66	Shootin-1	0.253265	2.57523
TMEM223	A0PJW6	Transmembrane protein 223	0.186364	1.64889
ILVBL	A1L0T0	Acetolactate synthase-like protein	0.0681076	2.56275
C1orf226	A1L170	Uncharacterized protein C1orf226	0.0452669	1.47631
PLEKHG3	A1L390	Pleckstrin homology domain-containing family G member 3	0.00262742	2.74482
SH3PXD2B	A1X283	SH3 and PX domain-containing protein 2B	0.00627228	3.48702
NBAS	A2RRP1	Neuroblastoma-amplified sequence	0.351731	0.855988
KIAA1467	A2RU67	Uncharacterized protein KIAA1467	0.169303	0.965967
VWA8	A3KMH1	von Willebrand factor A domain-containing protein 8	0.0204814	-1.34887
GTPBP10	A4D1E9	GTP-binding protein 10	0.605676	0.759916
KLRG2	A4D1S0	Killer cell lectin-like receptor subfamily G member 2	0.00224009	4.31823
VPS37C	A5D8V6	Vacuolar protein sorting-associated protein 37C	0.00306111	3.9803
CNOT1	A5YKK6	CCR4-NOT transcription complex subunit 1	0.00395333	3.81245
PGP	A6NDG6	Phosphoglycolate phosphatase	0.000470406	3.74152
C5orf51	A6NDU8	UPF0600 protein C5orf51	0.0255428	2.49792
SMCHD1	A6NHR9	Structural maintenance of chromosomes flexible hinge domain-containing protein 1	0.175141	1.41082
METTL15	A6NJ78	Probable methyltransferase-like protein 15	0.209292	1.51271
CCDC85C	A6NKD9	Coiled-coil domain-containing protein 85C	0.000244415	3.52313
RGPD3	A6NKT7	RanBP2-like and GRIP domain-containing protein 3	0.343844	2.02231
POM121C;POM121;POM121B	A8CG34;Q96HA1;A6NF01	Nuclear envelope pore membrane protein POM 121C;Nuclear envelope pore membrane protein POM 121;Putative nuclear envelope pore membrane protein POM 121B	0.249113	1.82623
FAM171A2	A8MVW0	Protein FAM171A2	0.014161	2.40445
SNRPG;SNRPGP15	P62308;A8MWD9	Small nuclear ribonucleoprotein G;Putative small nuclear ribonucleoprotein G-like protein 15	0.512099	0.859898
GPR89B;GPR89A	P0CG08;B7ZAQ6	Golgi pH regulator B;Golgi pH regulator A	0.099751	2.03464
NACA	E9PAV3;Q13765	Nascent polypeptide-associated complex subunit alpha, muscle-specific form;Nascent polypeptide-associated complex subunit alpha	0.137833	2.37814
AGPS	O00116	Alkyldihydroxyacetonephosphate synthase, peroxisomal	0.381288	1.19474
KIF2A	O00139	Kinesin-like protein KIF2A	0.0661508	2.67521
DDX39A	O00148	ATP-dependent RNA helicase DDX39A	0.060383	3.19525
PDLIM1	O00151	PDZ and LIM domain protein 1	0.00205703	6.86251
ACOT7	O00154	Cytosolic acyl coenzyme A thioester hydrolase	0.00599294	2.91488
MYO1C	O00159	Unconventional myosin-Ic	0.159628	2.24416
SNAP23	O00161	Synaptosomal-associated protein 23	0.000205167	7.52047
HAX1	O00165	HCLS1-associated protein X-1	0.456612	-0.441623
AIP	O00170	AH receptor-interacting protein	0.000738292	4.32335
GTPBP1	O00178	GTP-binding protein 1	0.156238	2.5221
STXBP3	O00186	Syntaxin-binding protein 3	0.0011572	3.96346
ARVCF	O00192	Armadillo repeat protein deleted in velo-cardio-facial syndrome	0.0116697	3.11679
AP3B1	O00203	AP-3 complex subunit beta-1	0.0788512	1.57991
APBB1	O00213	Amyloid beta A4 precursor protein-binding family B member 1	0.399264	-0.857007
NDUFS8	O00217	NADH dehydrogenase [ubiquinone] iron-sulfur protein 8, mitochondrial	0.575336	0.574177
PSMD11	O00231	26S proteasome non-ATPase regulatory subunit 11	0.0348243	1.61463
PSMD12	O00232	26S proteasome non-ATPase regulatory subunit 12	0.0394106	2.64037
PGRMC1	O00264	Membrane-associated progesterone receptor component 1	0.171749	-0.591866
SUPT5H	O00267	Transcription elongation factor SPT5	0.00709201	2.45393
DFFA	O00273	DNA fragmentation factor subunit alpha	0.00380956	4.26311
HIP1	O00291	Huntingtin-interacting protein 1	0.00778785	3.6335
CLIC1	O00299	Chloride intracellular channel protein 1	0.082517	2.39566
EIF3F	O00303	Eukaryotic translation initiation factor 3 subunit F	0.976361	0.0323537
PDHX	O00330	Pyruvate dehydrogenase protein X component, mitochondrial	0.0334537	-1.2967
SLC33A1	O00400	Acetyl-coenzyme A transporter 1	0.00250188	1.83307
WASL	O00401	Neural Wiskott-Aldrich syndrome protein	0.0155598	3.03129
IPO5	O00410	Importin-5	0.0071859	2.96517
POLRMT	O00411	DNA-directed RNA polymerase, mitochondrial	0.93818	0.130194
IGF2BP3	O00425	Insulin-like growth factor 2 mRNA-binding protein 3	0.310562	0.545213
DNM1L	O00429	Dynamin-1-like protein	0.0865317	2.03805
RTCA	O00442	RNA 3-terminal phosphate cyclase	0.0714205	1.87013
PIK3C2A	O00443	Phosphatidylinositol 4-phosphate 3-kinase C2 domain-containing subunit alpha	0.000153426	2.87462
PIK3R2	O00459	Phosphatidylinositol 3-kinase regulatory subunit beta	0.000758202	4.46149
PLOD2	O00469	Procollagen-lysine,2-oxoglutarate 5-dioxygenase 2	0.314684	0.66033
EXOC5	O00471	Exocyst complex component 5	0.00603332	3.04592
NDUFA4	O00483	Cytochrome c oxidase subunit NDUFA4	0.0346251	-0.903702
PSMD14	O00487	26S proteasome non-ATPase regulatory subunit 14	0.874674	-0.0850722
KPNA3	O00505	Importin subunit alpha-4	0.00125357	3.94306
PES1	O00541	Pescadillo homolog	0.0956033	1.92096
SDCBP	O00560	Syntenin-1	0.00114456	4.01796
NOP56	O00567	Nucleolar protein 56	0.0190219	1.70354
DDX3X;DDX3Y	O00571;O15523	ATP-dependent RNA helicase DDX3X;ATP-dependent RNA helicase DDX3Y	0.142796	0.978816
PODXL	O00592	Podocalyxin	0.00192391	5.65774
KPNA4	O00629	Importin subunit alpha-3	3.77756e-05	3.95329
PPP6C	O00743	Serine/threonine-protein phosphatase 6 catalytic subunit;Serine/threonine-protein phosphatase 6 catalytic subunit, N-terminally processed	0.313653	0.949252
SCD	O00767	Acyl-CoA desaturase	0.333339	1.38948
PPAP2A	O14494	Lipid phosphate phosphohydrolase 1	0.0920392	2.52714
ARID1A	O14497	AT-rich interactive domain-containing protein 1A	0.0305114	1.35859
C2CD2L	O14523	C2 domain-containing protein 2-like	0.107833	2.67977
TRAFD1	O14545	TRAF-type zinc finger domain-containing protein 1	9.44111e-05	3.43343
COPE	O14579	Coatomer subunit epsilon	0.0797672	2.38505
EIF1AX;EIF1AY	P47813;O14602	Eukaryotic translation initiation factor 1A, X-chromosomal;Eukaryotic translation initiation factor 1A, Y-chromosomal	0.246512	1.85583
AP3D1	O14617	AP-3 complex subunit delta-1	0.0472037	1.48372
CCS	O14618	Copper chaperone for superoxide dismutase	0.064105	2.24716
ABLIM1	O14639	Actin-binding LIM protein 1	0.00199686	3.1393
DVL2	O14641	Segment polarity protein dishevelled homolog DVL-2	0.001123	2.6225
CHD1	O14646	Chromodomain-helicase-DNA-binding protein 1	0.000853468	6.49259
GOSR2	O14653	Golgi SNAP receptor complex member 2	0.000521625	4.61159
IRS4	O14654	Insulin receptor substrate 4	0.000174288	4.90724
TOR1A	O14656	Torsin-1A	0.0508982	2.11855
STX16	O14662	Syntaxin-16	0.000315922	3.20947
ACOT8	O14734	Acyl-coenzyme A thioesterase 8	0.132925	2.33321
CDIPT	O14735	CDP-diacylglycerol--inositol 3-phosphatidyltransferase	0.197923	2.39556
PDCD5	O14737	Programmed cell death protein 5	0.0028881	5.98669
PRMT5	O14744	Protein arginine N-methyltransferase 5;Protein arginine N-methyltransferase 5, N-terminally processed	0.000502664	3.41944
SLC9A3R1	O14745	Na(+)/H(+) exchange regulatory cofactor NHE-RF1	0.000439989	6.54256
CHEK1	O14757	Serine/threonine-protein kinase Chk1	0.0111046	1.57027
TNFRSF10B	O14763	Tumor necrosis factor receptor superfamily member 10B	0.0144432	1.90826
TCERG1	O14776	Transcription elongation regulator 1	0.00526207	1.80474
NDC80	O14777	Kinetochore protein NDC80 homolog	0.0294607	1.64388
NRP1	O14786	Neuropilin-1	0.238263	1.24801
PSMA7	O14818	Proteasome subunit alpha type-7	0.0208047	-1.67238
SCAMP3	O14828	Secretory carrier-associated membrane protein 3	0.0154739	6.36906
BCKDK	O14874	[3-methyl-2-oxobutanoate dehydrogenase [lipoamide]] kinase, mitochondrial	0.16056	3.30715
MGST3	O14880	Microsomal glutathione S-transferase 3	0.00613155	5.61991
GEMIN2	O14893	Gem-associated protein 2	0.0580626	2.48083
GIPC1	O14908	PDZ domain-containing protein GIPC1	0.00799533	4.15805
LIN7A	O14910	Protein lin-7 homolog A	0.00109749	4.65483
IKBKB	O14920	Inhibitor of nuclear factor kappa-B kinase subunit beta	0.0845959	2.16508
TIMM23;TIMM23B	O14925;Q5SRD1	Mitochondrial import inner membrane translocase subunit Tim23;Putative mitochondrial import inner membrane translocase subunit Tim23B	0.625419	1.05726
HAT1	O14929	Histone acetyltransferase type B catalytic subunit	0.00559401	3.62014
CASK	O14936	Peripheral plasma membrane protein CASK	0.000397606	5.17726
UQCRQ	O14949	Cytochrome b-c1 complex subunit 8	0.666661	0.735278
MYL12A;MYL12B;MYL9	P19105;O14950;P24844	Myosin regulatory light chain 12A;Myosin regulatory light chain 12B;Myosin regulatory light polypeptide 9	0.0144105	5.34267
HGS	O14964	Hepatocyte growth factor-regulated tyrosine kinase substrate	0.000215533	6.90021
AURKA	O14965	Aurora kinase A	0.078631	1.68084
RAB29	O14966	Ras-related protein Rab-7L1	0.104922	2.03638
CLGN	O14967	Calmegin	0.22855	1.16798
PPP1R12A	O14974	Protein phosphatase 1 regulatory subunit 12A	0.00216813	6.89607
GAK	O14976	Cyclin-G-associated kinase	0.00201876	2.29559
HNRNPDL	O14979	Heterogeneous nuclear ribonucleoprotein D-like	0.0747214	1.22453
XPO1	O14980	Exportin-1	0.183639	1.7465
SPTBN2	O15020	Spectrin beta chain, non-erythrocytic 2	0.0476768	3.88779
SEC16A	O15027	Protein transport protein Sec16A	0.0204975	3.82611
PLXNB2	O15031	Plexin-B2	0.00458761	3.58058
U2SURP	O15042	U2 snRNP-associated SURP motif-containing protein	0.0019807	5.50733
KIAA0355	O15063	Uncharacterized protein KIAA0355	0.0109071	2.31076
PFAS	O15067	Phosphoribosylformylglycinamidine synthase	0.00706446	3.96095
CEP290	O15078	Centrosomal protein of 290 kDa	0.00207423	2.39633
ANKRD28	O15084	Serine/threonine-protein phosphatase 6 regulatory ankyrin repeat subunit A	0.0240034	1.81737
ARHGEF11	O15085	Rho guanine nucleotide exchange factor 11	0.608041	0.195706
KIAA0391	O15091	Mitochondrial ribonuclease P protein 3	0.751279	0.506842
CHUK	O15111	Inhibitor of nuclear factor kappa-B kinase subunit alpha	0.00651605	2.40707
LSM1	O15116	U6 snRNA-associated Sm-like protein LSm1	0.0405229	2.99338
NPC1	O15118	Niemann-Pick C1 protein	0.70949	0.598632
DEGS1	O15121	Sphingolipid delta(4)-desaturase DES1	NaN	0
SCAMP1	O15126	Secretory carrier-associated membrane protein 1	0.00262089	4.40641
ARPC3	O15145	Actin-related protein 2/3 complex subunit 3	0.0698488	3.58006
BET1	O15155	BET1 homolog	4.38254e-05	5.67223
POLR1C	O15160	DNA-directed RNA polymerases I and III subunit RPAC1	0.149023	2.44239
PLSCR1	O15162	Phospholipid scramblase 1	0.000669536	4.04057
PGRMC2	O15173	Membrane-associated progesterone receptor component 2	0.0694239	2.17815
NKRF	O15226	NF-kappa-B-repressing factor	0.575915	0.488363
MRPS12	O15235	28S ribosomal protein S12, mitochondrial	0.0017239	4.33846
RER1	O15258	Protein RER1	0.385216	1.34133
SURF4	O15260	Surfeit locus protein 4	0.219946	2.20604
SPTLC1	O15269	Serine palmitoyltransferase 1	0.7349	0.193432
SPTLC2	O15270	Serine palmitoyltransferase 2	0.00943674	2.81024
OGT	O15294	UDP-N-acetylglucosamine--peptide N-acetylglucosaminyltransferase 110 kDa subunit	0.138103	1.35335
PMM2	O15305	Phosphomannomutase 2	0.0064304	3.0426
MID1	O15344	E3 ubiquitin-protein ligase Midline-1	0.00126982	4.17577
PPM1G	O15355	Protein phosphatase 1G	0.000539497	4.09385
INPPL1	O15357	Phosphatidylinositol 3,4,5-trisphosphate 5-phosphatase 2	0.00217329	2.01568
EIF3D	O15371	Eukaryotic translation initiation factor 3 subunit D	0.1675	2.56195
EIF3H	O15372	Eukaryotic translation initiation factor 3 subunit H	0.000230412	3.36402
NVL	O15381	Nuclear valosin-containing protein-like	0.071309	2.5569
IPO8	O15397	Importin-8	0.00148249	3.03947
STX7	O15400	Syntaxin-7	3.44085e-05	6.89112
ABCC4	O15439	Multidrug resistance-associated protein 4	0.0985729	1.63764
P4HA2	O15460	Prolyl 4-hydroxylase subunit alpha-2	8.02006e-05	7.0465
YKT6	O15498	Synaptobrevin homolog YKT6	0.00671844	2.67083
NUPL2	O15504	Nucleoporin-like protein 2	0.515005	0.891548
PDPK1;PDPK2P	O15530;Q6A1A2	3-phosphoinositide-dependent protein kinase 1;Putative 3-phosphoinositide-dependent protein kinase 2	0.026072	2.23175
DHX15	O43143	Pre-mRNA-splicing factor ATP-dependent RNA helicase DHX15	0.00235018	2.36022
RNMT	O43148	mRNA cap guanine-N7 methyltransferase	0.0174492	1.50573
RRP8	O43159	Ribosomal RNA-processing protein 8	0.0596188	3.39995
PJA2	O43164	E3 ubiquitin-protein ligase Praja-2	0.000488011	3.0788
SIPA1L1	O43166	Signal-induced proliferation-associated 1-like protein 1	0.143742	3.99613
CYB5B	O43169	Cytochrome b5 type B	6.10815e-05	5.55509
PRPF4	O43172	U4/U6 small nuclear ribonucleoprotein Prp4	0.446989	1.26632
PHGDH	O43175	D-3-phosphoglycerate dehydrogenase	0.0108152	1.42067
DYNC1LI2	O43237	Cytoplasmic dynein 1 light intermediate chain 2	0.0129943	1.62483
PSMD3	O43242	26S proteasome non-ATPase regulatory subunit 3	0.106095	1.69994
RBFOX2;RBFOX1	O43251;Q9NWB1	RNA binding protein fox-1 homolog 2;RNA binding protein fox-1 homolog 1	0.644065	0.566755
ZW10	O43264	Centromere/kinetochore protein zw10 homolog	0.0217414	2.29569
DAPK3	O43293	Death-associated protein kinase 3	0.0249159	2.99159
HSPA12A	O43301	Heat shock 70 kDa protein 12A	0.000306206	3.78317
MAP3K7	O43318	Mitogen-activated protein kinase kinase kinase 7	0.00248133	3.26258
EEF1E1	O43324	Eukaryotic translation elongation factor 1 epsilon-1	0.083376	2.75165
MSI1	O43347	RNA-binding protein Musashi homolog 1	0.00486898	2.91059
RIPK2	O43353	Receptor-interacting serine/threonine-protein kinase 2	0.0535729	2.13401
HNRNPR	O43390	Heterogeneous nuclear ribonucleoprotein R	0.0107687	4.97733
PRPF3	O43395	U4/U6 small nuclear ribonucleoprotein Prp3	0.235037	1.57082
TXNL1	O43396	Thioredoxin-like protein 1	0.0181977	2.29791
TPD52L2	O43399	Tumor protein D54	9.96086e-05	3.63352
EMC8	O43402	ER membrane protein complex subunit 8	0.0133227	3.35688
FIBP	O43427	Acidic fibroblast growth factor intracellular-binding protein	0.00241847	3.69385
EIF4G3	O43432	Eukaryotic translation initiation factor 4 gamma 3	0.078573	1.66739
HTRA2	O43464	Serine protease HTRA2, mitochondrial	0.0552493	2.80571
EPB41L2	O43491	Band 4.1-like protein 2	0.000113393	6.33609
DENR	O43583	Density-regulated protein	0.00887647	2.95455
XPOT	O43592	Exportin-T	0.148738	1.4126
TIMM44	O43615	Mitochondrial import inner membrane translocase subunit TIM44	0.258846	2.88224
PRC1	O43663	Protein regulator of cytokinesis 1	0.234239	2.01115
ZNF207	O43670	BUB3-interacting and GLEBS motif-containing protein ZNF207	0.00291333	4.87396
ASNA1	O43681	ATPase ASNA1	0.0236375	1.77554
BUB3	O43684	Mitotic checkpoint protein BUB3	0.13377	1.60908
ACTN4	O43707	Alpha-actinin-4	0.00433941	8.16675
HTATSF1	O43719	HIV Tat-specific factor 1	0.00445539	3.10374
AP1G1	O43747	AP-1 complex subunit gamma-1	0.012285	2.83383
STX6	O43752	Syntaxin-6	0.00264167	3.06218
SYNGR2	O43760	Synaptogyrin-2	0.000915762	7.05996
SGTA	O43765	Small glutamine-rich tetratricopeptide repeat-containing protein alpha	0.00867494	2.9662
ENSA	O43768	Alpha-endosulfine	0.00293285	4.76955
SLC25A20	O43772	Mitochondrial carnitine/acylcarnitine carrier protein	0.26726	0.762101
NARS	O43776	Asparagine--tRNA ligase, cytoplasmic	0.066813	2.12298
MYO1B	O43795	Unconventional myosin-Ib	0.263251	1.41701
NUDT21	O43809	Cleavage and polyadenylation specificity factor subunit 5	0.00980056	4.44149
LANCL1	O43813	LanC-like protein 1	0.0649299	4.86432
STRN	O43815	Striatin	0.00576718	3.79425
AKAP8	O43823	A-kinase anchor protein 8	0.00432505	3.37318
GTPBP6	O43824	Putative GTP-binding protein 6	0.551459	1.01517
IDH3B	O43837	Isocitrate dehydrogenase [NAD] subunit beta, mitochondrial	0.800565	0.150902
NRD1	O43847	Nardilysin	0.00384416	3.10881
CALU	O43852	Calumenin	0.100423	-1.26123
AHCYL1	O43865	Putative adenosylhomocysteinase 2	0.00208489	3.47419
ORC5	O43913	Origin recognition complex subunit 5	0.493056	1.07547
ORC4	O43929	Origin recognition complex subunit 4	0.507175	0.573509
RAD21	O60216	Double-strand-break repair protein rad21 homolog	0.246079	2.07716
SSSCA1	O60232	Sjoegren syndrome/scleroderma autoantigen 1	0.000874436	4.50802
PPP1R12B	O60237	Protein phosphatase 1 regulatory subunit 12B	0.339223	0.723351
PCDH7	O60245	Protocadherin-7	0.000880661	3.67371
PRPSAP2	O60256	Phosphoribosyl pyrophosphate synthase-associated protein 2	0.005534	2.87766
SMARCA5	O60264	SWI/SNF-related matrix-associated actin-dependent regulator of chromatin subfamily A member 5	0.0831115	2.38174
SPAG9	O60271	C-Jun-amino-terminal kinase-interacting protein 4	0.000523217	5.11809
KIF5C	O60282	Kinesin heavy chain isoform 5C	0.0277718	1.60137
URB1	O60287	Nucleolar pre-ribosomal-associated protein 1	0.0175764	2.89967
MGRN1	O60291	E3 ubiquitin-protein ligase MGRN1	0.190979	1.71637
SIPA1L3	O60292	Signal-induced proliferation-associated 1-like protein 3	0.021173	3.13137
AQR	O60306	Intron-binding protein aquarius	0.115484	3.14695
OPA1	O60313	Dynamin-like 120 kDa protein, mitochondrial;Dynamin-like 120 kDa protein, form S1	0.316846	0.984983
TBC1D4	O60343	TBC1 domain family member 4	0.0025453	4.52833
ACSL4	O60488	Long-chain-fatty-acid--CoA ligase 4	0.095037	1.27341
SNX3	O60493	Sorting nexin-3	0.0315651	2.79028
STX10	O60499	Syntaxin-10	0.0100027	2.67417
MGEA5	O60502	Protein O-GlcNAcase	0.0417861	5.07352
SYNCRIP	O60506	Heterogeneous nuclear ribonucleoprotein Q	5.01524e-05	7.20676
GMDS	O60547	GDP-mannose 4,6 dehydratase	0.187491	1.41485
CCNT1	O60563	Cyclin-T1	0.285489	1.05954
BUB1B	O60566	Mitotic checkpoint serine/threonine-protein kinase BUB1 beta	0.0367057	1.89667
EIF4E2	O60573	Eukaryotic translation initiation factor 4E type 2	0.0159776	3.21737
DIAPH1	O60610	Protein diaphanous homolog 1	0.00654313	2.81256
EXOC3	O60645	Exocyst complex component 3	0.00979651	2.80091
PLIN3	O60664	Perilipin-3	0.0021338	4.5781
PRMT3	O60678	Protein arginine N-methyltransferase 3	0.000494215	4.10204
KPNA6	O60684	Importin subunit alpha-7	0.0869043	2.5817
UGDH	O60701	UDP-glucose 6-dehydrogenase	0.0420396	2.30149
CTNND1	O60716	Catenin delta-1	0.00220739	6.04429
SNX2	O60749	Sorting nexin-2	0.169232	1.42202
DPM1	O60762	Dolichol-phosphate mannosyltransferase subunit 1	0.657968	0.359712
USO1	O60763	General vesicular transport factor p115	0.0101413	2.24446
TOM1	O60784	Target of Myb protein 1	0.000643238	3.87132
HIST1H2BL;HIST1H2BM;HIST1H2BN;HIST1H2BH;HIST2H2BF;HIST1H2BC;HIST1H2BD;H2BFS;HIST1H2BK;HIST1H2BA	Q99880;Q99879;Q99877;Q93079;Q5QNW6;P62807;P58876;P57053;O60814;Q96A08	Histone H2B type 1-L;Histone H2B type 1-M;Histone H2B type 1-N;Histone H2B type 1-H;Histone H2B type 2-F;Histone H2B type 1-C/E/F/G/I;Histone H2B type 1-D;Histone H2B type F-S;Histone H2B type 1-K;Histone H2B type 1-A	0.560777	0.324554
CCDC22	O60826	Coiled-coil domain-containing protein 22	0.00352065	2.79458
TIMM17B	O60830	Mitochondrial import inner membrane translocase subunit Tim17-B	0.142586	2.2743
DIAPH2	O60879	Protein diaphanous homolog 2	0.00316018	1.20878
DNAJA2	O60884	DnaJ homolog subfamily A member 2	5.29029e-05	4.95405
ABCB7	O75027	ATP-binding cassette sub-family B member 7, mitochondrial	0.686424	0.528383
SRGAP2	O75044	SLIT-ROBO Rho GTPase-activating protein 2	9.9796e-05	3.57002
NOS1AP	O75052	Carboxyl-terminal PDZ ligand of neuronal nitric oxide synthase protein	0.00020094	5.37415
IGSF3	O75054	Immunoglobulin superfamily member 3	0.0234935	2.65306
WDR1	O75083	WD repeat-containing protein 1	0.0892134	2.40076
ROCK2	O75116	Rho-associated protein kinase 2	0.000481157	4.8202
CLASP2	O75122	CLIP-associating protein 2	0.00870791	3.70386
PTCD1	O75127	Pentatricopeptide repeat-containing protein 1, mitochondrial	0.401184	1.00452
COBL	O75128	Protein cordon-bleu	0.0195583	2.87609
CPNE3	O75131	Copine-3	7.41845e-05	6.38511
HIP1R	O75146	Huntingtin-interacting protein 1-related protein	0.00626343	3.18746
OBSL1	O75147	Obscurin-like protein 1	0.0681228	2.17196
ZC3H11A	O75152	Zinc finger CCCH domain-containing protein 11A	0.0133241	4.78814
CLUH	O75153	Clustered mitochondria protein homolog	0.00447429	2.58253
DNAJC13	O75165	DnaJ homolog subfamily C member 13	0.0796964	1.9613
PPP6R2	O75170	Serine/threonine-protein phosphatase 6 regulatory subunit 2	0.000776927	2.39944
CNOT3	O75175	CCR4-NOT transcription complex subunit 3	0.00316412	3.75807
ANKRD17	O75179	Ankyrin repeat domain-containing protein 17	0.000718379	3.20522
DNAJB6	O75190	DnaJ homolog subfamily B member 6	0.502182	0.882774
GGCT	O75223	Gamma-glutamylcyclotransferase	0.172601	-2.99023
NDUFS7	O75251	NADH dehydrogenase [ubiquinone] iron-sulfur protein 7, mitochondrial	0.78628	-0.128513
NDUFS2	O75306	NADH dehydrogenase [ubiquinone] iron-sulfur protein 2, mitochondrial	0.178374	2.65765
ZPR1	O75312	Zinc finger protein ZPR1	0.0234033	2.73244
GBAS	O75323	Protein NipSnap homolog 2	0.240506	2.27173
HMMR	O75330	Hyaluronan mediated motility receptor	0.00125347	2.90358
PDCD6	O75340	Programmed cell death protein 6	0.567195	0.292964
TBCA	O75347	Tubulin-specific chaperone A	0.00515411	5.27373
ATP6V1G1;ATP6V1G2	O75348;O95670	V-type proton ATPase subunit G 1;V-type proton ATPase subunit G 2	0.0139802	4.02844
H2AFY	O75367	Core histone macro-H2A.1	0.606581	0.467234
FLNB	O75369	Filamin-B	0.0085965	5.33733
PEX14	O75381	Peroxisomal membrane protein PEX14	6.77827e-05	5.95128
TULP3	O75386	Tubby-related protein 3	0.0266432	1.62033
CS	O75390	Citrate synthase, mitochondrial	0.597741	0.716677
SEC22B	O75396	Vesicle-trafficking protein SEC22b	0.0303746	2.11136
PRPF40A	O75400	Pre-mRNA-processing factor 40 homolog A	0.00243201	3.90935
TACC1	O75410	Transforming acidic coiled-coil-containing protein 1	0.00629719	2.81973
NME6	O75414	Nucleoside diphosphate kinase 6	0.0106133	2.4849
LRCH4	O75427	Leucine-rich repeat and calponin homology domain-containing protein 4	0.196257	0.806316
VPS26A	O75436	Vacuolar protein sorting-associated protein 26A	0.170444	1.9467
PMPCB	O75439	Mitochondrial-processing peptidase subunit beta	0.0900369	-1.51048
KATNA1	O75449	Katanin p60 ATPase-containing subunit A1	0.0232952	1.83468
ERLIN1	O75477	Erlin-1	0.0273631	-1.36626
NDUFS3	O75489	NADH dehydrogenase [ubiquinone] iron-sulfur protein 3, mitochondrial	0.376356	-1.52103
ECI2	O75521	Enoyl-CoA delta isomerase 2, mitochondrial	0.194434	1.42652
EED	O75530	Polycomb protein EED	0.103725	1.34743
SF3B1	O75533	Splicing factor 3B subunit 1	0.0714562	1.94293
CSDE1	O75534	Cold shock domain-containing protein E1	0.00401552	4.81603
MYCBP2	O75592	E3 ubiquitin-protein ligase MYCBP2	0.0296804	2.57677
GCAT	O75600	2-amino-3-ketobutyrate coenzyme A ligase, mitochondrial	0.657046	1.09623
NPM3	O75607	Nucleoplasmin-3	NaN	0
ERAL1	O75616	GTPase Era, mitochondrial	0.979812	-0.045393
SNRNP200	O75643	U5 small nuclear ribonucleoprotein 200 kDa helicase	0.0237512	2.32974
TRMU	O75648	Mitochondrial tRNA-specific 2-thiouridylase 1	0.888223	0.216902
TIPRL	O75663	TIP41-like protein	0.0169166	4.03624
UTP20	O75691	Small subunit processome component 20 homolog	0.870978	0.200398
NUP155	O75694	Nuclear pore complex protein Nup155	0.0103328	4.09549
RP2	O75695	Protein XRP2	0.00137506	4.89129
WDHD1	O75717	WD repeat and HMG-box DNA-binding protein 1	0.000200483	3.34994
CRTAP	O75718	Cartilage-associated protein	0.535814	0.894786
SLC25A12	O75746	Calcium-binding mitochondrial carrier protein Aralar1	0.939623	0.0692234
PALM	O75781	Paralemmin-1	0.00210757	4.57809
ATP6AP2	O75787	Renin receptor	0.373643	1.00364
CDC123	O75794	Cell division cycle protein 123 homolog	0.00263689	1.44962
EIF3G	O75821	Eukaryotic translation initiation factor 3 subunit G	0.0213041	2.59777
EIF3J	O75822	Eukaryotic translation initiation factor 3 subunit J	0.0107783	5.19457
PSMD10	O75832	26S proteasome non-ATPase regulatory subunit 10	0.00202289	3.74751
ZMPSTE24	O75844	CAAX prenyl protease 1 homolog	0.155678	1.13761
IDH1	O75874	Isocitrate dehydrogenase [NADP] cytoplasmic	0.23631	2.20603
GATB	O75879	Glutamyl-tRNA(Gln) amidotransferase subunit B, mitochondrial	0.933979	0.13448
SCO1	O75880	Protein SCO1 homolog, mitochondrial	0.0531295	2.85011
ATRN	O75882	Attractin	0.335513	0.924623
STAM2	O75886	Signal transducing adapter molecule 2	0.0125678	4.54785
ARL6IP5	O75915	PRA1 family protein 3	0.0194886	2.98579
DCTN3	O75935	Dynactin subunit 3	0.00503299	3.92863
ATP5H	O75947	ATP synthase subunit d, mitochondrial	0.0969926	2.90814
FLOT1	O75955	Flotillin-1	0.776681	0.320602
ATP5L	O75964	ATP synthase subunit g, mitochondrial	0.485005	-0.380084
MPDZ	O75970	Multiple PDZ domain protein	0.00856979	2.50072
CPD	O75976	Carboxypeptidase D	0.0195217	2.29269
GLRX3	O76003	Glutaredoxin-3	0.000548763	5.01254
RSL1D1	O76021	Ribosomal L1 domain-containing protein 1	0.343629	1.98401
WFS1	O76024	Wolframin	0.0812476	2.03463
CLPX	O76031	ATP-dependent Clp protease ATP-binding subunit clpX-like, mitochondrial	0.126918	-0.900976
NEBL	O76041	Nebulette	0.0217012	2.30867
SRP72	O76094	Signal recognition particle subunit SRP72	0.0707834	3.5966
MTA2	O94776	Metastasis-associated protein MTA2	0.179664	1.8421
ALDH1A2	O94788	Retinal dehydrogenase 2	0.00300363	3.93038
STK10	O94804	Serine/threonine-protein kinase 10	0.00118573	3.2493
PRKD3	O94806	Serine/threonine-protein kinase D3	0.140371	1.04488
TOMM70A	O94826	Mitochondrial import receptor subunit TOM70	0.0490473	2.92239
MYO1D	O94832	Unconventional myosin-Id	0.195309	1.80584
KIAA0754	O94854	Uncharacterized protein KIAA0754	0.00578897	2.49885
SEC24D	O94855	Protein transport protein Sec24D	0.00076644	5.92526
FCHSD2	O94868	F-BAR and double SH3 domains protein 2	0.0643547	1.54859
UFL1	O94874	E3 UFM1-protein ligase 1	0.109579	3.20776
FARP2	O94887	FERM, RhoGEF and pleckstrin domain-containing protein 2	0.0799695	3.10209
UBXN7	O94888	UBX domain-containing protein 7	0.135728	0.657893
SUN1	O94901	SUN domain-containing protein 1	0.382141	1.37528
PROSC	O94903	Proline synthase co-transcribed bacterial homolog protein	0.0821137	2.86428
ERLIN2	O94905	Erlin-2	0.0118479	-1.61437
PRPF6	O94906	Pre-mRNA-processing factor 6	0.247418	1.68926
FRYL	O94915	Protein furry homolog-like	0.137914	4.13047
GLS	O94925	Glutaminase kidney isoform, mitochondrial	0.424518	-0.372681
HAUS5	O94927	HAUS augmin-like complex subunit 5	0.0487163	1.9818
USP19	O94966	Ubiquitin carboxyl-terminal hydrolase 19	0.000315086	2.98632
AP2A2	O94973	AP-2 complex subunit alpha-2	0.00190236	4.01405
SEC31A	O94979	Protein transport protein Sec31A	0.000220534	6.89632
SLITRK5	O94991	SLIT and NTRK-like protein 5	0.00252592	3.46219
HEXIM1	O94992	Protein HEXIM1	0.000411256	2.88265
YIF1A	O95070	Protein YIF1A	0.0771862	3.21007
MFN2	O95140	Mitofusin-2	0.0708034	1.28381
ZFPL1	O95159	Zinc finger protein-like 1	0.262531	2.54296
IKBKAP	O95163	Elongator complex protein 1	0.00281566	2.64661
NDUFB4	O95168	NADH dehydrogenase [ubiquinone] 1 beta subcomplex subunit 4	0.663239	0.745466
RTN3	O95197	Reticulon-3	0.000166306	6.89801
LETM1	O95202	LETM1 and EF-hand domain-containing protein 1, mitochondrial	0.0189762	4.01552
EPN2	O95208	Epsin-2	0.0399639	2.49988
STBD1	O95210	Starch-binding domain-containing protein 1	0.0208634	1.96338
SNX4	O95219	Sorting nexin-4	0.320122	0.804834
LUC7L3	O95232	Luc7-like protein 3	0.092297	2.00799
KIF4A	O95239	Chromosome-associated kinesin KIF4A	0.0266385	2.0116
SBF1	O95248	Myotubularin-related protein 5	0.0118167	2.3489
GOSR1	O95249	Golgi SNAP receptor complex member 1	0.00163579	4.27936
KAT7	O95251	Histone acetyltransferase KAT7	0.313199	1.10747
VAPB	O95292	Vesicle-associated membrane protein-associated protein B/C	0.0217818	3.46055
SNAPIN	O95295	SNARE-associated protein Snapin	0.0265002	1.94606
MPZL1	O95297	Myelin protein zero-like protein 1	0.000176745	5.00614
NDUFA10	O95299	NADH dehydrogenase [ubiquinone] 1 alpha subcomplex subunit 10, mitochondrial	0.476131	-0.499624
PGLS	O95336	6-phosphogluconolactonase	0.00133945	2.26833
SMC2	O95347	Structural maintenance of chromosomes protein 2	0.0435674	2.66341
TACC2	O95359	Transforming acidic coiled-coil-containing protein 2	0.0111396	1.79919
IPO7	O95373	Importin-7	0.0051101	2.6971
ARIH2	O95376	E3 ubiquitin-protein ligase ARIH2	0.00393348	3.86668
PGM3	O95394	Phosphoacetylglucosamine mutase	0.140185	2.01644
CD2BP2	O95400	CD2 antigen cytoplasmic tail-binding protein 2	0.160345	1.20207
SVIL	O95425	Supervillin	0.0027491	2.56073
BAG4	O95429	BAG family molecular chaperone regulator 4	0.00113493	4.82104
AHSA1	O95433	Activator of 90 kDa heat shock protein ATPase homolog 1	0.352408	-0.502968
SGPL1	O95470	Sphingosine-1-phosphate lyase 1	0.438603	1.04349
NSA2	O95478	Ribosome biogenesis protein NSA2 homolog	0.0778176	2.3992
SEC24A	O95486	Protein transport protein Sec24A	0.0131441	3.97191
SEC24B	O95487	Protein transport protein Sec24B	0.0728024	3.43888
LPHN2	O95490	Latrophilin-2	0.00299864	2.19303
MPC2	O95563	Mitochondrial pyruvate carrier 2	0.011936	3.81569
ACSL3	O95573	Long-chain-fatty-acid--CoA ligase 3	0.00824168	2.93325
PCNT	O95613	Pericentrin	0.00322031	3.47782
ASMTL	O95671	N-acetylserotonin O-methyltransferase-like protein	0.248861	1.4474
CDS2	O95674	Phosphatidate cytidylyltransferase 2	0.130778	2.235
BRD1	O95696	Bromodomain-containing protein 1	0.109445	1.75406
HERC2	O95714	E3 ubiquitin-protein ligase HERC2	0.00138552	9.29423
RAB3D	O95716	Ras-related protein Rab-3D	0.0843204	-0.830002
SNAP29	O95721	Synaptosomal-associated protein 29	0.0962497	0.95624
OXSR1	O95747	Serine/threonine-protein kinase OSR1	0.407832	1.23014
HSPA4L	O95757	Heat shock 70 kDa protein 4L	3.16154e-06	4.85156
AP2A1	O95782	AP-2 complex subunit alpha-1	0.0223698	3.29023
STAU1	O95793	Double-stranded RNA-binding protein Staufen homolog 1	0.000906904	5.29818
TTC4	O95801	Tetratricopeptide repeat protein 4	0.147917	1.89888
BAG2	O95816	BAG family molecular chaperone regulator 2	0.257547	1.58019
BAG3	O95817	BAG family molecular chaperone regulator 3	0.000910112	5.2132
MAP4K4	O95819	Mitogen-activated protein kinase kinase kinase kinase 4	0.000423238	4.47907
AIFM1	O95831	Apoptosis-inducing factor 1, mitochondrial	0.0412463	1.71037
BPNT1	O95861	3(2),5-bisphosphate nucleotidase 1	0.561556	1.02248
FADS2	O95864	Fatty acid desaturase 2	0.743816	-0.473153
ECD	O95905	Protein SGT1	0.0745878	1.93053
MBD3	O95983	Methyl-CpG-binding domain protein 3	0.0395997	1.70228
TOP3B	O95985	DNA topoisomerase 3-beta-1	0.018988	1.94373
NDUFB10	O96000	NADH dehydrogenase [ubiquinone] 1 beta subcomplex subunit 10	0.218758	1.67984
CLPTM1	O96005	Cleft lip and palate transmembrane protein 1	0.0855106	1.46908
MOCS2	O96007	Molybdopterin synthase catalytic subunit	0.028465	2.40945
TOMM40	O96008	Mitochondrial import receptor subunit TOM40 homolog	0.813984	0.0460498
PEX11B	O96011	Peroxisomal membrane protein 11B	0.00070261	2.86855
PAK4	O96013	Serine/threonine-protein kinase PAK 4	0.00206016	3.54283
ACTL6A	O96019	Actin-like protein 6A	0.000579856	2.67847
LDHA	P00338	L-lactate dehydrogenase A chain	0.224434	1.74485
GLUD1;GLUD2	P00367;P49448	Glutamate dehydrogenase 1, mitochondrial;Glutamate dehydrogenase 2, mitochondrial	0.0239986	-2.40085
DHFR	P00374	Dihydrofolate reductase	0.0926893	-0.782438
CYB5R3	P00387	NADH-cytochrome b5 reductase 3;NADH-cytochrome b5 reductase 3 membrane-bound form;NADH-cytochrome b5 reductase 3 soluble form	0.0623782	3.82149
GSR	P00390	Glutathione reductase, mitochondrial	0.0141247	4.46376
MT-CO2	P00403	Cytochrome c oxidase subunit 2	0.00804529	-0.749274
PNP	P00491	Purine nucleoside phosphorylase	0.0204268	1.75146
HPRT1	P00492	Hypoxanthine-guanine phosphoribosyltransferase	0.000960324	5.74141
GOT2	P00505	Aspartate aminotransferase, mitochondrial	0.329428	1.87784
EGFR	P00533	Epidermal growth factor receptor	0.158044	3.13174
PGK1	P00558	Phosphoglycerate kinase 1	0.505227	1.13139
AK1	P00568	Adenylate kinase isoenzyme 1	0.257396	1.7304
CA2	P00918	Carbonic anhydrase 2	0.00308525	2.22913
ASS1	P00966	Argininosuccinate synthase	0.324677	1.52096
CSTA	P01040	Cystatin-A;Cystatin-A, N-terminally processed	0.0178704	-4.66909
NRAS	P01111	GTPase NRas	0.106336	3.41936
LDLR	P01130	Low-density lipoprotein receptor	0.00192738	2.23236
IGKC	P01834;P0DOX7	Ig kappa chain C region	0.0100025	-4.49831
IGHA1;IGHA2	P01876;P01877	Ig alpha-1 chain C region;Ig alpha-2 chain C region	0.0194502	-4.3559
HLA-B	P01889	HLA class I histocompatibility antigen, B-7 alpha chain	0.0617091	4.19151
LMNA	P02545	Prelamin-A/C;Lamin-A/C	0.502322	-0.609801
TFRC	P02786	Transferrin receptor protein 1;Transferrin receptor protein 1, serum form	0.00234031	5.13986
FTH1	P02794	Ferritin heavy chain;Ferritin heavy chain, N-terminally processed	0.0450389	2.53518
MT-ND1	P03886	NADH-ubiquinone oxidoreductase chain 1	0.0730393	1.67268
CAT	P04040	Catalase	0.0150956	-3.35987
ALDOA	P04075	Fructose-bisphosphate aldolase A	0.00250227	8.55045
CSTB	P04080	Cystatin-B	0.0673315	4.45597
ANXA1	P04083	Annexin A1	0.185894	-1.46347
OAT	P04181	Ornithine aminotransferase, mitochondrial;Ornithine aminotransferase, hepatic form;Ornithine aminotransferase, renal form	0.31578	-0.548274
TK1	P04183	Thymidine kinase, cytosolic	0.00214918	3.65057
TUBB4A	P04350	Tubulin beta-4A chain	0.203155	2.40674
GAPDH	P04406	Glyceraldehyde-3-phosphate dehydrogenase	0.0887124	-0.72901
HLA-A	P04439	HLA class I histocompatibility antigen, A-3 alpha chain	0.0252623	3.7607
ERBB2	P04626	Receptor tyrosine-protein kinase erbB-2	0.00388209	3.30542
TP53	P04637	Cellular tumor antigen p53	0.00086696	2.92373
HSPB1	P04792	Heat shock protein beta-1	0.349718	-1.41692
TYMS	P04818	Thymidylate synthase	0.153432	0.923418
RPN1	P04843	Dolichyl-diphosphooligosaccharide--protein glycosyltransferase subunit 1	0.00804998	1.97249
RPN2	P04844	Dolichyl-diphosphooligosaccharide--protein glycosyltransferase subunit 2	0.804967	-0.295331
GNAI2	P04899	Guanine nucleotide-binding protein G(i) subunit alpha-2	0.0751642	2.85673
SLC4A2	P04920	Anion exchange protein 2	0.00120872	4.0271
ATP1A1	P05023	Sodium/potassium-transporting ATPase subunit alpha-1	0.000529156	6.54321
ATP1B1	P05026	Sodium/potassium-transporting ATPase subunit beta-1	0.00604269	4.66741
APP	P05067	Amyloid beta A4 protein;N-APP;Soluble APP-alpha;Soluble APP-beta;C99;Beta-amyloid protein 42;Beta-amyloid protein 40;C83;P3(42);P3(40);C80;Gamma-secretase C-terminal fragment 59;Gamma-secretase C-terminal fragment 57;Gamma-secretase C-terminal fragment 50;C31	0.0030856	3.57519
ARG1	P05089	Arginase-1	0.0512281	-3.0317
ALDH2	P05091	Aldehyde dehydrogenase, mitochondrial	0.0655404	-1.42091
SLC25A5	P05141	ADP/ATP translocase 2;ADP/ATP translocase 2, N-terminally processed	0.557503	-0.318813
PCCA	P05165	Propionyl-CoA carboxylase alpha chain, mitochondrial	0.00113272	-4.48697
PCCB	P05166	Propionyl-CoA carboxylase beta chain, mitochondrial	0.00645381	-4.27263
EIF2S1	P05198	Eukaryotic translation initiation factor 2 subunit 1	0.0747304	2.19975
RPLP2	P05387	60S acidic ribosomal protein P2	0.387691	1.26281
RPLP0;RPLP0P6	P05388;Q8NHW5	60S acidic ribosomal protein P0;60S acidic ribosomal protein P0-like	0.714363	0.354439
JUN	P05412	Transcription factor AP-1	2.47253e-05	4.75165
ITGB1	P05556	Integrin beta-1	0.00101479	5.34119
KRT18	P05783	Keratin, type I cytoskeletal 18	0.161235	-0.660396
MYL1;MYL3	P05976;P08590	Myosin light chain 1/3, skeletal muscle isoform;Myosin light chain 3	0.0330834	3.3394
INSR	P06213	Insulin receptor;Insulin receptor subunit alpha;Insulin receptor subunit beta	0.00278599	4.4796
FYN	P06241	Tyrosine-protein kinase Fyn	0.000983117	5.81187
CDK1	P06493	Cyclin-dependent kinase 1	0.0717521	0.955408
ATP5B	P06576	ATP synthase subunit beta, mitochondrial	0.299519	-0.504475
S100A9	P06702	Protein S100-A9	0.0119847	-3.72706
EIF4E	P06730	Eukaryotic translation initiation factor 4E	0.149621	2.94086
ENO1	P06733	Alpha-enolase	0.136505	-0.855982
PYGL	P06737	Glycogen phosphorylase, liver form	0.188939	1.70273
GPI	P06744	Glucose-6-phosphate isomerase	0.676933	0.879112
NPM1	P06748	Nucleophosmin	0.176508	2.10638
TPM3	P06753	Tropomyosin alpha-3 chain	0.001445	5.3238
ITGAV	P06756	Integrin alpha-V;Integrin alpha-V heavy chain;Integrin alpha-V light chain	0.0927079	1.42069
HIST2H2BE;HIST1H2BB;HIST1H2BO;HIST1H2BJ	Q16778;P33778;P23527;P06899	Histone H2B type 2-E;Histone H2B type 1-B;Histone H2B type 1-O;Histone H2B type 1-J	0.0823015	4.92662
EPHX1	P07099	Epoxide hydrolase 1	0.202813	1.97418
LDHB	P07195	L-lactate dehydrogenase B chain	0.273714	1.61983
NEFL	P07196	Neurofilament light polypeptide	0.00503518	-1.54537
NEFM	P07197	Neurofilament medium polypeptide	0.281913	-0.543193
GPX1	P07203	Glutathione peroxidase 1	0.124245	2.06262
P4HB	P07237	Protein disulfide-isomerase	0.728984	0.179784
CTSD	P07339	Cathepsin D;Cathepsin D light chain;Cathepsin D heavy chain	0.0288253	-3.79775
ANXA2;ANXA2P2	P07355;A6NMY6	Annexin A2;Putative annexin A2-like protein	0.861442	0.189241
CAPN1	P07384	Calpain-1 catalytic subunit	0.445114	1.16038
TUBB	P07437	Tubulin beta chain	0.0121846	0.809596
PFN1	P07737	Profilin-1	0.0205786	4.70887
APRT	P07741	Adenine phosphoribosyltransferase	0.992052	-0.00751877
EPRS	P07814	Bifunctional glutamate/proline--tRNA ligase;Glutamate--tRNA ligase;Proline--tRNA ligase	0.0746995	2.72296
HSP90AA1	P07900	Heat shock protein HSP 90-alpha	0.0117034	4.21703
HNRNPC	P07910	Heterogeneous nuclear ribonucleoproteins C1/C2	0.0437898	0.830851
YES1	P07947	Tyrosine-protein kinase Yes	0.000467543	5.36287
LYN	P07948	Tyrosine-protein kinase Lyn	0.000984995	3.17479
FH	P07954	Fumarate hydratase, mitochondrial	0.911132	-0.0778427
IGF1R	P08069	Insulin-like growth factor 1 receptor;Insulin-like growth factor 1 receptor alpha chain;Insulin-like growth factor 1 receptor beta chain	7.46708e-05	5.27018
ANXA6	P08133	Annexin A6	0.0219367	6.18116
SLC3A2	P08195	4F2 cell-surface antigen heavy chain	0.0206269	3.48482
PFKM	P08237	ATP-dependent 6-phosphofructokinase, muscle type	0.254362	1.7353
HSP90AB1	P08238	Heat shock protein HSP 90-beta	0.0159611	2.96094
SRPR	P08240	Signal recognition particle receptor subunit alpha	0.00781482	4.2086
ASNS	P08243	Asparagine synthetase [glutamine-hydrolyzing]	0.15405	1.77103
SYP	P08247	Synaptophysin	0.00199866	5.47295
PDHA1	P08559	Pyruvate dehydrogenase E1 component subunit alpha, somatic form, mitochondrial	0.455692	-0.554509
CYC1	P08574	Cytochrome c1, heme protein, mitochondrial	0.066679	2.12626
ITGA5	P08648	Integrin alpha-5;Integrin alpha-5 heavy chain;Integrin alpha-5 light chain	0.02178	3.20227
VIM	P08670	Vimentin	0.0200018	-1.55826
RPS17	P08708	40S ribosomal protein S17	0.261412	1.35988
GNAI3	P08754	Guanine nucleotide-binding protein G(k) subunit alpha	0.0126775	5.38413
ANXA5	P08758	Annexin A5	0.00602806	5.59421
RPSA	P08865	40S ribosomal protein SA	0.301826	0.95915
ACAA1	P09110	3-ketoacyl-CoA thiolase, peroxisomal	0.36751	1.51389
GSTP1	P09211	Glutathione S-transferase P	0.372932	1.81444
CLTA	P09496	Clathrin light chain A	0.000482013	6.42872
CLTB	P09497	Clathrin light chain B	0.000401634	4.51299
ANXA4	P09525	Annexin A4	0.584166	1.11907
CNP	P09543	2,3-cyclic-nucleotide 3-phosphodiesterase	0.371386	0.610207
DLD	P09622	Dihydrolipoyl dehydrogenase, mitochondrial	0.980199	0.0351315
HNRNPA1;HNRNPA1L2	P09651;Q32P51	Heterogeneous nuclear ribonucleoprotein A1;Heterogeneous nuclear ribonucleoprotein A1, N-terminally processed;Heterogeneous nuclear ribonucleoprotein A1-like 2	0.022207	2.71631
SNRPA1	P09661	U2 small nuclear ribonucleoprotein A	0.293104	0.70465
PARP1	P09874	Poly [ADP-ribose] polymerase 1	0.0112376	3.18773
UCHL1	P09936	Ubiquitin carboxyl-terminal hydrolase isozyme L1	0.000786568	6.2953
LTA4H	P09960	Leukotriene A-4 hydrolase	0.146661	1.96053
ALDOC	P09972	Fructose-bisphosphate aldolase C	0.00392919	4.72176
H2AFV;H2AFZ	Q71UI9;P0C0S5	Histone H2A.V;Histone H2A.Z	0.000345197	3.5215
HIST1H2AJ;HIST1H2AH;H2AFJ;HIST2H2AC;HIST2H2AA3;HIST1H2AD;HIST1H2AG;HIST1H2AC;HIST3H2A;HIST1H2AB	Q99878;Q96KK5;Q9BTM1;Q16777;Q6FI13;P20671;P0C0S8;Q93077;Q7L7L0;P04908	Histone H2A type 1-J;Histone H2A type 1-H;Histone H2A.J;Histone H2A type 2-C;Histone H2A type 2-A;Histone H2A type 1-D;Histone H2A type 1;Histone H2A type 1-C;Histone H2A type 3;Histone H2A type 1-B/E	0.130026	-1.34973
UBA52;RPS27A;UBB;UBC	P62987;P62979;P0CG47;P0CG48	Ubiquitin-60S ribosomal protein L40;Ubiquitin;60S ribosomal protein L40;Ubiquitin-40S ribosomal protein S27a;Ubiquitin;40S ribosomal protein S27a;Polyubiquitin-B;Ubiquitin;Polyubiquitin-C;Ubiquitin	0.0561825	1.15184
HSPA1B;HSPA1A	P0DMV9;P0DMV8	Heat shock 70 kDa protein 1B;Heat shock 70 kDa protein 1A	0.000167689	2.93264
U2AF1	P0DN76;Q01081	Splicing factor U2AF 35 kDa subunit	0.407286	1.71985
CBS	P0DN79;P35520	Cystathionine beta-synthase	0.00235012	2.24795
	P0DP25;P0DP24;P0DP23		0.238066	2.80014
RAP2A	P10114	Ras-related protein Rap-2a	0.00712979	2.78486
TROVE2	P10155	60 kDa SS-A/Ro ribonucleoprotein	0.281409	1.29316
RRAS	P10301	Ras-related protein R-Ras	0.0114172	2.60189
HLA-C	P10321	HLA class I histocompatibility antigen, Cw-7 alpha chain	0.0544507	1.46271
ARAF	P10398	Serine/threonine-protein kinase A-Raf	0.00060026	2.96109
DLAT	P10515	Dihydrolipoyllysine-residue acetyltransferase component of pyruvate dehydrogenase complex, mitochondrial	0.0412647	-1.01608
PTPRF	P10586	Receptor-type tyrosine-protein phosphatase F	0.00221775	3.67899
NR2F1	P10589	COUP transcription factor 1	0.0817637	2.14517
TXN	P10599	Thioredoxin	0.510559	-0.562606
MGST1	P10620	Microsomal glutathione S-transferase 1	0.0788929	2.72027
MAPT	P10636	Microtubule-associated protein tau	0.0228008	2.64256
PRKAR1A	P10644	cAMP-dependent protein kinase type I-alpha regulatory subunit;cAMP-dependent protein kinase type I-alpha regulatory subunit, N-terminally processed	0.000701126	4.45173
HSPD1	P10809	60 kDa heat shock protein, mitochondrial	0.653918	-0.392151
HSPA5	P11021	78 kDa glucose-regulated protein	0.000259129	2.38277
LAMC1	P11047	Laminin subunit gamma-1	0.178657	-1.18503
HSPA8	P11142	Heat shock cognate 71 kDa protein	0.000665228	2.49613
EPB41	P11171	Protein 4.1	8.16883e-05	3.14429
UMPS	P11172	Uridine 5-monophosphate synthase;Orotate phosphoribosyltransferase;Orotidine 5-phosphate decarboxylase	0.205523	1.58641
PDHB	P11177	Pyruvate dehydrogenase E1 component subunit beta, mitochondrial	0.291166	-0.90215
PYGB	P11216	Glycogen phosphorylase, brain form	0.114794	2.82052
RALA	P11233	Ras-related protein Ral-A	0.00102805	5.79958
RALB	P11234	Ras-related protein Ral-B	0.00327524	6.17056
BCR	P11274	Breakpoint cluster region protein	0.000493422	3.36471
LAMP1	P11279	Lysosome-associated membrane glycoprotein 1	0.296866	2.94448
ACADM	P11310	Medium-chain specific acyl-CoA dehydrogenase, mitochondrial	0.0799518	-1.50042
TOP1	P11387	DNA topoisomerase 1	0.389487	1.27786
TOP2A	P11388	DNA topoisomerase 2-alpha	0.590342	1.00957
G6PD	P11413	Glucose-6-phosphate 1-dehydrogenase	0.0112265	2.67565
PC	P11498	Pyruvate carboxylase, mitochondrial	0.000563977	-3.53252
DMD	P11532	Dystrophin	0.00363092	5.95957
MTHFD1	P11586	C-1-tetrahydrofolate synthase, cytoplasmic;Methylenetetrahydrofolate dehydrogenase;Methenyltetrahydrofolate cyclohydrolase;Formyltetrahydrofolate synthetase;C-1-tetrahydrofolate synthase, cytoplasmic, N-terminally processed	0.0884316	2.26976
IGF2R	P11717	Cation-independent mannose-6-phosphate receptor	0.490249	-0.64057
CDK4	P11802	Cyclin-dependent kinase 4	0.0123807	3.6312
PRPS2	P11908	Ribose-phosphate pyrophosphokinase 2	0.00839522	3.96865
PABPC1	P11940	Polyadenylate-binding protein 1	0.00474247	8.21972
PCNA	P12004	Proliferating cell nuclear antigen	0.0382531	-0.93891
HARS	P12081	Histidine--tRNA ligase, cytoplasmic	0.0452386	2.37615
SLC25A4	P12235	ADP/ATP translocase 1	0.54764	-0.35499
SLC25A6	P12236	ADP/ATP translocase 3;ADP/ATP translocase 3, N-terminally processed	0.160395	-0.881898
IMPDH2	P12268	Inosine-5-monophosphate dehydrogenase 2	0.000240235	6.02773
TPR	P12270	Nucleoprotein TPR	0.00692218	4.5951
CKB	P12277	Creatine kinase B-type	1.83588e-05	6.37921
CKMT1A	P12532	Creatine kinase U-type, mitochondrial	0.098595	3.06606
BCKDHA	P12694	2-oxoisovalerate dehydrogenase subunit alpha, mitochondrial	0.591953	0.887366
ACTN1	P12814	Alpha-actinin-1	0.00112875	8.17936
SRC	P12931	Proto-oncogene tyrosine-protein kinase Src	0.00116526	3.6217
XRCC6	P12956	X-ray repair cross-complementing protein 6	0.245451	0.774173
XRCC5	P13010	X-ray repair cross-complementing protein 5	0.627229	0.377056
COX4I1	P13073	Cytochrome c oxidase subunit 4 isoform 1, mitochondrial	0.733313	-0.679619
LAMP2	P13473	Lysosome-associated membrane glycoprotein 2	0.0740891	4.4942
RNH1	P13489	Ribonuclease inhibitor	0.152449	2.98096
CFTR	P13569;P13569c;P13569a	Cystic fibrosis transmembrane conductance regulator	0.000232218	6.19685
	P13569b		0.000195338	11.5483
NCAM1	P13591	Neural cell adhesion molecule 1	0.00176015	1.80835
EEF2	P13639	Elongation factor 2	0.0342851	2.77995
PDIA4	P13667	Protein disulfide-isomerase A4	0.00716609	3.28726
P4HA1	P13674	Prolyl 4-hydroxylase subunit alpha-1	0.580551	-0.249311
TPT1	P13693	Translationally-controlled tumor protein	0.00600949	3.8675
PLS3	P13797	Plastin-3	0.00299671	8.19515
APEH	P13798	Acylamino-acid-releasing enzyme	0.000760554	2.28898
ETFA	P13804	Electron transfer flavoprotein subunit alpha, mitochondrial	0.0672387	-1.5194
GYS1	P13807	Glycogen [starch] synthase, muscle	0.123622	1.73189
PRKAR2A	P13861	cAMP-dependent protein kinase type II-alpha regulatory subunit	0.000816066	4.72748
MTHFD2	P13995	Bifunctional methylenetetrahydrofolate dehydrogenase/cyclohydrolase, mitochondrial;NAD-dependent methylenetetrahydrofolate dehydrogenase;Methenyltetrahydrofolate cyclohydrolase	0.163055	2.79678
MIF	P14174	Macrophage migration inhibitory factor	0.211831	2.60889
PRKCSH	P14314	Glucosidase 2 subunit beta	0.00346097	4.20137
FDPS	P14324	Farnesyl pyrophosphate synthase	0.00964588	4.1273
TRIM27	P14373	Zinc finger protein RFP	0.0672254	1.26908
COX7A2	P14406	Cytochrome c oxidase subunit 7A2, mitochondrial	0.91793	0.230415
PKM	P14618	Pyruvate kinase PKM	0.563377	-0.307692
HSP90B1	P14625	Endoplasmin	0.0273083	0.846058
CCNB1	P14635	G2/mitotic-specific cyclin-B1	0.102849	1.50009
SNRPN;SNRPB	P63162;P14678	Small nuclear ribonucleoprotein-associated protein N;Small nuclear ribonucleoprotein-associated proteins B and B	0.369523	1.79556
IDE	P14735	Insulin-degrading enzyme	0.962405	0.104266
HNRNPL	P14866	Heterogeneous nuclear ribonucleoprotein L	0.0251234	4.13798
DARS	P14868	Aspartate--tRNA ligase, cytoplasmic	0.298484	1.17663
JUP	P14923	Junction plakoglobin	0.22998	-1.19441
PVR	P15151	Poliovirus receptor	0.000587332	6.16591
GSPT1	P15170	Eukaryotic peptide chain release factor GTP-binding subunit ERF3A	0.000187126	5.25219
IFNGR1	P15260	Interferon gamma receptor 1	0.0139431	2.86888
EZR	P15311	Ezrin	0.00594199	8.11828
UCHL3	P15374	Ubiquitin carboxyl-terminal hydrolase isozyme L3	0.000666445	4.24207
NME1	P15531	Nucleoside diphosphate kinase A	0.0468858	4.25018
RPS2	P15880	40S ribosomal protein S2	0.929785	-0.0659644
DSP	P15924	Desmoplakin	0.0192762	-3.01859
RPA2	P15927	Replication protein A 32 kDa subunit	0.000860889	6.18486
CBR1	P16152	Carbonyl reductase [NADPH] 1	0.67295	0.655018
CREB1;ATF1	P16220;P18846	Cyclic AMP-responsive element-binding protein 1;Cyclic AMP-dependent transcription factor ATF-1	NaN	0
NCK1	P16333	Cytoplasmic protein NCK1	0.00197066	3.67633
HIST1H1C;HIST1H1E;HIST1H1D	P16403;P10412;P16402	Histone H1.2;Histone H1.4;Histone H1.3	0.134891	-1.9866
POR	P16435	NADPH--cytochrome P450 reductase	0.165469	1.73232
ATP2A2	P16615	Sarcoplasmic/endoplasmic reticulum calcium ATPase 2	0.245898	1.03749
YBX3	P16989	Y-box-binding protein 3	0.0122195	3.72646
ZNF24	P17028	Zinc finger protein 24	0.0627308	1.58308
HSPA6	P17066	Heat shock 70 kDa protein 6	5.21025e-09	12.4878
TMEM11	P17152	Transmembrane protein 11, mitochondrial	0.859411	-0.344652
PRKCA	P17252	Protein kinase C alpha type	0.00126803	2.11194
GJA1	P17302	Gap junction alpha-1 protein	0.067887	1.95729
PRKACA	P17612	cAMP-dependent protein kinase catalytic subunit alpha	0.359063	1.73745
CAPN2	P17655	Calpain-2 catalytic subunit	0.0360387	2.9319
CTPS1	P17812	CTP synthase 1	0.129284	2.38826
DDX5	P17844	Probable ATP-dependent RNA helicase DDX5	0.889261	0.0978292
PFKL	P17858	ATP-dependent 6-phosphofructokinase, liver type	0.606288	0.491925
LGALS3	P17931	Galectin-3	0.771444	0.56913
PSMC3	P17980	26S protease regulatory subunit 6A	0.0423524	2.45388
TCP1	P17987	T-complex protein 1 subunit alpha	0.187193	0.722242
PTPN1	P18031	Tyrosine-protein phosphatase non-receptor type 1	0.0161386	3.052
RPL35A	P18077	60S ribosomal protein L35a	0.547515	0.38746
ARF4	P18085	ADP-ribosylation factor 4	0.362902	-0.197138
RPL7	P18124	60S ribosomal protein L7	0.21165	1.35489
VCL	P18206	Vinculin	0.0077226	6.49971
PTPRA	P18433	Receptor-type tyrosine-protein phosphatase alpha	0.00943185	2.14202
SON	P18583	Protein SON	0.552271	0.706067
RPL17	P18621	60S ribosomal protein L17	0.393679	1.1099
PGAM1	P18669	Phosphoglycerate mutase 1	0.295897	1.63148
RCC1	P18754	Regulator of chromosome condensation	0.593228	0.979009
ATF3	P18847	Cyclic AMP-dependent transcription factor ATF-3	0.0150602	3.17379
ATF6	P18850	Cyclic AMP-dependent transcription factor ATF-6 alpha;Processed cyclic AMP-dependent transcription factor ATF-6 alpha	0.0731632	1.3717
CDH2	P19022	Cadherin-2	0.000617819	5.98578
PLCG1	P19174	1-phosphatidylinositol 4,5-bisphosphate phosphodiesterase gamma-1	0.00375324	4.18673
NCL	P19338	Nucleolin	0.0143589	2.10718
HK1	P19367	Hexokinase-1	0.332767	0.726437
POLR2C	P19387	DNA-directed RNA polymerase II subunit RPB3	0.0859793	2.8991
POLR2E	P19388	DNA-directed RNA polymerases I, II, and III subunit RPABC1	0.00659618	2.20628
EIF2AK2	P19525	Interferon-induced, double-stranded RNA-activated protein kinase	0.0948463	2.54116
SRM	P19623	Spermidine synthase	0.574537	1.09028
CSNK2A2	P19784	Casein kinase II subunit alpha	0.0437206	2.57457
ATP2B1	P20020	Plasma membrane calcium-transporting ATPase 1	0.00297548	5.24618
ANXA7	P20073	Annexin A7	0.0070368	7.19194
TBP;TBPL2	P20226;Q6SJ96	TATA-box-binding protein;TATA box-binding protein-like protein 2	0.000397853	5.00799
RAB3A	P20336	Ras-related protein Rab-3A	0.0835238	2.09019
RAB5A	P20339	Ras-related protein Rab-5A	0.280082	1.86816
RAB6A	P20340	Ras-related protein Rab-6A	0.0621928	1.42428
PSMB1	P20618	Proteasome subunit beta type-1	0.685169	0.602221
M6PR	P20645	Cation-dependent mannose-6-phosphate receptor	0.001427	4.90256
LMNB1	P20700	Lamin-B1	0.131331	1.2067
CAST	P20810	Calpastatin	0.0701502	2.3244
IMPDH1	P20839	Inosine-5-monophosphate dehydrogenase 1	0.00479605	2.17074
GSTM3	P21266	Glutathione S-transferase Mu 3	0.0280503	4.11988
ATP6V1B2	P21281	V-type proton ATPase subunit B, brain isoform	0.144029	1.41641
ATP6V1C1	P21283	V-type proton ATPase subunit C 1	0.490497	0.833065
FLNA	P21333	Filamin-A	0.000622608	6.03928
VDAC1	P21796	Voltage-dependent anion-selective channel protein 1	0.123562	-1.18306
COMT	P21964	Catechol O-methyltransferase	0.000377754	3.94894
OSBP	P22059	Oxysterol-binding protein 1	0.0149683	4.24968
PCMT1	P22061	Protein-L-isoaspartate(D-aspartate) O-methyltransferase	0.0314431	3.87843
FBL	P22087	rRNA 2-O-methyltransferase fibrillarin	0.290888	1.05057
GART	P22102	Trifunctional purine biosynthetic protein adenosine-3;Phosphoribosylamine--glycine ligase;Phosphoribosylformylglycinamidine cyclo-ligase;Phosphoribosylglycinamide formyltransferase	0.0209164	3.04703
PAICS	P22234	Multifunctional protein ADE2;Phosphoribosylaminoimidazole-succinocarboxamide synthase;Phosphoribosylaminoimidazole carboxylase	0.000838829	5.40448
UBA1	P22314	Ubiquitin-like modifier-activating enzyme 1	0.00904569	4.6351
NME2	P22392	Nucleoside diphosphate kinase B	0.0460341	2.14194
FDXR	P22570	NADPH:adrenodoxin oxidoreductase, mitochondrial	0.777031	0.508568
HNRNPA2B1	P22626	Heterogeneous nuclear ribonucleoproteins A2/B1	0.0218187	2.67467
CBL	P22681	E3 ubiquitin-protein ligase CBL	0.00491879	3.40454
UQCRC2	P22695	Cytochrome b-c1 complex subunit 2, mitochondrial	0.592618	-0.223923
TGM1	P22735	Protein-glutamine gamma-glutamyltransferase K	0.077883	-2.73199
FECH	P22830	Ferrochelatase, mitochondrial	0.895897	-0.256121
ITGA6	P23229	Integrin alpha-6;Integrin alpha-6 heavy chain;Integrin alpha-6 light chain;Processed integrin alpha-6	0.000263402	3.62576
SFPQ	P23246	Splicing factor, proline- and glutamine-rich	0.206476	1.80446
TUBG1;TUBG2	P23258;Q9NRH3	Tubulin gamma-1 chain;Tubulin gamma-2 chain	0.508971	1.31056
PPIB	P23284	Peptidyl-prolyl cis-trans isomerase B	0.865329	-0.215551
ME2	P23368	NAD-dependent malic enzyme, mitochondrial	0.0311174	4.2369
WARS	P23381	Tryptophan--tRNA ligase, cytoplasmic;T1-TrpRS;T2-TrpRS	0.0350173	2.13243
RPS3	P23396	40S ribosomal protein S3	0.614798	0.151808
JAK1	P23458	Tyrosine-protein kinase JAK1	0.00357469	2.67402
AHCY	P23526	Adenosylhomocysteinase	0.0403415	3.41659
CFL1	P23528	Cofilin-1	0.37913	0.512822
EIF4B	P23588	Eukaryotic translation initiation factor 4B	0.000150015	7.4172
ATP2B4	P23634	Plasma membrane calcium-transporting ATPase 4	0.00226191	2.94422
DTYMK	P23919	Thymidylate kinase	0.614674	0.918318
RRM1	P23921	Ribonucleoside-diphosphate reductase large subunit	0.000672204	3.67388
KDELR1	P24390	ER lumen protein-retaining receptor 1	0.460029	1.22188
EEF1B2	P24534	Elongation factor 1-beta	0.0139977	5.66333
ATP5F1	P24539	ATP synthase F(0) complex subunit B1, mitochondrial	0.968878	0.0452315
ACP1	P24666	Low molecular weight phosphotyrosine protein phosphatase	0.160552	2.72077
ACAT1	P24752	Acetyl-CoA acetyltransferase, mitochondrial	0.766926	0.166789
POLR2A	P24928	DNA-directed RNA polymerase II subunit RPB1	0.00697482	3.10998
CDK2	P24941	Cyclin-dependent kinase 2	0.11394	2.31522
APC	P25054	Adenomatous polyposis coli protein	0.026962	2.30499
ADRBK1	P25098	Beta-adrenergic receptor kinase 1	0.0083652	1.85996
MCM3	P25205	DNA replication licensing factor MCM3	0.0506625	2.39923
AZGP1	P25311	Zinc-alpha-2-glycoprotein	0.00490657	-3.81988
MPST	P25325	3-mercaptopyruvate sulfurtransferase	0.37066	1.54399
RPS12	P25398	40S ribosomal protein S12	0.43529	0.602778
YY1	P25490	Transcriptional repressor protein YY1	0.0725871	1.83127
DNAJB1	P25685	DnaJ homolog subfamily B member 1	0.00256202	3.30856
ATP5A1	P25705	ATP synthase subunit alpha, mitochondrial	0.263777	-0.439043
PSMA1	P25786	Proteasome subunit alpha type-1	0.672544	0.77267
PSMA2	P25787	Proteasome subunit alpha type-2	0.0737428	1.77594
PSMA3	P25788	Proteasome subunit alpha type-3	0.378931	1.08562
PSMA4	P25789	Proteasome subunit alpha type-4	0.0608949	-1.02652
ITGA3	P26006	Integrin alpha-3;Integrin alpha-3 heavy chain;Integrin alpha-3 light chain	0.0152358	2.63057
MSN	P26038	Moesin	0.00104832	5.08125
DDX6	P26196	Probable ATP-dependent RNA helicase DDX6	0.0590122	3.68962
CTNNA2	P26232	Catenin alpha-2	0.000525813	3.78745
RPL13	P26373	60S ribosomal protein L13	0.504555	0.554233
PTBP1	P26599	Polypyrimidine tract-binding protein 1	0.0223758	3.61269
TARS	P26639	Threonine--tRNA ligase, cytoplasmic	0.00147698	3.96783
VARS	P26640	Valine--tRNA ligase	0.0506969	1.68733
EEF1G	P26641	Elongation factor 1-gamma	0.0408702	1.67812
STOM	P27105	Erythrocyte band 7 integral membrane protein	0.0832776	1.79044
AK4	P27144	Adenylate kinase 4, mitochondrial	0.636738	0.780176
YWHAQ	P27348	14-3-3 protein theta	0.0610672	4.7328
MAPK3	P27361	Mitogen-activated protein kinase 3	0.0442977	2.23631
MARK3	P27448	MAP/microtubule affinity-regulating kinase 3	0.000969625	2.88631
RPL10	P27635	60S ribosomal protein L10	0.234577	2.97966
CAD	P27708	CAD protein;Glutamine-dependent carbamoyl-phosphate synthase;Aspartate carbamoyltransferase;Dihydroorotase	0.00183214	2.68918
CALR	P27797	Calreticulin	0.0446935	2.54697
MAP4	P27816	Microtubule-associated protein 4	0.000160029	5.23472
CANX	P27824	Calnexin	0.00412392	3.6928
PIK3R1	P27986	Phosphatidylinositol 3-kinase regulatory subunit alpha	0.000544281	3.68128
PSMA5	P28066	Proteasome subunit alpha type-5	0.626946	0.769182
PSMB4	P28070	Proteasome subunit beta type-4	NaN	0
PSMB6	P28072	Proteasome subunit beta type-6	0.263143	-1.28056
PSMB5	P28074	Proteasome subunit beta type-5	0.666209	0.751179
ABCD3	P28288	ATP-binding cassette sub-family D member 3	0.510502	0.607734
TMOD1	P28289	Tropomodulin-1	0.0312852	2.5498
SSFA2	P28290	Sperm-specific antigen 2	0.141579	2.31138
NDUFS1	P28331	NADH-ubiquinone oxidoreductase 75 kDa subunit, mitochondrial	0.859907	-0.33206
POLD1	P28340	DNA polymerase delta catalytic subunit	0.0272612	2.12552
SMARCA1	P28370	Probable global transcription activator SNF2L1	0.676159	0.576506
MAPK1	P28482	Mitogen-activated protein kinase 1	0.00285507	4.41606
GCA	P28676	Grancalcin	0.00353547	4.54484
LAP3	P28838	Cytosol aminopeptidase	0.0776512	-2.01155
EPHA2	P29317	Ephrin type-A receptor 2	0.000617015	3.93204
EPHB2	P29323	Ephrin type-B receptor 2	0.0363693	2.05663
SHC1	P29353	SHC-transforming protein 1	0.146061	2.09778
MPG	P29372	DNA-3-methyladenine glycosylase	0.00039549	4.85008
TKT	P29401	Transketolase	0.0996212	3.40386
SERPINB3	P29508	Serpin B3	0.0239108	-4.84117
PML	P29590	Protein PML	0.199833	1.37345
EEF1D	P29692	Elongation factor 1-delta	0.000753242	8.05075
MARCKS	P29966	Myristoylated alanine-rich C-kinase substrate	0.00880333	4.94561
GNA11	P29992	Guanine nucleotide-binding protein subunit alpha-11	0.0195149	3.2489
ERP29	P30040	Endoplasmic reticulum resident protein 29	0.0603938	3.43837
PRDX6	P30041	Peroxiredoxin-6	0.143792	1.14156
PRDX5	P30044	Peroxiredoxin-5, mitochondrial	0.461258	-0.473981
PRDX3	P30048	Thioredoxin-dependent peroxide reductase, mitochondrial	0.420762	0.757953
RPL12	P30050	60S ribosomal protein L12	0.37818	-0.784465
ECHS1	P30084	Enoyl-CoA hydratase, mitochondrial	0.00571455	4.4179
CMPK1	P30085	UMP-CMP kinase	0.00704258	2.05528
PEBP1	P30086	Phosphatidylethanolamine-binding protein 1;Hippocampal cholinergic neurostimulating peptide	0.097066	2.84358
PDIA3	P30101	Protein disulfide-isomerase A3	0.0433894	1.29305
PPP2R1A	P30153	Serine/threonine-protein phosphatase 2A 65 kDa regulatory subunit A alpha isoform	0.00481036	3.54855
CDC27	P30260	Cell division cycle protein 27 homolog	0.140133	1.0937
HMOX2	P30519	Heme oxygenase 2	0.0177975	4.25836
ADSS	P30520	Adenylosuccinate synthetase isozyme 2	0.00168524	5.15656
ADSL	P30566	Adenylosuccinate lyase	0.0167316	3.47471
CLIP1	P30622	CAP-Gly domain-containing linker protein 1	0.000830212	4.60023
SRI	P30626	Sorcin	0.00155247	7.53497
SLC7A1	P30825	High affinity cationic amino acid transporter 1	0.00208303	4.33384
ALDH1B1	P30837	Aldehyde dehydrogenase X, mitochondrial	0.335673	-0.594156
POLR2B	P30876	DNA-directed RNA polymerase II subunit RPB2	0.0101764	3.60959
SDHA	P31040	Succinate dehydrogenase [ubiquinone] flavoprotein subunit, mitochondrial	0.188455	2.571
GDI1	P31150	Rab GDP dissociation inhibitor alpha	0.00114185	3.69736
MAT2A	P31153	S-adenosylmethionine synthase isoform type-2	0.110754	2.64614
TIA1	P31483	Nucleolysin TIA-1 isoform p40	0.00175244	5.19745
DNAJA1	P31689	DnaJ homolog subfamily A member 1	0.0139802	6.10862
AKT2	P31751	RAC-beta serine/threonine-protein kinase	0.0184516	1.87948
UQCRC1	P31930	Cytochrome b-c1 complex subunit 1, mitochondrial	0.605095	-0.404454
ATIC	P31939	Bifunctional purine biosynthesis protein PURH;Phosphoribosylaminoimidazolecarboxamide formyltransferase;IMP cyclohydrolase	0.154242	2.68113
HNRNPH3	P31942	Heterogeneous nuclear ribonucleoprotein H3	0.509648	-0.332436
HNRNPH1	P31943	Heterogeneous nuclear ribonucleoprotein H;Heterogeneous nuclear ribonucleoprotein H, N-terminally processed	0.686013	0.161732
CASP14	P31944	Caspase-14;Caspase-14 subunit p17, mature form;Caspase-14 subunit p10, mature form;Caspase-14 subunit p20, intermediate form;Caspase-14 subunit p8, intermediate form	0.0887121	-3.46393
YWHAB	P31946	14-3-3 protein beta/alpha;14-3-3 protein beta/alpha, N-terminally processed	0.0295785	3.06479
STIP1	P31948	Stress-induced-phosphoprotein 1	0.000183139	6.47166
PRDX2	P32119	Peroxiredoxin-2	0.0617227	2.16797
GK;GK3P	P32189;Q14409	Glycerol kinase;Putative glycerol kinase 3	0.372629	0.840013
PYCR1	P32322	Pyrroline-5-carboxylate reductase 1, mitochondrial	0.117801	-1.59732
GTF2H1	P32780	General transcription factor IIH subunit 1	0.0274543	2.0558
STX2	P32856	Syntaxin-2	1.39228e-07	4.1358
RPL9	P32969	60S ribosomal protein L9	0.729577	0.281867
KIF5B	P33176	Kinesin-1 heavy chain	0.205749	2.00102
CSTF2	P33240	Cleavage stimulation factor subunit 2	0.184797	1.34813
DUT	P33316	Deoxyuridine 5-triphosphate nucleotidohydrolase, mitochondrial	0.0540788	2.40729
ABCC1	P33527	Multidrug resistance-associated protein 1	0.0038945	2.8977
TTK	P33981	Dual specificity protein kinase TTK	0.0200388	1.98598
MCM4	P33991	DNA replication licensing factor MCM4	0.549394	0.778919
MCM5	P33992	DNA replication licensing factor MCM5	0.286099	1.99425
MCM7	P33993	DNA replication licensing factor MCM7	0.886018	0.0875498
SDC2	P34741	Syndecan-2	0.000316162	2.85281
SHMT2	P34897	Serine hydroxymethyltransferase, mitochondrial	0.831241	0.287726
HSPA4	P34932	Heat shock 70 kDa protein 4	0.00227437	4.0463
MPI	P34949	Mannose-6-phosphate isomerase	0.0441668	1.21608
PFN2	P35080	Profilin-2	0.000714941	6.07308
CTNNA1	P35221	Catenin alpha-1	0.00170717	7.00534
CTNNB1	P35222	Catenin beta-1	0.000173718	6.26783
PHB	P35232	Prohibitin	0.0115895	-0.704381
SERPINB6	P35237	Serpin B6	0.0327403	2.28011
NF2	P35240	Merlin	0.0269676	2.4993
RDX	P35241	Radixin	0.000238024	5.48836
RPA3	P35244	Replication protein A 14 kDa subunit	0.00619438	3.44696
RFC4	P35249	Replication factor C subunit 4	0.266136	1.35445
RFC2	P35250	Replication factor C subunit 2	0.451963	0.370611
RFC1	P35251	Replication factor C subunit 1	0.354988	1.16311
RPL22	P35268	60S ribosomal protein L22	0.858783	0.0388514
SPR	P35270	Sepiapterin reductase	0.00195049	1.8786
PTGS2	P35354	Prostaglandin G/H synthase 2	0.0466732	-5.03695
HOXD13	P35453	Homeobox protein Hox-D13	0.231247	1.12464
AGL	P35573	Glycogen debranching enzyme;4-alpha-glucanotransferase;Amylo-alpha-1,6-glucosidase	0.0115435	1.99089
MYH9	P35579	Myosin-9	0.0605473	3.42155
MYH10	P35580	Myosin-10	0.0109344	6.11052
COPB2	P35606	Coatomer subunit beta	0.127644	1.92212
SOAT1	P35610	Sterol O-acyltransferase 1	0.983253	0.0274932
ADD1	P35611	Alpha-adducin	0.000904532	4.61061
BSG	P35613	Basigin	0.0283939	1.88022
FUS	P35637	RNA-binding protein FUS	0.000763651	7.21152
NUP214	P35658	Nuclear pore complex protein Nup214	0.143479	1.64262
ATP7B	P35670	Copper-transporting ATPase 2;WND/140 kDa	0.295383	0.760232
PPM1A;PPM1B	P35813;O75688	Protein phosphatase 1A;Protein phosphatase 1B	0.238441	1.29214
HMGCL	P35914	Hydroxymethylglutaryl-CoA lyase, mitochondrial	0.440426	1.26346
PSMC2	P35998	26S protease regulatory subunit 7	0.098261	2.30787
ARL2	P36404	ADP-ribosylation factor-like protein 2	0.322991	-0.459623
ARL3	P36405	ADP-ribosylation factor-like protein 3	0.00849405	2.98758
MAP2K2	P36507	Dual specificity mitogen-activated protein kinase kinase 2	0.0597862	3.43007
ATP5C1	P36542	ATP synthase subunit gamma, mitochondrial	0.110948	-0.779826
ATP6V1E1	P36543	V-type proton ATPase subunit E 1	0.0136493	3.37573
CPOX	P36551	Oxygen-dependent coproporphyrinogen-III oxidase, mitochondrial	0.00447391	3.60725
RPL4	P36578	60S ribosomal protein L4	0.356935	1.18874
NUDT1	P36639	7,8-dihydro-8-oxoguanine triphosphatase	0.00359852	1.87841
LONP1	P36776	Lon protease homolog, mitochondrial	0.735485	-0.185474
PPP1CC	P36873	Serine/threonine-protein phosphatase PP1-gamma catalytic subunit	0.0661941	3.55888
GNL1	P36915	Guanine nucleotide-binding protein-like 1	0.00766563	3.18922
DLST	P36957	Dihydrolipoyllysine-residue succinyltransferase component of 2-oxoglutarate dehydrogenase complex, mitochondrial	0.0780717	2.01885
SRP14	P37108	Signal recognition particle 14 kDa protein	0.591832	1.03287
NUP62	P37198	Nuclear pore glycoprotein p62	0.0987475	3.03754
HPCAL1	P37235	Hippocalcin-like protein 1	0.0613576	2.34902
FDFT1	P37268	Squalene synthase	0.129088	2.46563
TAGLN2	P37802	Transgelin-2	0.0236053	5.97979
SNCA	P37840	Alpha-synuclein	0.103611	1.63252
ETFB	P38117	Electron transfer flavoprotein subunit beta	0.568686	0.93398
RBMX;RBMXL1	P38159;Q96E39	RNA-binding motif protein, X chromosome;RNA-binding motif protein, X chromosome, N-terminally processed;RNA binding motif protein, X-linked-like-1	0.216095	1.67206
COIL	P38432	Coilin	0.0168912	3.48854
ATP6V1A	P38606	V-type proton ATPase catalytic subunit A	0.155955	2.86361
HSPA9	P38646	Stress-70 protein, mitochondrial	0.227234	-0.661608
EIF4A3	P38919	Eukaryotic initiation factor 4A-III;Eukaryotic initiation factor 4A-III, N-terminally processed	0.0308726	0.669347
RPS19	P39019	40S ribosomal protein S19	0.624294	0.649597
RPL3	P39023	60S ribosomal protein L3	0.255292	1.48529
DDOST	P39656	Dolichyl-diphosphooligosaccharide--protein glycosyltransferase 48 kDa subunit	0.330967	0.819992
ANP32A	P39687	Acidic leucine-rich nuclear phosphoprotein 32 family member A	0.00155925	4.5194
FEN1	P39748	Flap endonuclease 1	0.225164	1.15703
TXLNA	P40222	Alpha-taxilin	8.46682e-05	5.45466
CCT6A	P40227	T-complex protein 1 subunit zeta	0.294283	0.445276
RPL13A	P40429	60S ribosomal protein L13a	0.640026	0.367884
ARL1	P40616	ADP-ribosylation factor-like protein 1	0.0593686	-1.51353
STAT3	P40763	Signal transducer and activator of transcription 3	0.16583	2.48244
PEX19	P40855	Peroxisomal biogenesis factor 19	0.0610482	1.11839
MDH2	P40926	Malate dehydrogenase, mitochondrial	0.231588	1.93477
RFC5	P40937	Replication factor C subunit 5	0.517039	0.96371
RFC3	P40938	Replication factor C subunit 3	0.155494	0.868291
HADHA	P40939	Trifunctional enzyme subunit alpha, mitochondrial;Long-chain enoyl-CoA hydratase;Long chain 3-hydroxyacyl-CoA dehydrogenase	0.930025	0.0735423
EIF2S3;EIF2S3L	P41091;Q2VIR3	Eukaryotic translation initiation factor 2 subunit 3;Putative eukaryotic translation initiation factor 2 subunit 3-like protein	0.261326	2.13792
CETN2	P41208	Centrin-2	0.00472789	3.06209
EIF2D	P41214	Eukaryotic translation initiation factor 2D	0.0740516	2.32355
NAA10	P41227	N-alpha-acetyltransferase 10	0.235369	0.569537
PPP1R2;PPP1R2P3	P41236;Q6NXS1	Protein phosphatase inhibitor 2;Protein phosphatase inhibitor 2-like protein 3	0.0420284	2.94383
CSK	P41240	Tyrosine-protein kinase CSK	0.0586253	2.23498
GARS	P41250	Glycine--tRNA ligase	0.094763	1.95661
IARS	P41252	Isoleucine--tRNA ligase, cytoplasmic	0.117114	1.98565
SLC19A1	P41440	Folate transporter 1	0.0104651	3.03769
PRKCI	P41743	Protein kinase C iota type	0.00257317	3.54069
ECI1	P42126	Enoyl-CoA delta isomerase 1, mitochondrial	0.426657	1.435
TMPO	P42166	Lamina-associated polypeptide 2, isoform alpha;Thymopoietin;Thymopentin	0.0155535	3.84903
TMPO	P42167	Lamina-associated polypeptide 2, isoforms beta/gamma;Thymopoietin;Thymopentin	0.0439447	3.14056
STAT1	P42224	Signal transducer and activator of transcription 1-alpha/beta	0.352196	0.83444
SKIV2L2	P42285	Superkiller viralicidic activity 2-like 2	0.0280825	2.70375
MTOR	P42345	Serine/threonine-protein kinase mTOR	0.00657243	3.38028
PI4KA	P42356	Phosphatidylinositol 4-kinase alpha	0.00850297	3.16349
EPS15	P42566	Epidermal growth factor receptor substrate 15	0.0101875	3.5211
RPS27	P42677	40S ribosomal protein S27	0.323743	0.521524
ABL2	P42684	Abelson tyrosine-protein kinase 2	0.0474189	1.62169
HELZ	P42694	Probable helicase with zinc finger domain	0.00634471	3.12828
LRPPRC	P42704	Leucine-rich PPR motif-containing protein, mitochondrial	0.324038	0.685135
ACAA2	P42765	3-ketoacyl-CoA thiolase, mitochondrial	0.0227577	-2.36069
ECE1	P42892	Endothelin-converting enzyme 1	3.06665e-06	2.31614
SLC1A3	P43003	Excitatory amino acid transporter 1	8.91696e-05	4.1559
SLC1A4	P43007	Neutral amino acid transporter A	0.00201738	4.51459
PAFAH1B1	P43034	Platelet-activating factor acetylhydrolase IB subunit alpha	0.0573373	2.82948
MCAM	P43121	Cell surface glycoprotein MUC18	0.00950811	3.45055
MATR3	P43243	Matrin-3	0.0627081	1.42065
MSH2	P43246	DNA mismatch repair protein Msh2	0.290176	0.963328
GPD2	P43304	Glycerol-3-phosphate dehydrogenase, mitochondrial	0.0496061	3.5498
SSR1	P43307	Translocon-associated protein subunit alpha	0.507052	0.936845
RANBP1	P43487	Ran-specific GTPase-activating protein	0.0347023	4.31008
NAMPT	P43490	Nicotinamide phosphoribosyltransferase	0.815406	0.190522
PSMC4	P43686	26S protease regulatory subunit 6B	0.0507762	3.06818
TSFM	P43897	Elongation factor Ts, mitochondrial	0.0716731	-1.04274
VDAC2	P45880	Voltage-dependent anion-selective channel protein 2	0.485907	0.323218
ACADSB	P45954	Short/branched chain specific acyl-CoA dehydrogenase, mitochondrial	0.236222	-0.497699
USP5	P45974	Ubiquitin carboxyl-terminal hydrolase 5	0.0520308	2.79897
MKI67	P46013	Antigen KI-67	0.0468795	3.95585
RANGAP1	P46060	Ran GTPase-activating protein 1	0.00475724	3.02509
NOP2	P46087	Probable 28S rRNA (cytosine(4447)-C(5))-methyltransferase	0.536172	0.446395
CRK	P46108	Adapter molecule crk	0.0136756	3.17001
CRKL	P46109	Crk-like protein	0.00489211	4.87556
BAG6	P46379	Large proline-rich protein BAG6	0.00530121	2.81673
NSF	P46459	Vesicle-fusing ATPase	0.250347	1.70333
NOTCH1	P46531	Neurogenic locus notch homolog protein 1;Notch 1 extracellular truncation;Notch 1 intracellular domain	0.000635161	3.73429
BRCC3	P46736	Lys-63-specific deubiquitinase BRCC36	0.0268364	1.45042
RPL27A	P46776	60S ribosomal protein L27a	0.392581	2.20365
RPL5	P46777	60S ribosomal protein L5	0.0421354	2.9602
RPL21	P46778	60S ribosomal protein L21	0.150384	1.76074
RPL28	P46779	60S ribosomal protein L28	0.192596	0.942687
RPS9	P46781	40S ribosomal protein S9	0.264143	1.12994
RPS5	P46782	40S ribosomal protein S5;40S ribosomal protein S5, N-terminally processed	0.929325	-0.22478
RPS10;RPS10P5	P46783;Q9NQ39	40S ribosomal protein S10;Putative 40S ribosomal protein S10-like	0.0190812	3.84221
MAP1B	P46821	Microtubule-associated protein 1B;MAP1B heavy chain;MAP1 light chain LC1	0.000444321	4.7717
GNPDA1	P46926	Glucosamine-6-phosphate isomerase 1	0.014198	4.6579
NEDD4	P46934	E3 ubiquitin-protein ligase NEDD4	6.87441e-06	9.9206
YAP1	P46937	Transcriptional coactivator YAP1	0.0257661	2.91452
UTRN	P46939	Utrophin	0.000173858	4.5752
IQGAP1	P46940	Ras GTPase-activating-like protein IQGAP1	0.0215544	4.18176
STT3A	P46977	Dolichyl-diphosphooligosaccharide--protein glycosyltransferase subunit STT3A	0.12571	1.39126
PLA2G4A	P47712	Cytosolic phospholipase A2;Phospholipase A2;Lysophospholipase	0.000534906	2.73991
CAPZA2	P47755	F-actin-capping protein subunit alpha-2	0.00206059	4.62156
CAPZB	P47756	F-actin-capping protein subunit beta	0.0046888	3.04792
QARS	P47897	Glutamine--tRNA ligase	0.113521	2.45302
RPL29	P47914	60S ribosomal protein L29	0.0729864	2.6534
LGALS7	P47929	Galectin-7	0.0683631	-5.8302
UQCRFS1;UQCRFS1P1	P47985;P0C7P4	Cytochrome b-c1 complex subunit Rieske, mitochondrial;Cytochrome b-c1 complex subunit 11;Putative cytochrome b-c1 complex subunit Rieske-like protein 1	0.0458623	-1.0655
ATP5O	P48047	ATP synthase subunit O, mitochondrial	0.485418	-0.426095
PREP	P48147	Prolyl endopeptidase	0.138773	2.95531
PIP4K2A	P48426	Phosphatidylinositol 5-phosphate 4-kinase type-2 alpha	0.00322528	3.84456
ARCN1	P48444	Coatomer subunit delta	0.142685	1.82033
LSS	P48449	Lanosterol synthase	0.000501049	2.64779
GCLM	P48507	Glutamate--cysteine ligase regulatory subunit	0.00553738	3.24554
PSMD8	P48556	26S proteasome non-ATPase regulatory subunit 8	0.103664	2.86962
PRRC2A	P48634	Protein PRRC2A	0.00157057	5.04971
CCT5	P48643	T-complex protein 1 subunit epsilon	0.0776162	1.73928
HSPA13	P48723	Heat shock 70 kDa protein 13	0.124673	1.63545
CSNK1A1	P48729	Casein kinase I isoform alpha	0.1115	2.13712
IDH2	P48735	Isocitrate dehydrogenase [NADP], mitochondrial	0.76247	0.502368
PITPNB	P48739	Phosphatidylinositol transfer protein beta isoform	0.0587857	2.56781
MARCKSL1	P49006	MARCKS-related protein	0.000148866	4.74484
PXN	P49023	Paxillin	0.000828072	3.78325
RPL34	P49207	60S ribosomal protein L34	0.281091	0.809196
RPIA	P49247	Ribose-5-phosphate isomerase	0.00750452	3.92138
LMAN1	P49257	Protein ERGIC-53	0.640312	0.59075
NASP	P49321	Nuclear autoantigenic sperm protein	0.000366472	5.27607
FASN	P49327	Fatty acid synthase;[Acyl-carrier-protein] S-acetyltransferase;[Acyl-carrier-protein] S-malonyltransferase;3-oxoacyl-[acyl-carrier-protein] synthase;3-oxoacyl-[acyl-carrier-protein] reductase;3-hydroxyacyl-[acyl-carrier-protein] dehydratase;Enoyl-[acyl-carrier-protein] reductase;Oleoyl-[acyl-carrier-protein] hydrolase	0.0268063	4.19
CCT3	P49368	T-complex protein 1 subunit gamma	0.157249	1.6839
TUFM	P49411	Elongation factor Tu, mitochondrial	0.00302223	-1.76504
ALDH7A1	P49419	Alpha-aminoadipic semialdehyde dehydrogenase	0.53455	0.684594
CENPF	P49454	Centromere protein F	0.00617225	9.0315
SRP9	P49458	Signal recognition particle 9 kDa protein	0.105579	2.66306
AARS	P49588	Alanine--tRNA ligase, cytoplasmic	3.80136e-07	6.43243
CARS	P49589	Cysteine--tRNA ligase, cytoplasmic	0.0190621	3.4698
HARS2	P49590	Probable histidine--tRNA ligase, mitochondrial	0.081204	-0.88462
SARS	P49591	Serine--tRNA ligase, cytoplasmic	0.134296	2.147
PRIM1	P49642	DNA primase small subunit	0.153577	1.75728
CSNK1E	P49674	Casein kinase I isoform epsilon	0.17512	2.15209
PSMB3	P49720	Proteasome subunit beta type-3	0.757315	0.438378
PSMB2	P49721	Proteasome subunit beta type-2	0.835733	-0.208982
MCM2	P49736	DNA replication licensing factor MCM2	0.520617	0.920666
YLPM1	P49750	YLP motif-containing protein 1	0.006124	3.62473
TMED10	P49755	Transmembrane emp24 domain-containing protein 10	0.402692	1.06253
RBM25	P49756	RNA-binding protein 25	0.164137	2.83207
NUMB	P49757	Protein numb homolog	0.0463659	3.26409
PSEN1	P49768	Presenilin-1;Presenilin-1 NTF subunit;Presenilin-1 CTF subunit;Presenilin-1 CTF12	0.0056195	4.43284
EIF2B2	P49770	Translation initiation factor eIF-2B subunit beta	0.00141868	3.32252
HINT1	P49773	Histidine triad nucleotide-binding protein 1	0.0223639	3.79683
NUP153	P49790	Nuclear pore complex protein Nup153	0.0890904	1.91731
RANBP2	P49792	E3 SUMO-protein ligase RanBP2	0.0781521	3.39165
NDUFV1	P49821	NADH dehydrogenase [ubiquinone] flavoprotein 1, mitochondrial	0.773224	0.386178
GSK3A	P49840	Glycogen synthase kinase-3 alpha	0.335915	1.43686
GSK3B	P49841	Glycogen synthase kinase-3 beta	0.149734	1.38335
GMPS	P49915	GMP synthase [glutamine-hydrolyzing]	0.271673	1.02244
LIG3	P49916	DNA ligase 3	0.138458	2.3905
MRE11A	P49959	Double-strand break repair protein MRE11A	0.350285	0.7006
GNAQ	P50148	Guanine nucleotide-binding protein G(q) subunit alpha	0.00538363	5.14938
IDH3A	P50213	Isocitrate dehydrogenase [NAD] subunit alpha, mitochondrial	0.262027	-0.695738
GDI2	P50395	Rab GDP dissociation inhibitor beta	0.0284432	4.78427
EMD	P50402	Emerin	0.00395938	1.22688
CPT1A	P50416	Carnitine O-palmitoyltransferase 1, liver isoform	0.488646	1.27816
SERPINH1	P50454	Serpin H1	0.323643	0.971631
ST13;ST13P5	P50502;Q8NFI4	Hsc70-interacting protein;Putative protein FAM10A5	0.00176561	6.61977
PEX5	P50542	Peroxisomal targeting signal 1 receptor	0.000623606	2.84897
VASP	P50552	Vasodilator-stimulated phosphoprotein	0.0140819	2.52039
DNM2	P50570	Dynamin-2	0.216662	1.11698
HLCS	P50747	Biotin--protein ligase;Biotin--[methylmalonyl-CoA-carboxytransferase] ligase;Biotin--[propionyl-CoA-carboxylase [ATP-hydrolyzing]] ligase;Biotin--[methylcrotonoyl-CoA-carboxylase] ligase;Biotin--[acetyl-CoA-carboxylase] ligase	0.0818358	1.74478
CDK9	P50750	Cyclin-dependent kinase 9	0.00430063	3.25149
LRBA	P50851	Lipopolysaccharide-responsive and beige-like anchor protein	0.0204602	2.89026
RPL14	P50914	60S ribosomal protein L14	0.274664	2.81088
CCT8	P50990	T-complex protein 1 subunit theta	0.00471639	2.88004
CCT4	P50991	T-complex protein 1 subunit delta	0.164517	1.84495
ANXA11	P50995	Annexin A11	0.00474063	6.83667
FXR1	P51114	Fragile X mental retardation syndrome-related protein 1	0.0184835	3.59559
FXR2	P51116	Fragile X mental retardation syndrome-related protein 2	0.00395779	5.64963
RAB5C	P51148	Ras-related protein Rab-5C	0.0730014	0.924881
RAB7A	P51149	Ras-related protein Rab-7a	0.0460797	2.49055
RAB9A	P51151	Ras-related protein Rab-9A	0.166081	-0.46826
RAB13	P51153	Ras-related protein Rab-13	0.225991	2.22276
DAP3	P51398	28S ribosomal protein S29, mitochondrial	0.934276	0.0683079
DUSP3	P51452	Dual specificity protein phosphatase 3	0.011437	3.39737
SMARCA4	P51532	Transcription activator BRG1	0.0967437	2.59593
IDH3G	P51553	Isocitrate dehydrogenase [NAD] subunit gamma, mitochondrial	0.703096	0.777927
GALK1	P51570	Galactokinase	0.494995	0.848013
SSR4	P51571	Translocon-associated protein subunit delta	0.517319	0.174397
BCAP31	P51572	B-cell receptor-associated protein 31	0.0318556	4.44213
HCFC1	P51610	Host cell factor 1;HCF N-terminal chain 1;HCF N-terminal chain 2;HCF N-terminal chain 3;HCF N-terminal chain 4;HCF N-terminal chain 5;HCF N-terminal chain 6;HCF C-terminal chain 1;HCF C-terminal chain 2;HCF C-terminal chain 3;HCF C-terminal chain 4;HCF C-terminal chain 5;HCF C-terminal chain 6	0.000456144	3.59754
IRAK1	P51617	Interleukin-1 receptor-associated kinase 1	0.0447408	2.89971
ALDH3A2	P51648	Fatty aldehyde dehydrogenase	0.515978	1.03782
HSD17B4	P51659	Peroxisomal multifunctional enzyme type 2;(3R)-hydroxyacyl-CoA dehydrogenase;Enoyl-CoA hydratase 2	0.791652	0.605874
PSMD7	P51665	26S proteasome non-ATPase regulatory subunit 7	0.0260466	3.90113
USP11	P51784	Ubiquitin carboxyl-terminal hydrolase 11	0.456917	0.590988
VAMP7	P51809	Vesicle-associated membrane protein 7	0.0493236	3.27063
RPS6KA3	P51812	Ribosomal protein S6 kinase alpha-3	0.321953	1.2017
HDGF	P51858	Hepatoma-derived growth factor	0.0295714	3.0236
NDUFA8	P51970	NADH dehydrogenase [ubiquinone] 1 alpha subcomplex subunit 8	0.00840429	3.85476
HNRNPA3	P51991	Heterogeneous nuclear ribonucleoprotein A3	0.091646	1.15864
PGD	P52209	6-phosphogluconate dehydrogenase, decarboxylating	0.00724875	4.78839
HNRNPM	P52272	Heterogeneous nuclear ribonucleoprotein M	0.940266	0.0522054
KPNA2	P52292	Importin subunit alpha-1	0.0455107	2.70474
KPNA1	P52294	Importin subunit alpha-5;Importin subunit alpha-5, N-terminally processed	0.0744083	2.5905
DGKE	P52429	Diacylglycerol kinase epsilon	0.227796	1.67397
POLR2H	P52434	DNA-directed RNA polymerases I, II, and III subunit RPABC3	0.502641	1.22124
ARHGDIA	P52565	Rho GDP-dissociation inhibitor 1	0.0478218	4.23332
SLC7A2	P52569	Cationic amino acid transporter 2	0.0113687	3.67037
AGFG1	P52594	Arf-GAP domain and FG repeat-containing protein 1	0.000933171	4.92046
HNRNPF	P52597	Heterogeneous nuclear ribonucleoprotein F;Heterogeneous nuclear ribonucleoprotein F, N-terminally processed	0.00288021	1.85202
MSH6	P52701	DNA mismatch repair protein Msh6	0.254197	1.26044
KIF11	P52732	Kinesin-like protein KIF11	0.0665451	2.70584
RBM5	P52756	RNA-binding protein 5	0.113272	2.02378
HK2	P52789	Hexokinase-2	0.0504696	2.32231
THOP1	P52888	Thimet oligopeptidase	0.0247226	2.71208
CAPZA1	P52907	F-actin-capping protein subunit alpha-1	0.104872	3.2205
NUP98	P52948	Nuclear pore complex protein Nup98-Nup96;Nuclear pore complex protein Nup98;Nuclear pore complex protein Nup96	0.0988437	1.03901
BLVRA	P53004	Biliverdin reductase A	0.0025968	2.50352
SLC25A1	P53007	Tricarboxylate transport protein, mitochondrial	0.44638	1.63865
PPP5C	P53041	Serine/threonine-protein phosphatase 5	0.000243712	5.30833
PLK1	P53350	Serine/threonine-protein kinase PLK1	0.0792854	2.6948
ARFIP2	P53365	Arfaptin-2	0.00116699	3.63681
ARFIP1	P53367	Arfaptin-1	0.046189	2.06848
NUBP1	P53384	Cytosolic Fe-S cluster assembly factor NUBP1	0.136797	2.13337
ACLY	P53396	ATP-citrate synthase	0.000639939	7.72679
SUCLG1	P53597	Succinyl-CoA ligase [ADP/GDP-forming] subunit alpha, mitochondrial	0.662091	-0.21976
COPB1	P53618	Coatomer subunit beta	0.10626	3.14402
COPA	P53621	Coatomer subunit alpha;Xenin;Proxenin	0.288059	1.33516
AP2S1	P53680	AP-2 complex subunit sigma	0.538479	1.02945
HCCS	P53701	Cytochrome c-type heme lyase	0.0013014	5.28819
SLC16A1	P53985	Monocarboxylate transporter 1	0.237681	2.82494
IST1	P53990	IST1 homolog	0.00122091	6.30721
SEC24C	P53992	Protein transport protein Sec24C	0.000894082	4.52075
CLNS1A	P54105	Methylosome subunit pICln	0.000782857	6.58974
RARS	P54136	Arginine--tRNA ligase, cytoplasmic	0.0334978	1.7989
YARS	P54577	Tyrosine--tRNA ligase, cytoplasmic;Tyrosine--tRNA ligase, cytoplasmic, N-terminally processed	0.137445	0.48493
USP14	P54578	Ubiquitin carboxyl-terminal hydrolase 14	6.00922e-05	4.38427
PRKAG1	P54619	5-AMP-activated protein kinase subunit gamma-1	0.0369332	2.42016
PRKAA2	P54646	5-AMP-activated protein kinase catalytic subunit alpha-2	0.0155049	2.60696
ATP1B3	P54709	Sodium/potassium-transporting ATPase subunit beta-3	0.0164402	5.40488
RAD23A	P54725	UV excision repair protein RAD23 homolog A	0.0463021	2.6932
RAD23B	P54727	UV excision repair protein RAD23 homolog B	0.0183166	3.39241
EPHB4	P54760	Ephrin type-B receptor 4	0.00470344	3.36927
AK2	P54819	Adenylate kinase 2, mitochondrial;Adenylate kinase 2, mitochondrial, N-terminally processed	0.00505255	5.82558
ALDH18A1	P54886	Delta-1-pyrroline-5-carboxylate synthase;Glutamate 5-kinase;Gamma-glutamyl phosphate reductase	0.975185	0.0248884
NAPA	P54920	Alpha-soluble NSF attachment protein	0.209459	1.848
EIF5	P55010	Eukaryotic translation initiation factor 5	0.0239765	3.78888
SLC12A2	P55011	Solute carrier family 12 member 2	0.000264905	5.57606
PSMD4	P55036	26S proteasome non-ATPase regulatory subunit 4	0.00188107	5.13116
DRG2	P55039	Developmentally-regulated GTP-binding protein 2	0.466183	0.879824
CSE1L	P55060	Exportin-2	0.0162118	0.815955
VCP	P55072	Transitional endoplasmic reticulum ATPase	0.00564254	6.01119
MFAP3	P55082	Microfibril-associated glycoprotein 3	0.00118048	3.30173
HADHB	P55084	Trifunctional enzyme subunit beta, mitochondrial;3-ketoacyl-CoA thiolase	0.354582	-0.636702
MLLT4	P55196	Afadin	0.0001791	6.4127
NAP1L1	P55209	Nucleosome assembly protein 1-like 1	0.0203679	4.52279
ADAR	P55265	Double-stranded RNA-specific adenosine deaminase	0.00655686	4.78713
TPD52	P55327	Tumor protein D52	0.0742806	2.09411
SEC13	P55735	Protein SEC13 homolog	0.00132408	4.18797
NHP2L1	P55769	NHP2-like protein 1;NHP2-like protein 1, N-terminally processed	0.346202	1.24484
NPEPPS	P55786	Puromycin-sensitive aminopeptidase	0.296755	1.73034
HNRNPH2	P55795	Heterogeneous nuclear ribonucleoprotein H2	0.696346	-0.202572
OXCT1	P55809	Succinyl-CoA:3-ketoacid coenzyme A transferase 1, mitochondrial	0.95413	-0.0487086
EIF3B	P55884	Eukaryotic translation initiation factor 3 subunit B	0.0785591	2.15958
ATP5J2	P56134	ATP synthase subunit f, mitochondrial	0.759231	0.541452
MARS	P56192	Methionine--tRNA ligase, cytoplasmic	0.0567509	1.27803
CTBP2	P56545	C-terminal-binding protein 2	0.196899	2.86071
NDUFA6	P56556	NADH dehydrogenase [ubiquinone] 1 alpha subcomplex subunit 6	0.550066	-0.52489
HSD17B7	P56937	3-keto-steroid reductase	0.000796896	2.6704
BCAR1	P56945	Breast cancer anti-estrogen resistance protein 1	0.0443326	2.95601
STX17	P56962	Syntaxin-17	0.00251545	3.23782
C21orf59	P57076	UPF0769 protein C21orf59	0.160784	1.69453
TMEM33	P57088	Transmembrane protein 33	0.535772	0.293058
SYNJ2BP	P57105	Synaptojanin-2-binding protein	0.0107323	3.32292
GEMIN4	P57678	Gem-associated protein 4	0.169983	1.67716
CORO7	P57737	Coronin-7	0.0795411	2.02869
NUP107	P57740	Nuclear pore complex protein Nup107	0.278318	1.0575
EEFSEC	P57772	Selenocysteine-specific elongation factor	0.1031	3.47705
SESN2	P58004	Sestrin-2	0.00393058	4.02916
EPPK1	P58107	Epiplakin	0.210636	-2.9124
MTPN	P58546	Myotrophin	0.0616767	4.21639
ARPC4	P59998	Actin-related protein 2/3 complex subunit 4	0.70011	0.551065
CD81	P60033	CD81 antigen	0.000932092	5.65535
SEC61G	P60059	Protein transport protein Sec61 subunit gamma	0.191068	1.16417
TPI1	P60174	Triosephosphate isomerase	0.887589	0.233098
EIF3E	P60228	Eukaryotic translation initiation factor 3 subunit E	0.148692	2.31311
SEC61B	P60468	Protein transport protein Sec61 subunit beta	0.00314585	2.79319
GABARAPL2	P60520	Gamma-aminobutyric acid receptor-associated protein-like 2	0.15954	1.74652
UBE2G2	P60604	Ubiquitin-conjugating enzyme E2 G2	0.0108712	3.01397
MYL6	P60660	Myosin light polypeptide 6	0.0555293	4.43629
EIF4A1	P60842	Eukaryotic initiation factor 4A-I	0.205696	0.856271
RPS20	P60866	40S ribosomal protein S20	0.364908	2.67621
PRPS1;PRPS1L1	P60891;P21108	Ribose-phosphate pyrophosphokinase 1;Ribose-phosphate pyrophosphokinase 3	0.0994023	2.48864
PSMA6	P60900	Proteasome subunit alpha type-6	0.584847	1.12843
CDC42	P60953	Cell division control protein 42 homolog	0.000178717	6.33932
DSTN	P60981	Destrin	0.343223	2.27627
RAB8A	P61006	Ras-related protein Rab-8A	0.0948745	0.854093
SPCS3	P61009	Signal peptidase complex subunit 3	0.379456	1.41253
SRP54	P61011	Signal recognition particle 54 kDa protein	0.957466	-0.0364374
RAB2A	P61019	Ras-related protein Rab-2A	0.539271	0.406691
RAB5B	P61020	Ras-related protein Rab-5B	0.0771849	2.05908
RAB10	P61026	Ras-related protein Rab-10	0.507248	0.469711
UBE2M	P61081	NEDD8-conjugating enzyme Ubc12	0.0542688	2.70106
UBE2N;UBE2NL	P61088;Q5JXB2	Ubiquitin-conjugating enzyme E2 N;Putative ubiquitin-conjugating enzyme E2 N-like	0.0108881	3.88876
RAB14	P61106	Ras-related protein Rab-14	0.0956759	1.28256
ACTR3	P61158	Actin-related protein 3	0.161091	2.50757
ACTR2	P61160	Actin-related protein 2	0.110904	2.79833
ACTR1A	P61163	Alpha-centractin	0.00110407	5.10092
COPS2	P61201	COP9 signalosome complex subunit 2	0.000264259	3.73268
ARF1;ARF3	P84077;P61204	ADP-ribosylation factor 1;ADP-ribosylation factor 3	0.219411	0.375847
ABCE1	P61221	ATP-binding cassette sub-family E member 1	0.0045866	4.26623
RAP1B;RAP1A	P61224;P62834;A6NIZ1	Ras-related protein Rap-1b;Ras-related protein Rap-1A;Ras-related protein Rap-1b-like protein	0.055345	3.25703
RAP2B	P61225	Ras-related protein Rap-2b	0.0890758	3.23966
RPS3A	P61247	40S ribosomal protein S3a	0.0316306	1.09154
RPL26	P61254	60S ribosomal protein L26	0.273782	1.02804
PSME3	P61289	Proteasome activator complex subunit 3	0.235299	2.05894
RPL15	P61313	60S ribosomal protein L15	0.607443	0.669613
RPL27	P61353	60S ribosomal protein L27	0.403856	1.92519
ATP6V0D1	P61421	V-type proton ATPase subunit d 1	0.338605	0.388124
RPL37A	P61513	60S ribosomal protein L37a	0.148079	3.34597
RHOA	P61586	Transforming protein RhoA	0.025046	6.7803
HSPE1	P61604	10 kDa heat shock protein, mitochondrial	0.010306	3.74183
SEC61A1	P61619	Protein transport protein Sec61 subunit alpha isoform 1	0.632518	0.325151
LYZ	P61626	Lysozyme C	0.187612	-3.34295
VBP1	P61758	Prefoldin subunit 3	0.08027	3.38184
STXBP1	P61764	Syntaxin-binding protein 1	0.0137993	3.94597
COPZ1	P61923	Coatomer subunit zeta-1	0.00794489	3.5495
UFM1	P61960	Ubiquitin-fold modifier 1	0.00134984	3.39091
DCAF7	P61962	DDB1- and CUL4-associated factor 7	0.0407693	3.7324
HNRNPK	P61978	Heterogeneous nuclear ribonucleoprotein K	0.00405009	2.74225
YWHAG	P61981	14-3-3 protein gamma;14-3-3 protein gamma, N-terminally processed	0.0829068	3.82669
RRAS2	P62070	Ras-related protein R-Ras2	0.025169	1.51601
RPS7	P62081	40S ribosomal protein S7	0.935655	0.0362282
PPP1CA	P62136	Serine/threonine-protein phosphatase PP1-alpha catalytic subunit	0.17343	1.73765
PPP1CB	P62140	Serine/threonine-protein phosphatase PP1-beta catalytic subunit	0.139905	2.66401
NCS1	P62166	Neuronal calcium sensor 1	0.105558	2.21017
PSMC1	P62191	26S protease regulatory subunit 4	0.00835175	3.37501
PSMC5	P62195	26S protease regulatory subunit 8	0.100722	3.36963
RPS8	P62241	40S ribosomal protein S8	0.45294	0.644737
RPS15A	P62244	40S ribosomal protein S15a	0.175433	1.05403
RPS16	P62249	40S ribosomal protein S16	0.622261	0.178643
YWHAE	P62258	14-3-3 protein epsilon	0.0252403	3.24379
RPS14	P62263	40S ribosomal protein S14	0.498574	0.288996
RPS23	P62266	40S ribosomal protein S23	0.528735	0.511477
RPS18	P62269	40S ribosomal protein S18	0.334706	1.65239
RPS13	P62277	40S ribosomal protein S13	0.0911869	0.871144
RPS11	P62280	40S ribosomal protein S11	0.580411	0.388761
SNRPE	P62304	Small nuclear ribonucleoprotein E	0.254336	1.57226
SNRPF	P62306	Small nuclear ribonucleoprotein F	0.170816	1.94908
LSM3	P62310	U6 snRNA-associated Sm-like protein LSm3	0.0165054	3.81798
SNRPD1	P62314	Small nuclear ribonucleoprotein Sm D1	0.224336	1.87226
SNRPD2	P62316	Small nuclear ribonucleoprotein Sm D2	0.390416	0.977098
ARF6	P62330	ADP-ribosylation factor 6	0.287766	1.57186
PSMC6	P62333	26S protease regulatory subunit 10B	0.0201938	2.58119
RPL7A	P62424	60S ribosomal protein L7a	0.271449	1.32158
ETF1	P62495	Eukaryotic peptide chain release factor subunit 1	0.195505	2.00318
RPS4X;RPS4Y2	P62701;Q8TD47	40S ribosomal protein S4, X isoform;40S ribosomal protein S4, Y isoform 2	0.762992	0.262524
PPP2CB	P62714	Serine/threonine-protein phosphatase 2A catalytic subunit beta isoform	0.0530851	3.44079
RPL23A	P62750	60S ribosomal protein L23a	0.239653	1.99568
RPS6	P62753	40S ribosomal protein S6	0.893032	-0.120001
HIST1H4A	P62805	Histone H4	0.547251	-0.28993
RAB1A	P62820	Ras-related protein Rab-1A	0.900738	0.0564181
RAN	P62826	GTP-binding nuclear protein Ran	0.873879	-0.0764732
RPL23	P62829	60S ribosomal protein L23	0.810184	0.102632
RPS24	P62847	40S ribosomal protein S24	0.247495	2.57502
RPS25	P62851	40S ribosomal protein S25	0.210043	1.64957
RPS26;RPS26P11	P62854;Q5JNZ5	40S ribosomal protein S26;Putative 40S ribosomal protein S26-like 1	0.327224	2.64966
RPS28	P62857	40S ribosomal protein S28	0.165755	-3.24974
RBX1	P62877	E3 ubiquitin-protein ligase RBX1;E3 ubiquitin-protein ligase RBX1, N-terminally processed	0.00733559	3.60258
GNB2;GNB4	P62879;Q9HAV0	Guanine nucleotide-binding protein G(I)/G(S)/G(T) subunit beta-2;Guanine nucleotide-binding protein subunit beta-4	0.262677	2.1332
RPL30	P62888	60S ribosomal protein L30	0.674125	0.237083
RPL31	P62899	60S ribosomal protein L31	0.68813	0.320285
RPL10A	P62906	60S ribosomal protein L10a	0.842859	0.321755
RPL32	P62910	60S ribosomal protein L32	0.465182	1.83984
RPL11	P62913	60S ribosomal protein L11	0.920339	0.030304
RPL8	P62917	60S ribosomal protein L8	0.672298	0.47511
PPIA	P62937	Peptidyl-prolyl cis-trans isomerase A;Peptidyl-prolyl cis-trans isomerase A, N-terminally processed	0.44794	0.518953
FKBP1A	P62942	Peptidyl-prolyl cis-trans isomerase FKBP1A	0.377769	2.29239
GRB2	P62993	Growth factor receptor-bound protein 2	0.00156756	4.39886
RAC1;RAC2	P63000;P15153	Ras-related C3 botulinum toxin substrate 1;Ras-related C3 botulinum toxin substrate 2	0.000928054	7.12014
AP2B1	P63010	AP-2 complex subunit beta	3.74647e-05	3.26045
VAMP2	P63027	Vesicle-associated membrane protein 2	0.0445315	2.32462
GNAS	Q5JWF2;P63092	Guanine nucleotide-binding protein G(s) subunit alpha isoforms XLas;Guanine nucleotide-binding protein G(s) subunit alpha isoforms short	0.02243	1.75049
GNAI1	P63096	Guanine nucleotide-binding protein G(i) subunit alpha-1	0.0023786	2.96324
YWHAZ	P63104	14-3-3 protein zeta/delta	0.246092	1.79108
PPP2R2A	P63151	Serine/threonine-protein phosphatase 2A 55 kDa regulatory subunit B alpha isoform	0.0336629	3.61975
SUMO1	P63165;G2XKQ0	Small ubiquitin-related modifier 1;Small ubiquitin-related modifier	0.0629984	3.61635
DYNLL1;DYNLL2	P63167;Q96FJ2	Dynein light chain 1, cytoplasmic;Dynein light chain 2, cytoplasmic	0.148364	3.58402
DYNLT1	P63172	Dynein light chain Tctex-type 1	0.201386	2.02607
RPL38	P63173	60S ribosomal protein L38	0.114636	-0.554462
SKP1	P63208	S-phase kinase-associated protein 1	0.0734373	2.91211
RPS21	P63220	40S ribosomal protein S21	0.145643	2.05729
EIF5A	P63241	Eukaryotic translation initiation factor 5A-1	0.0193439	4.96851
GNB2L1	P63244	Guanine nucleotide-binding protein subunit beta-2-like 1;Guanine nucleotide-binding protein subunit beta-2-like 1, N-terminally processed	0.164667	-0.636621
ACTG1	P63261	Actin, cytoplasmic 2;Actin, cytoplasmic 2, N-terminally processed	0.057352	1.68791
YBX1	P67809	Nuclease-sensitive element-binding protein 1	0.00028012	7.49284
SEC11A	P67812	Signal peptidase complex catalytic subunit SEC11A	0.228518	1.78212
CSNK2B	P67870	Casein kinase II subunit beta	0.055265	3.04321
TPM4	P67936	Tropomyosin alpha-4 chain	0.156963	2.10072
ACTC1;ACTA2;ACTG2;ACTA1	P68032;P62736;P63267;P68133	Actin, alpha cardiac muscle 1;Actin, aortic smooth muscle;Actin, gamma-enteric smooth muscle;Actin, alpha skeletal muscle	0.158731	5.22479
UBE2L3	P68036	Ubiquitin-conjugating enzyme E2 L3	0.00847287	3.98761
EEF1A1P5;EEF1A1	Q5VTE0;P68104	Putative elongation factor 1-alpha-like 3;Elongation factor 1-alpha 1	0.813148	0.163057
TUBA1B	P68363	Tubulin alpha-1B chain	0.0200569	0.891434
TUBA4A	P68366	Tubulin alpha-4A chain	0.539749	-1.36668
TUBB4B	P68371	Tubulin beta-4B chain	0.0420944	1.01689
CSNK2A1;CSNK2A3	P68400;Q8NEV1	Casein kinase II subunit alpha;Casein kinase II subunit alpha 3	0.0619442	3.43115
HIST2H3A;HIST3H3;H3F3A;HIST1H3A;H3F3C	Q71DI3;Q16695;P84243;P68431;Q6NXT2	Histone H3.2;Histone H3.1t;Histone H3.3;Histone H3.1;Histone H3.3C	0.150157	0.418118
NOMO3;NOMO2	P69849;Q5JPE7	Nodal modulator 3;Nodal modulator 2	0.0188687	2.34787
CXADR	P78310	Coxsackievirus and adenovirus receptor	0.000411748	6.15741
IGBP1	P78318	Immunoglobulin-binding protein 1	0.0211422	3.71767
SIRPA	P78324	Tyrosine-protein phosphatase non-receptor type substrate 1	0.678587	0.309952
EIF4G2	P78344	Eukaryotic translation initiation factor 4 gamma 2	0.00397181	3.80661
RPP30	P78346	Ribonuclease P protein subunit p30	0.338676	1.52054
GTF2I	P78347	General transcription factor II-I	0.103705	2.14004
PIP4K2B	P78356	Phosphatidylinositol 5-phosphate 4-kinase type-2 beta	0.00269643	4.49566
CCT2	P78371	T-complex protein 1 subunit beta	0.151678	3.59142
GSTO1	P78417	Glutathione S-transferase omega-1	0.0754401	1.9348
PRKDC	P78527	DNA-dependent protein kinase catalytic subunit	0.539473	0.450294
ADAM17	P78536	Disintegrin and metalloproteinase domain-containing protein 17	0.0710042	1.12399
MAP1A	P78559	Microtubule-associated protein 1A;MAP1A heavy chain;MAP1 light chain LC2	1.03957e-05	2.65095
NUCB2	P80303	Nucleobindin-2;Nesfatin-1	0.000288669	6.03703
BASP1	P80723	Brain acid soluble protein 1	0.0029135	3.00718
DCD	P81605	Dermcidin;Survival-promoting peptide;DCD-1	0.0174888	-3.77417
TMF1	P82094	TATA element modulatory factor	0.0345868	2.45546
MRPS22	P82650	28S ribosomal protein S22, mitochondrial	0.102205	-0.975726
MRPS25	P82663	28S ribosomal protein S25, mitochondrial	0.523611	0.973302
MRPS10	P82664	28S ribosomal protein S10, mitochondrial	0.527026	0.910629
MRPS35	P82673	28S ribosomal protein S35, mitochondrial	0.0865949	1.81759
MRPS5	P82675	28S ribosomal protein S5, mitochondrial	0.187349	2.34811
MRPS11	P82912	28S ribosomal protein S11, mitochondrial	0.64424	0.789069
MRPS15	P82914	28S ribosomal protein S15, mitochondrial	0.524358	1.08463
MRPS21	P82921	28S ribosomal protein S21, mitochondrial	0.619757	1.02259
MRPS34	P82930	28S ribosomal protein S34, mitochondrial	0.389112	1.20082
MRPS6	P82932	28S ribosomal protein S6, mitochondrial	0.0860639	1.98673
MRPS9	P82933	28S ribosomal protein S9, mitochondrial	0.221266	-0.552351
RPL24	P83731	60S ribosomal protein L24	0.100274	1.34992
ARF5	P84085	ADP-ribosylation factor 5	0.138507	3.21395
ERH	P84090	Enhancer of rudimentary homolog	0.31582	2.24528
RHOG	P84095	Rho-related GTP-binding protein RhoG	0.367416	1.69191
RPL19	P84098	60S ribosomal protein L19	0.546649	-1.34618
SRSF3	P84103	Serine/arginine-rich splicing factor 3	0.362028	2.03656
MXRA7	P84157	Matrix-remodeling-associated protein 7	0.000268436	4.5573
FOXK1	P85037	Forkhead box protein K1	0.110372	1.73608
XIAP	P98170	E3 ubiquitin-protein ligase XIAP	0.120335	2.0871
EFNB1	P98172	Ephrin-B1	0.00123041	4.0907
RBM10	P98175	RNA-binding protein 10	0.00298018	3.10136
RBM3	P98179	RNA-binding protein 3	0.000572464	5.94328
CYCS	P99999	Cytochrome c	0.153115	1.94857
MPP1	Q00013	55 kDa erythrocyte membrane protein	0.00200945	4.04015
TFAM	Q00059	Transcription factor A, mitochondrial	0.152474	3.65945
SLC25A3	Q00325	Phosphate carrier protein, mitochondrial	0.645898	-0.200391
HDLBP	Q00341	Vigilin	0.0291856	2.67221
CDK5	Q00535	Cyclin-dependent-like kinase 5	0.239669	1.43783
PURA	Q00577	Transcriptional activator protein Pur-alpha	0.574758	1.11798
CDC42EP1	Q00587	Cdc42 effector protein 1	0.00187421	2.90711
CLTC	Q00610	Clathrin heavy chain 1	0.0171199	3.83976
NFKB2	Q00653	Nuclear factor NF-kappa-B p100 subunit;Nuclear factor NF-kappa-B p52 subunit	9.67583e-05	5.02775
FKBP3	Q00688	Peptidyl-prolyl cis-trans isomerase FKBP3	0.00510551	3.47141
HNRNPU	Q00839	Heterogeneous nuclear ribonucleoprotein U	0.220506	0.686169
SPTBN1	Q01082	Spectrin beta chain, non-erythrocytic 1	0.000496968	8.64257
TIAL1	Q01085	Nucleolysin TIAR	0.00359511	4.52973
AMPD2	Q01433	AMP deaminase 2	0.00123723	3.8958
FABP5	Q01469	Fatty acid-binding protein, epidermal	0.0373079	-3.7955
ANK2	Q01484	Ankyrin-2	0.000881823	6.3926
CAP1	Q01518	Adenylyl cyclase-associated protein 1	0.08478	3.50338
SLC7A5	Q01650	Large neutral amino acids transporter small subunit 1	0.279163	1.54518
EXOSC10	Q01780	Exosome component 10	0.0234379	2.89016
OTUD4	Q01804	OTU domain-containing protein 4	0.0180798	2.74814
PFKP	Q01813	ATP-dependent 6-phosphofructokinase, platelet type	0.242022	0.940599
EWSR1	Q01844	RNA-binding protein EWS	0.00054616	5.81977
CDR2	Q01850	Cerebellar degeneration-related protein 2	0.172006	1.80385
OCRL	Q01968	Inositol polyphosphate 5-phosphatase OCRL-1	0.426558	0.295448
PLCB3	Q01970	1-phosphatidylinositol 4,5-bisphosphate phosphodiesterase beta-3	0.013317	2.53933
ROR1	Q01973	Tyrosine-protein kinase transmembrane receptor ROR1	4.97996e-05	3.40197
ROR2	Q01974	Tyrosine-protein kinase transmembrane receptor ROR2	0.0527649	2.68228
OGDH	Q02218	2-oxoglutarate dehydrogenase, mitochondrial	0.00293749	2.45168
CENPE	Q02224	Centromere-associated protein E	0.07069	4.4568
KIF23	Q02241	Kinesin-like protein KIF23	0.0149162	3.46475
DSG1	Q02413	Desmoglein-1	0.0291598	-4.00204
DSC2	Q02487	Desmocollin-2	0.489632	1.37873
RPL18A	Q02543	60S ribosomal protein L18a	0.45272	1.0628
MAP2K1	Q02750	Dual specificity mitogen-activated protein kinase kinase 1	0.00228083	4.26547
FKBP4	Q02790	Peptidyl-prolyl cis-trans isomerase FKBP4;Peptidyl-prolyl cis-trans isomerase FKBP4, N-terminally processed	0.00180439	5.18435
PLOD1	Q02809	Procollagen-lysine,2-oxoglutarate 5-dioxygenase 1	0.469911	1.14351
RASSF7	Q02833	Ras association domain-containing protein 7	0.105168	2.16278
RPL6	Q02878	60S ribosomal protein L6	0.890955	-0.101634
TOP2B	Q02880	DNA topoisomerase 2-beta	0.0630481	3.66978
AKAP12	Q02952	A-kinase anchor protein 12	0.00290589	3.95686
SLC25A11	Q02978	Mitochondrial 2-oxoglutarate/malate carrier protein	0.659294	-0.298333
DST	Q03001	Dystonin	0.00479486	2.78436
KMT2A	Q03164	Histone-lysine N-methyltransferase 2A;MLL cleavage product N320;MLL cleavage product C180	0.240363	0.94832
CENPC	Q03188	Centromere protein C	0.17186	3.21471
LMNB2	Q03252	Lamin-B2	0.409672	0.974614
CEBPZ	Q03701	CCAAT/enhancer-binding protein zeta	0.334029	1.19248
RELA	Q04206	Transcription factor p65	0.00024331	5.20559
UBXN1	Q04323	UBX domain-containing protein 1	0.00224454	4.11572
GBE1	Q04446	1,4-alpha-glucan-branching enzyme	0.0033885	2.62581
EIF4G1	Q04637	Eukaryotic translation initiation factor 4 gamma 1	0.00270296	5.33686
ATP7A	Q04656	Copper-transporting ATPase 1	0.306174	1.03252
NOTCH2	Q04721	Neurogenic locus notch homolog protein 2;Notch 2 extracellular truncation;Notch 2 intracellular domain	0.000680622	4.27864
GLO1	Q04760	Lactoylglutathione lyase	0.297985	1.73823
SSBP1	Q04837	Single-stranded DNA-binding protein, mitochondrial	0.0157796	4.58314
REL	Q04864	Proto-oncogene c-Rel	0.0196608	2.86996
YWHAH	Q04917	14-3-3 protein eta	0.0269243	4.1029
UBE3A	Q05086	Ubiquitin-protein ligase E3A	0.00100697	3.09949
PTK2	Q05397	Focal adhesion kinase 1	0.00127243	5.05633
EEF1A2	Q05639	Elongation factor 1-alpha 2	0.1978	2.12804
PRKCD	Q05655	Protein kinase C delta type;Protein kinase C delta type regulatory subunit;Protein kinase C delta type catalytic subunit	0.00600873	2.18148
CALD1	Q05682	Caldesmon	0.0045314	4.7905
PTPN11	Q06124	Tyrosine-protein phosphatase non-receptor type 11	0.0156215	5.281
PPAT	Q06203	Amidophosphoribosyltransferase	0.00267707	4.24455
GFPT1	Q06210	Glutamine--fructose-6-phosphate aminotransferase [isomerizing] 1	0.011905	3.339
PSME1	Q06323	Proteasome activator complex subunit 1	0.0472292	3.54606
APLP2	Q06481	Amyloid-like protein 2	0.0088345	3.42497
FMR1	Q06787	Fragile X mental retardation protein 1	0.0125465	3.56682
PRDX1	Q06830	Peroxiredoxin-1	0.0168847	2.97458
RPL18	Q07020	60S ribosomal protein L18	0.26132	1.05209
C1QBP	Q07021	Complement component 1 Q subcomponent-binding protein, mitochondrial	0.177776	-0.925575
CKAP4	Q07065	Cytoskeleton-associated protein 4	0.0410627	2.62031
TJP1	Q07157	Tight junction protein ZO-1	0.000379649	5.89304
KHDRBS1	Q07666	KH domain-containing, RNA-binding, signal transduction-associated protein 1	0.0161408	4.07212
BAX	Q07812	Apoptosis regulator BAX	0.00317306	3.07833
MCL1	Q07820	Induced myeloid leukemia cell differentiation protein Mcl-1	0.00483612	2.30599
KLC1	Q07866	Kinesin light chain 1	0.000438955	5.09076
LRP1	Q07954	Prolow-density lipoprotein receptor-related protein 1;Low-density lipoprotein receptor-related protein 1 85 kDa subunit;Low-density lipoprotein receptor-related protein 1 515 kDa subunit;Low-density lipoprotein receptor-related protein 1 intracellular domain	0.352081	1.01464
ARHGAP1	Q07960	Rho GTPase-activating protein 1	0.130327	1.47155
TGM3	Q08188	Protein-glutamine gamma-glutamyltransferase E;Protein-glutamine gamma-glutamyltransferase E 50 kDa catalytic chain;Protein-glutamine gamma-glutamyltransferase E 27 kDa non-catalytic chain	0.0287284	-3.96683
PPP3CA	Q08209	Serine/threonine-protein phosphatase 2B catalytic subunit alpha isoform	0.0362637	2.87952
DHX9	Q08211	ATP-dependent RNA helicase A	0.584464	0.409033
SLC20A2	Q08357	Sodium-dependent phosphate transporter 2	0.000784541	3.19855
GOLGA3	Q08378	Golgin subfamily A member 3	0.00194511	4.66242
GOLGA2	Q08379	Golgin subfamily A member 2	0.00185845	5.61785
DSC1	Q08554	Desmocollin-1	0.0600558	-3.57378
PPID	Q08752	Peptidyl-prolyl cis-trans isomerase D	0.0364221	2.34869
CAMSAP2	Q08AD1	Calmodulin-regulated spectrin-associated protein 2	0.00623041	2.46829
VAC14	Q08AM6	Protein VAC14 homolog	0.010911	2.74633
NSUN2	Q08J23	tRNA (cytosine(34)-C(5))-methyltransferase	0.259517	0.762204
RBBP4	Q09028	Histone-binding protein RBBP4	0.0521895	3.52655
NCBP1	Q09161	Nuclear cap-binding protein subunit 1	0.0242861	2.742
AHNAK	Q09666	Neuroblast differentiation-associated protein AHNAK	0.341479	1.58409
FCHO2	Q0JRZ9	F-BAR domain only protein 2	0.00136076	2.64455
HSPA14	Q0VDF9	Heat shock 70 kDa protein 14	0.0710134	2.02441
NEXN	Q0ZGT2	Nexilin	0.0115411	2.26432
AP1B1	Q10567	AP-1 complex subunit beta-1	0.0207392	2.59479
PMPCA	Q10713	Mitochondrial-processing peptidase subunit alpha	0.226068	2.23438
KIF1A	Q12756	Kinesin-like protein KIF1A	0.000280185	3.87313
NUP160	Q12769	Nuclear pore complex protein Nup160	0.138239	1.47454
TBL3	Q12788	Transducin beta-like protein 3	0.514451	0.439138
TWF1	Q12792	Twinfilin-1	0.118833	1.52682
TFCP2	Q12800	Alpha-globin transcription factor CP2	0.000638908	4.10843
AKAP13	Q12802	A-kinase anchor protein 13	0.00596076	3.22153
BPTF	Q12830	Nucleosome-remodeling factor subunit BPTF	0.101715	3.9188
STX4	Q12846	Syntaxin-4	0.000514128	4.75951
GRSF1	Q12849	G-rich sequence factor 1	0.0592481	3.38884
SF3A3	Q12874	Splicing factor 3A subunit 3	0.0129443	2.96851
TP53BP1	Q12888	Tumor suppressor p53-binding protein 1	0.0214628	3.08629
TRIM26	Q12899	Tripartite motif-containing protein 26	0.130558	1.76443
AIMP1	Q12904	Aminoacyl tRNA synthase complex-interacting multifunctional protein 1;Endothelial monocyte-activating polypeptide 2	0.241558	2.04413
ILF2	Q12905	Interleukin enhancer-binding factor 2	0.0210124	4.26402
ILF3	Q12906	Interleukin enhancer-binding factor 3	0.000138565	5.61609
LMAN2	Q12907	Vesicular integral-membrane protein VIP36	0.00724209	6.43562
PTPRJ	Q12913	Receptor-type tyrosine-protein phosphatase eta	0.0045821	3.03839
PTPN13	Q12923	Tyrosine-protein phosphatase non-receptor type 13	0.00807419	4.37073
EPS8	Q12929	Epidermal growth factor receptor kinase substrate 8	0.000845788	4.76572
TRAP1	Q12931	Heat shock protein 75 kDa, mitochondrial	0.709396	-0.198232
TRAF2	Q12933	TNF receptor-associated factor 2	0.00129289	2.6929
ANK3	Q12955	Ankyrin-3	1.74083e-06	4.64508
DLG1	Q12959	Disks large homolog 1	5.12048e-05	5.47217
MYO1E	Q12965	Unconventional myosin-Ie	0.0670017	2.10178
BNIP1	Q12981	Vesicle transport protein SEC20	0.0498106	1.52467
NFX1	Q12986	Transcriptional repressor NF-X1	0.00703121	3.14972
STRN3	Q13033	Striatin-3	0.000358089	2.64846
STK4	Q13043	Serine/threonine-protein kinase 4;Serine/threonine-protein kinase 4 37kDa subunit;Serine/threonine-protein kinase 4 18kDa subunit	0.222624	1.50844
FLII	Q13045	Protein flightless-1 homolog	0.026412	3.62182
COASY	Q13057	Bifunctional coenzyme A synthase;Phosphopantetheine adenylyltransferase;Dephospho-CoA kinase	0.00255416	4.10458
ACACA	Q13085	Acetyl-CoA carboxylase 1;Biotin carboxylase	0.00662264	-4.4164
GPS1	Q13098	COP9 signalosome complex subunit 1	0.0906959	1.91524
CHAF1A	Q13111	Chromatin assembly factor 1 subunit A	0.0622343	1.78998
CHAF1B	Q13112	Chromatin assembly factor 1 subunit B	6.9017e-05	6.02122
IK	Q13123	Protein Red	0.0516913	2.66334
MTAP	Q13126	S-methyl-5-thioadenosine phosphorylase	0.00408843	2.83732
PRKAA1	Q13131	5-AMP-activated protein kinase catalytic subunit alpha-1	0.0877064	2.31585
PPFIA1	Q13136	Liprin-alpha-1	0.00269041	4.19165
CALCOCO2	Q13137	Calcium-binding and coiled-coil domain-containing protein 2	0.00191697	4.39828
TARDBP	Q13148	TAR DNA-binding protein 43	0.098293	0.959781
HNRNPA0	Q13151	Heterogeneous nuclear ribonucleoprotein A0	0.795056	0.197106
AIMP2	Q13155	Aminoacyl tRNA synthase complex-interacting multifunctional protein 2	0.0717738	3.78766
PRDX4	Q13162	Peroxiredoxin-4	0.179826	3.10371
PAK2	Q13177	Serine/threonine-protein kinase PAK 2;PAK-2p27;PAK-2p34	0.000856767	4.30994
CBX3	Q13185	Chromobox protein homolog 3	0.0303671	3.74115
STK3	Q13188	Serine/threonine-protein kinase 3;Serine/threonine-protein kinase 3 36kDa subunit;Serine/threonine-protein kinase 3 20kDa subunit	0.0276319	2.40291
STX5	Q13190	Syntaxin-5	1.87722e-05	4.87377
PSMD2	Q13200	26S proteasome non-ATPase regulatory subunit 2	0.11113	2.69242
DDX10	Q13206	Probable ATP-dependent RNA helicase DDX10	0.213686	1.40112
NME3	Q13232	Nucleoside diphosphate kinase 3	0.000868753	3.02365
SRSF9	Q13242	Serine/arginine-rich splicing factor 9	0.253111	1.20509
SRSF6	Q13247	Serine/arginine-rich splicing factor 6	0.515223	1.14807
MAD2L1	Q13257	Mitotic spindle assembly checkpoint protein MAD2A	0.424268	1.3047
TRIM28	Q13263	Transcription intermediary factor 1-beta	0.000170136	4.98516
STX3	Q13277	Syntaxin-3	0.000488334	4.5899
G3BP1	Q13283	Ras GTPase-activating protein-binding protein 1	0.0106968	4.83685
PABPC4	Q13310	Polyadenylate-binding protein 4	0.00671617	4.64976
MTA1	Q13330	Metastasis-associated protein MTA1	0.0196717	2.68277
EIF3I	Q13347	Eukaryotic translation initiation factor 3 subunit I	0.0148291	3.39781
PPP2R5C	Q13362	Serine/threonine-protein phosphatase 2A 56 kDa regulatory subunit gamma isoform	0.0465567	2.07377
CTBP1	Q13363	C-terminal-binding protein 1	0.798754	-0.290768
PDCL	Q13371	Phosducin-like protein	0.147244	1.60471
DYNC1I2	Q13409	Cytoplasmic dynein 1 intermediate chain 2	0.0186606	2.5026
ORC2	Q13416	Origin recognition complex subunit 2	0.0347608	2.10068
ILK	Q13418	Integrin-linked protein kinase	0.0137546	3.0963
NNT	Q13423	NAD(P) transhydrogenase, mitochondrial	0.43941	1.10204
SNTB2	Q13425	Beta-2-syntrophin	8.67534e-05	6.27453
TCOF1	Q13428	Treacle protein	0.0235363	1.35162
SLC39A6	Q13433	Zinc transporter ZIP6	0.000173351	4.57975
SF3B2	Q13435	Splicing factor 3B subunit 2	0.00470836	3.44408
GOLGA4	Q13439	Golgin subfamily A member 4	0.137509	2.29617
PDAP1	Q13442	28 kDa heat- and acid-stable phosphoprotein	0.172665	2.36852
ADAM9	Q13443	Disintegrin and metalloproteinase domain-containing protein 9	0.00380812	2.81687
ADAM15	Q13444	Disintegrin and metalloproteinase domain-containing protein 15	0.0327861	1.90991
ROCK1	Q13464	Rho-associated protein kinase 1	0.000643438	4.77014
GAB1	Q13480	GRB2-associated-binding protein 1	0.00224251	3.83836
PICALM	Q13492	Phosphatidylinositol-binding clathrin assembly protein	0.029763	3.07468
SQSTM1	Q13501	Sequestosome-1	0.000193436	4.36247
MTX1	Q13505	Metaxin-1	0.571485	0.212984
PIN1	Q13526	Peptidyl-prolyl cis-trans isomerase NIMA-interacting 1	0.000737282	4.34682
RIPK1	Q13546	Receptor-interacting serine/threonine-protein kinase 1	0.000286803	2.91823
HDAC1	Q13547	Histone deacetylase 1	0.0170047	3.30419
CAMK2G	Q13555	Calcium/calmodulin-dependent protein kinase type II subunit gamma	0.330215	1.36407
CAMK2D	Q13557	Calcium/calmodulin-dependent protein kinase type II subunit delta	0.245505	1.98727
DCTN2	Q13561	Dynactin subunit 2	0.000208008	5.97942
NAE1	Q13564	NEDD8-activating enzyme E1 regulatory subunit	0.0241046	1.93207
SNW1	Q13573	SNW domain-containing protein 1	0.00171278	3.97796
IQGAP2	Q13576	Ras GTPase-activating-like protein IQGAP2	0.0130932	2.80069
STIM1	Q13586	Stromal interaction molecule 1	0.196318	1.45798
SNX1	Q13596	Sorting nexin-1	0.0135457	1.93948
PWP1	Q13610	Periodic tryptophan protein 1 homolog	0.00760438	3.52063
MTMR1	Q13613	Myotubularin-related protein 1	0.213076	1.14977
MTMR3	Q13615	Myotubularin-related protein 3	0.375541	0.862501
CUL1	Q13616	Cullin-1	0.00784908	2.65223
CUL2	Q13617	Cullin-2	0.162364	1.42963
CUL3	Q13618	Cullin-3	0.0674634	1.65288
CUL4A	Q13619	Cullin-4A	0.009738	1.26716
CUL4B	Q13620	Cullin-4B	0.0449862	2.35087
TP53BP2	Q13625	Apoptosis-stimulating of p53 protein 2	0.00248128	5.41608
RAB32	Q13637	Ras-related protein Rab-32	0.976794	0.0413748
TPBG	Q13641	Trophoblast glycoprotein	0.0394901	2.59371
FHL1	Q13642	Four and a half LIM domains protein 1	0.153415	3.52584
FHL3	Q13643	Four and a half LIM domains protein 3	0.0199815	2.8801
MOGS	Q13724	Mannosyl-oligosaccharide glucosidase	0.462127	1.08889
SPTAN1	Q13813	Spectrin alpha chain, non-erythrocytic 1	0.0026369	6.87274
GNL2	Q13823	Nucleolar GTP-binding protein 2	0.233076	1.56596
PKP1	Q13835	Plakophilin-1	0.127308	-4.15196
DDX39B	Q13838	Spliceosome RNA helicase DDX39B	0.151222	1.01806
BLMH	Q13867	Bleomycin hydrolase	0.052932	-3.75888
SNTB1	Q13884	Beta-1-syntrophin	0.00470872	3.23812
GTF2H2C;GTF2H2	Q6P1K8;Q13888	General transcription factor IIH subunit 2-like protein;General transcription factor IIH subunit 2	0.292713	1.49303
BYSL	Q13895	Bystin	0.111786	1.84769
IDI1	Q13907	Isopentenyl-diphosphate Delta-isomerase 1	0.852143	0.22441
CUX1	Q13948	Protein CASP	0.0065574	3.01563
CKAP5	Q14008	Cytoskeleton-associated protein 5	0.0020687	3.90689
CIRBP	Q14011	Cold-inducible RNA-binding protein	0.000177091	5.87004
CAMK1	Q14012	Calcium/calmodulin-dependent protein kinase type 1	0.0005789	6.10056
COTL1	Q14019	Coactosin-like protein	0.022488	2.6197
HNRNPD	Q14103	Heterogeneous nuclear ribonucleoprotein D0	0.258992	0.956924
LRP8	Q14114	Low-density lipoprotein receptor-related protein 8	0.370795	0.856511
DAG1	Q14118	Dystroglycan;Alpha-dystroglycan;Beta-dystroglycan	3.72101e-05	6.42189
DSG2	Q14126	Desmoglein-2	0.00251322	6.23624
BOP1	Q14137	Ribosome biogenesis protein BOP1	0.26869	1.33211
UBE4A	Q14139	Ubiquitin conjugation factor E4 A	0.00118051	3.74352
2006-09-01	Q14141	Septin-6	0.0269318	2.30358
URB2	Q14146	Unhealthy ribosome biogenesis protein 2 homolog	0.0701409	2.40863
SAFB2	Q14151	Scaffold attachment factor B2	0.0058798	5.2606
EIF3A	Q14152	Eukaryotic translation initiation factor 3 subunit A	0.0134132	4.82704
ARHGEF7	Q14155	Rho guanine nucleotide exchange factor 7	2.53837e-05	3.64686
EFR3A	Q14156	Protein EFR3 homolog A	0.0182789	2.06827
UBAP2L	Q14157	Ubiquitin-associated protein 2-like	1.78336e-05	7.15506
SCRIB	Q14160	Protein scribble homolog	0.000190006	7.13012
MLEC	Q14165	Malectin	0.14025	1.94742
TTLL12	Q14166	Tubulin--tyrosine ligase-like protein 12	0.127475	2.63402
MPP2	Q14168	MAGUK p55 subfamily member 2	1.49923e-05	4.80733
DCTN1	Q14203	Dynactin subunit 1	0.170038	1.53259
DYNC1H1	Q14204	Cytoplasmic dynein 1 heavy chain 1	0.252324	1.73199
EIF2B1	Q14232	Translation initiation factor eIF-2B subunit alpha	0.10661	3.02993
MAP7	Q14244	Ensconsin	0.0592539	1.50062
CTTN	Q14247	Src substrate cortactin	0.000169961	8.80618
FLOT2	Q14254	Flotillin-2	0.00207822	4.35236
RCN2	Q14257	Reticulocalbin-2	0.00654989	1.38962
TRIM25	Q14258	E3 ubiquitin/ISG15 ligase TRIM25	0.045	2.09358
FLNC	Q14315	Filamin-C	0.000441596	6.67063
FKBP8	Q14318	Peptidyl-prolyl cis-trans isomerase FKBP8	0.0524686	3.1579
GNA13	Q14344	Guanine nucleotide-binding protein subunit alpha-13	0.0333122	3.43052
CAPRIN1	Q14444	Caprin-1	4.8199e-05	8.18265
RBM39	Q14498	RNA-binding protein 39	0.0197694	-1.43805
HLTF	Q14527	Helicase-like transcription factor	0.0780044	1.82801
PDIA5	Q14554	Protein disulfide-isomerase A5	0.0147123	2.3087
PRPSAP1	Q14558	Phosphoribosyl pyrophosphate synthase-associated protein 1	0.0136689	2.22606
MCM6	Q14566	DNA replication licensing factor MCM6	0.376194	0.696502
ITPR3	Q14573	Inositol 1,4,5-trisphosphate receptor type 3	0.37325	0.953932
DSC3	Q14574	Desmocollin-3	0.0480301	-2.56924
NBR1	Q14596	Next to BRCA1 gene 1 protein	0.0129278	2.08114
PLS1	Q14651	Plastin-1	0.000832716	4.30998
TRIP12	Q14669	E3 ubiquitin-protein ligase TRIP12	0.0324678	2.70187
PUM1	Q14671	Pumilio homolog 1	0.00392405	2.7894
MDC1	Q14676	Mediator of DNA damage checkpoint protein 1	0.0658956	2.95816
CLINT1	Q14677	Clathrin interactor 1	0.00229251	4.59291
KANK1	Q14678	KN motif and ankyrin repeat domain-containing protein 1	0.00861304	2.51741
SMC1A	Q14683	Structural maintenance of chromosomes protein 1A	0.0249392	2.34097
RRP1B	Q14684	Ribosomal RNA processing protein 1 homolog B	0.028341	3.60971
PDCD11	Q14690	Protein RRP5 homolog	0.0850303	2.67502
USP10	Q14694	Ubiquitin carboxyl-terminal hydrolase 10	0.0158221	2.36521
GANAB	Q14697	Neutral alpha-glucosidase AB	0.460681	0.769827
PPP2R5D	Q14738	Serine/threonine-protein phosphatase 2A 56 kDa regulatory subunit delta isoform	0.00706002	2.92335
LBR	Q14739	Lamin-B receptor	0.046414	1.04413
CBX2	Q14781	Chromobox protein homolog 2	0.243789	1.5378
GOLGB1	Q14789	Golgin subfamily B member 1	0.00260231	6.66614
KIF22	Q14807	Kinesin-like protein KIF22	0.223252	1.92273
CHD4	Q14839	Chromodomain-helicase-DNA-binding protein 4	0.0947776	2.33417
LASP1	Q14847	LIM and SH3 domain protein 1	0.00989478	5.40131
RAB39A	Q14964	Ras-related protein Rab-39A	0.0526743	2.64022
ZNF638	Q14966	Zinc finger protein 638	0.00215622	5.47807
KPNB1	Q14974	Importin subunit beta-1	0.00599005	3.97739
NUMA1	Q14980	Nuclear mitotic apparatus protein 1	0.838688	0.167234
SLMAP	Q14BN4	Sarcolemmal membrane-associated protein	0.00302367	2.57991
GAPVD1	Q14C86	GTPase-activating protein and VPS9 domain-containing protein 1	0.00230541	3.30893
NCAPH	Q15003	Condensin complex subunit 2	0.185356	1.68003
SPCS2	Q15005	Signal peptidase complex subunit 2	0.00101484	6.49926
EMC2	Q15006	ER membrane protein complex subunit 2	0.0293725	2.45813
WTAP	Q15007	Pre-mRNA-splicing regulator WTAP	0.000127797	2.79405
PSMD6	Q15008	26S proteasome non-ATPase regulatory subunit 6	0.196694	1.41264
HERPUD1	Q15011	Homocysteine-responsive endoplasmic reticulum-resident ubiquitin-like domain member 1 protein	0.000562264	3.16354
FAM175B	Q15018	BRISC complex subunit Abro1	0.00387979	3.67503
2002-09-01	Q15019	Septin-2	0.000534009	3.52037
NCAPD2	Q15021	Condensin complex subunit 1	0.0774102	2.26204
SUZ12	Q15022	Polycomb protein SUZ12	0.230538	2.74644
TNIP1	Q15025	TNFAIP3-interacting protein 1	0.0139956	2.37865
EFTUD2	Q15029	116 kDa U5 small nuclear ribonucleoprotein component	0.00125391	5.39119
LARS2	Q15031	Probable leucine--tRNA ligase, mitochondrial	0.516655	-0.557818
R3HDM1	Q15032	R3H domain-containing protein 1	0.00664841	1.77899
RAB3GAP1	Q15042	Rab3 GTPase-activating protein catalytic subunit	0.0253165	3.00949
SLC39A14	Q15043	Zinc transporter ZIP14	0.00110826	4.81697
KARS	Q15046	Lysine--tRNA ligase	0.00514203	2.57222
EIF4H	Q15056	Eukaryotic translation initiation factor 4H	0.0043172	4.97373
ACAP2	Q15057	Arf-GAP with coiled-coil, ANK repeat and PH domain-containing protein 2	0.0803603	1.10265
KIF14	Q15058	Kinesin-like protein KIF14	0.0171331	2.39133
WDR43	Q15061	WD repeat-containing protein 43	0.00349712	2.5871
OXA1L	Q15070	Mitochondrial inner membrane protein OXA1L	0.251461	1.96441
EEA1	Q15075	Early endosome antigen 1	0.0352125	4.40963
PDIA6	Q15084	Protein disulfide-isomerase A6	0.378489	-0.298754
PDK1	Q15118	[Pyruvate dehydrogenase (acetyl-transferring)] kinase isozyme 1, mitochondrial	0.0106316	-1.18436
PDK2	Q15119	[Pyruvate dehydrogenase (acetyl-transferring)] kinase isozyme 2, mitochondrial	0.000665281	1.36218
PDK3	Q15120	[Pyruvate dehydrogenase (acetyl-transferring)] kinase isozyme 3, mitochondrial	0.751692	-0.222312
PMVK	Q15126	Phosphomevalonate kinase	0.200168	0.978038
PLEC	Q15149	Plectin	0.447728	0.642527
PCM1	Q15154	Pericentriolar material 1 protein	0.0582767	2.38031
PPA1	Q15181	Inorganic pyrophosphatase	0.0163796	5.60636
PTGES3	Q15185	Prostaglandin E synthase 3	0.0143735	3.76953
NONO	Q15233	Non-POU domain-containing octamer-binding protein	0.578392	0.728139
PWP2	Q15269	Periodic tryptophan protein 2 homolog	0.144489	1.57371
RABEP1	Q15276	Rab GTPase-binding effector protein 1	9.89309e-05	4.19567
RAB35	Q15286	Ras-related protein Rab-35	0.0241843	1.5632
RCN1	Q15293	Reticulocalbin-1	0.0771265	-2.21012
LLGL1	Q15334	Lethal(2) giant larvae protein homolog 1	0.000612321	2.35942
PCBP1	Q15365	Poly(rC)-binding protein 1	0.00404007	2.04203
PCBP2	Q15366	Poly(rC)-binding protein 2	0.00311584	2.23603
TCEB1	Q15369	Transcription elongation factor B polypeptide 1	NaN	0
RHEB	Q15382	GTP-binding protein Rheb	0.0172802	-0.58793
UBE3C	Q15386	Ubiquitin-protein ligase E3C	0.0531918	2.54431
SF3B3	Q15393	Splicing factor 3B subunit 3	0.923111	-0.0913455
KIAA0020	Q15397	Pumilio domain-containing protein KIAA0020	0.277158	1.50947
DLGAP5	Q15398	Disks large-associated protein 5	0.00269527	2.19577
RSU1	Q15404	Ras suppressor protein 1	0.0072795	2.91203
CNN3	Q15417	Calponin-3	0.000876863	7.37675
RPS6KA1	Q15418	Ribosomal protein S6 kinase alpha-1	0.00217672	1.94017
SAFB	Q15424	Scaffold attachment factor B1	0.00257536	4.54416
SF3B4	Q15427	Splicing factor 3B subunit 4	0.00625173	2.57814
SEC23A	Q15436	Protein transport protein Sec23A	0.00820949	5.41436
SEC23B	Q15437	Protein transport protein Sec23B	0.000279154	4.6571
SF3A1	Q15459	Splicing factor 3A subunit 1	0.0415941	3.03743
CDSN	Q15517	Corneodesmosin	0.0397707	-4.03286
MAPRE2	Q15555	Microtubule-associated protein RP/EB family member 2	0.116475	3.74211
SLC9A3R2	Q15599	Na(+)/H(+) exchange regulatory cofactor NHE-RF2	0.00371331	5.00769
TSN	Q15631	Translin	0.0130977	2.53574
SF1	Q15637	Splicing factor 1	0.000285936	4.95267
TRIP11	Q15643	Thyroid receptor-interacting protein 11	0.10078	1.93472
TRIP13	Q15645	Pachytene checkpoint protein 2 homolog	0.133286	2.34566
TRIP6	Q15654	Thyroid receptor-interacting protein 6	0.000532107	4.90985
MAPRE1	Q15691	Microtubule-associated protein RP/EB family member 1	0.00191091	6.02677
ELAVL1	Q15717	ELAV-like protein 1	0.752003	0.118627
NSDHL	Q15738	Sterol-4-alpha-carboxylate 3-dehydrogenase, decarboxylating	0.263995	0.666526
TAB1	Q15750	TGF-beta-activated kinase 1 and MAP3K7-binding protein 1	0.00193541	4.33903
SLC1A5	Q15758	Neutral amino acid transporter B(0)	0.0014092	2.81873
EFNB3	Q15768	Ephrin-B3	0.153563	1.15079
MLF2	Q15773	Myeloid leukemia factor 2	0.0294424	2.48207
SMAD2	Q15796	Mothers against decapentaplegic homolog 2	0.0167787	2.5646
ITSN1	Q15811	Intersectin-1	0.00126123	2.61033
TBCE	Q15813	Tubulin-specific chaperone E	0.000666919	3.75864
STXBP2	Q15833	Syntaxin-binding protein 2	0.355244	0.628421
VAMP3	Q15836	Vesicle-associated membrane protein 3	0.00679338	5.36643
ATP6AP1	Q15904	V-type proton ATPase subunit S1	0.0341938	2.08143
RAB11B;RAB11A	Q15907;P62491	Ras-related protein Rab-11B;Ras-related protein Rab-11A	0.115162	1.28092
ZYX	Q15942	Zyxin	0.00187785	5.92178
2007-09-01	Q16181	Septin-7	2.73996e-06	4.35957
ADRM1	Q16186	Proteasomal ubiquitin receptor ADRM1	0.000194626	4.03911
CCDC6	Q16204	Coiled-coil domain-containing protein 6	0.00932485	5.70816
INA	Q16352	Alpha-internexin	0.344692	-0.307037
PKN2	Q16513	Serine/threonine-protein kinase N2	0.000955884	4.13916
CSRP2	Q16527	Cysteine and glycine-rich protein 2	0.000278733	5.42169
PPP2R5E	Q16537	Serine/threonine-protein phosphatase 2A 56 kDa regulatory subunit epsilon isoform	0.0191192	1.27721
MRPL23	Q16540	39S ribosomal protein L23, mitochondrial	0.812044	-0.278566
CDC37	Q16543	Hsp90 co-chaperone Cdc37;Hsp90 co-chaperone Cdc37, N-terminally processed	0.0034065	4.8595
DPYSL2	Q16555	Dihydropyrimidinase-related protein 2	0.00496174	4.4181
RBBP7	Q16576	Histone-binding protein RBBP7	0.00180569	3.63886
BAK1	Q16611	Bcl-2 homologous antagonist/killer	0.0185027	2.89566
OCLN	Q16625	Occludin	0.000166581	5.10492
CPSF6	Q16630	Cleavage and polyadenylation specificity factor subunit 6	0.00906189	4.6766
SMN1	Q16637	Survival motor neuron protein	0.00134987	4.17106
DBN1	Q16643	Drebrin	0.000895837	8.65974
CLPP	Q16740	ATP-dependent Clp protease proteolytic subunit, mitochondrial	0.566942	-0.230817
TST	Q16762	Thiosulfate sulfurtransferase	0.387141	1.46126
UBE2S	Q16763	Ubiquitin-conjugating enzyme E2 S	0.295272	1.73801
NDUFA9	Q16795	NADH dehydrogenase [ubiquinone] 1 alpha subcomplex subunit 9, mitochondrial	0.986959	0.0293242
RTN1	Q16799	Reticulon-1	0.0645273	4.76525
PCK2	Q16822	Phosphoenolpyruvate carboxykinase [GTP], mitochondrial	0.0243421	-1.74157
DDR2	Q16832	Discoidin domain-containing receptor 2	0.00757045	2.53653
HADH	Q16836	Hydroxyacyl-coenzyme A dehydrogenase, mitochondrial	0.412111	1.21691
CYP51A1	Q16850	Lanosterol 14-alpha demethylase	0.00511722	-2.30835
TXNRD1	Q16881	Thioredoxin reductase 1, cytoplasmic	0.287623	1.14473
IMMT	Q16891	MICOS complex subunit MIC60	0.816352	0.0910549
HNRNPUL2	Q1KMD3	Heterogeneous nuclear ribonucleoprotein U-like protein 2	0.754623	0.162985
INF2	Q27J81	Inverted formin-2	0.00750609	2.23291
PDS5A	Q29RF7	Sister chromatid cohesion protein PDS5 homolog A	0.025007	2.97077
AAK1	Q2M2I8	AP2-associated protein kinase 1	0.00529376	2.74835
ERCC6L	Q2NKX8	DNA excision repair protein ERCC-6-like	0.039001	1.55817
CTU2	Q2VPK5	Cytoplasmic tRNA 2-thiolation protein 2	0.00232198	3.92224
LRRFIP1	Q32MZ4	Leucine-rich repeat flightless-interacting protein 1	0.0073037	3.89001
LEPRE1	Q32P28	Prolyl 3-hydroxylase 1	0.0351346	2.33345
TRMT5	Q32P41	tRNA (guanine(37)-N1)-methyltransferase	0.540996	0.879728
EDRF1	Q3B7T1	Erythroid differentiation-related factor 1	0.813626	0.361377
LSM12	Q3MHD2	Protein LSM12 homolog	0.350666	1.70264
HSDL1	Q3SXM5	Inactive hydroxysteroid dehydrogenase-like protein 1	0.196768	2.14312
ALDH1L2	Q3SY69	Mitochondrial 10-formyltetrahydrofolate dehydrogenase	0.0608544	-1.2358
CCDC88A	Q3V6T2	Girdin	0.00190663	2.5793
RABL6	Q3YEC7	Rab-like protein 6	0.00741039	1.15876
TIMM50	Q3ZCQ8	Mitochondrial import inner membrane translocase subunit TIM50	0.535699	-0.193253
GLYR1	Q49A26	Putative oxidoreductase GLYR1	0.233695	1.77604
ACSF3	Q4G176	Acyl-CoA synthetase family member 3, mitochondrial	0.711724	0.537547
TBC1D10B	Q4KMP7	TBC1 domain family member 10B	0.00775678	3.52077
GRIPAP1	Q4V328	GRIP1-associated protein 1	0.266184	3.12571
AMOT	Q4VCS5	Angiomotin	0.0071972	2.98918
FAM98B	Q52LJ0	Protein FAM98B	0.0824039	3.13357
PDCD4	Q53EL6	Programmed cell death protein 4	0.0781234	2.52489
CEP55	Q53EZ4	Centrosomal protein of 55 kDa	0.00101874	4.58101
PDLIM3	Q53GG5	PDZ and LIM domain protein 3	0.0071834	3.30575
HSD17B12	Q53GQ0	Very-long-chain 3-oxoacyl-CoA reductase	0.168519	0.977606
GLE1	Q53GS7	Nucleoporin GLE1	0.0073906	4.2943
AGK	Q53H12	Acylglycerol kinase, mitochondrial	0.953236	-0.0234744
FASTKD1	Q53R41	FAST kinase domain-containing protein 1	0.996774	0.00585175
RAB6C	Q53S08;Q9H0N0	Ras-related protein Rab-6C	0.00890353	3.1636
COBLL1	Q53SF7	Cordon-bleu protein-like 1	0.00235159	2.87546
WDR81	Q562E7	WD repeat-containing protein 81	0.0498082	2.1987
SDK2	Q58EX2	Protein sidekick-2	0.000609659	2.49843
HSP90AB2P	Q58FF8	Putative heat shock protein HSP 90-beta 2	0.000873702	4.81016
TMEM41B	Q5BJD5	Transmembrane protein 41B	0.191125	1.27143
TMEM97	Q5BJF2	Transmembrane protein 97	2.45489e-05	5.06576
YIF1B	Q5BJH7	Protein YIF1B	6.33275e-05	4.92628
ZNF326	Q5BKZ1	DBIRD complex subunit ZNF326	0.718242	0.274525
NOM1	Q5C9Z4	Nucleolar MIF4G domain-containing protein 1	0.261481	1.54319
PPP6R3	Q5H9R7	Serine/threonine-protein phosphatase 6 regulatory subunit 3	0.000488907	2.69384
MTX3	Q5HYI7	Metaxin-3	0.0106177	1.7806
RABL3	Q5HYI8	Rab-like protein 3	0.00601977	0.504229
COQ5	Q5HYK3	2-methoxy-6-polyprenyl-1,4-benzoquinol methylase, mitochondrial	0.663827	0.708353
EMC4	Q5J8M3	ER membrane protein complex subunit 4	0.00222591	3.74629
EARS2	Q5JPH6	Probable glutamate--tRNA ligase, mitochondrial	0.0698786	-1.00397
MIA3	Q5JRA6	Melanoma inhibitory activity protein 3	0.0106458	4.91946
PITRM1	Q5JRX3	Presequence protease, mitochondrial	0.937462	0.0767968
WDR44	Q5JSH3	WD repeat-containing protein 44	0.00275305	3.70326
DOCK11	Q5JSL3	Dedicator of cytokinesis protein 11	0.305856	1.51498
PRRC2B	Q5JSZ5	Protein PRRC2B	0.0199504	2.15004
RRP12	Q5JTH9	RRP12-like protein	0.146881	2.04162
TOR1AIP1	Q5JTV8	Torsin-1A-interacting protein 1	0.0322747	2.16453
AARS2	Q5JTZ9	Alanine--tRNA ligase, mitochondrial	0.00259235	-1.61331
PCID2	Q5JVF3	PCI domain-containing protein 2	0.0450768	3.26501
COLEC12	Q5KU26	Collectin-12	0.204872	0.784353
SPECC1	Q5M775	Cytospin-B	0.00251582	4.00631
SAMD4B	Q5PRF9	Protein Smaug homolog 2	0.00859867	2.59033
DNTTIP2	Q5QJE6	Deoxynucleotidyltransferase terminal-interacting protein 2	0.0131188	3.52194
RABGAP1L	Q5R372	Rab GTPase-activating protein 1-like	0.0099701	2.57292
TMEM201	Q5SNT2	Transmembrane protein 201	0.0222782	1.67995
SNAP47	Q5SQN1	Synaptosomal-associated protein 47	0.108723	2.46129
NUP188	Q5SRE5	Nucleoporin NUP188 homolog	0.00993216	3.75332
HP1BP3	Q5SSJ5	Heterochromatin protein 1-binding protein 3	0.191896	1.90005
VARS2	Q5ST30	Valine--tRNA ligase, mitochondrial	0.769525	-0.500659
CEP170	Q5SW79	Centrosomal protein of 170 kDa	0.000246519	4.95648
NOL9	Q5SY16	Polynucleotide 5-hydroxyl-kinase NOL9	0.19604	1.61941
FNBP1L	Q5T0N5	Formin-binding protein 1-like	0.122467	1.65556
RARS2	Q5T160	Probable arginine--tRNA ligase, mitochondrial	0.745791	-0.341471
FKBP15	Q5T1M5	FK506-binding protein 15	0.00609231	2.70966
ZC3H13	Q5T200	Zinc finger CCCH domain-containing protein 13	0.0522389	1.88367
MPP7	Q5T2T1	MAGUK p55 subfamily member 7	0.00210831	2.60721
UBR4	Q5T4S7	E3 ubiquitin-protein ligase UBR4	0.0134548	3.08368
KIAA1217	Q5T5P2	Sickle tail protein homolog	0.141408	1.05053
ARHGAP21	Q5T5U3	Rho GTPase-activating protein 21	0.00110874	3.47939
UBAP2	Q5T6F2	Ubiquitin-associated protein 2	0.00110498	4.71812
C9orf64	Q5T6V5	UPF0553 protein C9orf64	0.0106606	2.15984
KPRP	Q5T749	Keratinocyte proline-rich protein	0.197449	-3.22308
ACBD5	Q5T8D3	Acyl-CoA-binding domain-containing protein 5	0.0677953	2.50025
RBM26	Q5T8P6	RNA-binding protein 26	0.0512975	3.28339
ATAD3B	Q5T9A4	ATPase family AAA domain-containing protein 3B	0.768204	-0.153494
ZCCHC11	Q5TAX3	Terminal uridylyltransferase 4	0.215596	0.559696
RC3H1	Q5TC82	Roquin-1	0.0343563	1.76839
MAGI3	Q5TCQ9	Membrane-associated guanylate kinase, WW and PDZ domain-containing protein 3	0.0614685	2.21609
DDI2	Q5TDH0	Protein DDI1 homolog 2	0.00921393	3.44752
NT5DC1	Q5TFE4	5-nucleotidase domain-containing protein 1	0.000522632	3.70089
LYRM7	Q5U5X0	Complex III assembly factor LYRM7	0.422295	1.2567
RIF1	Q5UIP0	Telomere-associated protein RIF1	0.0791197	3.47531
STRIP1	Q5VSL9	Striatin-interacting protein 1	0.0322118	2.29953
CEP350	Q5VT06	Centrosome-associated protein 350	0.800711	0.302682
CDC42BPA	Q5VT25	Serine/threonine-protein kinase MRCK alpha	0.000120071	4.19013
RPRD2	Q5VT52	Regulation of nuclear pre-mRNA domain-containing protein 2	0.00879715	1.83213
MARC1	Q5VT66	Mitochondrial amidoxime-reducing component 1	0.00342141	4.05976
RNF20	Q5VTR2	E3 ubiquitin-protein ligase BRE1A	0.264931	1.15149
PDE4DIP	Q5VU43	Myomegalin	0.0755368	1.84847
ZNF318	Q5VUA4	Zinc finger protein 318	0.225686	1.8305
LRCH2	Q5VUJ6	Leucine-rich repeat and calponin homology domain-containing protein 2	0.000396935	4.56181
CDKAL1	Q5VV42	Threonylcarbamoyladenosine tRNA methylthiotransferase	0.000601942	4.42034
LYPLAL1	Q5VWZ2	Lysophospholipase-like protein 1	0.498251	0.752708
ECM29	Q5VYK3	Proteasome-associated protein ECM29 homolog	0.00896999	3.49324
DENND4C	Q5VZ89	DENN domain-containing protein 4C	0.0483944	2.22258
ZMYM4	Q5VZL5	Zinc finger MYM-type protein 4	0.218335	2.69432
RNF219	Q5W0B1	RING finger protein 219	0.00178592	3.44705
QIL1	Q5XKP0	Protein QIL1	0.00533455	-1.34498
KANK2	Q63ZY3	KN motif and ankyrin repeat domain-containing protein 2	0.0166375	0.969779
FAM21A	Q641Q2	WASH complex subunit FAM21A	0.135404	-0.955695
FAM91A1	Q658Y4	Protein FAM91A1	0.152216	1.44188
CEP135	Q66GS9	Centrosomal protein of 135 kDa	0.00897387	1.23972
MAP1S	Q66K74	Microtubule-associated protein 1S;MAP1S heavy chain;MAP1S light chain	0.000715307	1.91792
ARID2	Q68CP9	AT-rich interactive domain-containing protein 2	0.117484	2.37039
GLT8D1	Q68CQ7	Glycosyltransferase 8 domain-containing protein 1	0.570279	0.66509
NCR3LG1	Q68D85	Natural cytotoxicity triggering receptor 3 ligand 1	0.205441	1.87453
ARHGAP17	Q68EM7	Rho GTPase-activating protein 17	0.100662	1.81107
SPECC1L	Q69YQ0	Cytospin-A	0.0206043	4.80948
HEATR6	Q6AI08	HEAT repeat-containing protein 6	0.155968	1.77292
ATL3	Q6DD88	Atlastin-3	0.401576	1.37614
RPL7L1	Q6DKI1	60S ribosomal protein L7-like 1	0.410703	1.26172
NXN	Q6DKJ4	Nucleoredoxin	0.0899378	1.38183
IQSEC1	Q6DN90	IQ motif and SEC7 domain-containing protein 1	0.000662922	2.24218
CIAPIN1	Q6FI81	Anamorsin	0.000852662	5.40184
SMYD5	Q6GMV2	SET and MYND domain-containing protein 5	0.0154706	2.42742
LAMTOR1	Q6IAA8	Ragulator complex protein LAMTOR1	0.00113134	3.97386
DHRS7B	Q6IAN0	Dehydrogenase/reductase SDR family member 7B	0.788262	0.295712
TWF2	Q6IBS0	Twinfilin-2	0.205804	1.05482
PLEKHA7	Q6IQ23	Pleckstrin homology domain-containing family A member 7	0.0013238	3.95582
SDE2	Q6IQ49	Protein SDE2 homolog	0.0850907	2.15775
ACAD10	Q6JQN1	Acyl-CoA dehydrogenase family member 10	0.622914	0.971206
NIPBL	Q6KC79	Nipped-B-like protein	0.240616	2.35063
PDE12	Q6L8Q7	2,5-phosphodiesterase 12	0.772483	0.17934
SLC25A24	Q6NUK1	Calcium-binding mitochondrial carrier protein SCaMC-1	0.461805	-0.451976
RETSAT	Q6NUM9	All-trans-retinol 13,14-reductase	0.00648435	2.96889
RINT1	Q6NUQ1	RAD50-interacting protein 1	0.0256349	1.31791
TMEM214	Q6NUQ4	Transmembrane protein 214	0.533648	1.05102
RWDD4	Q6NW29	RWD domain-containing protein 4	0.428595	0.92848
PPP1R18	Q6NYC8	Phostensin	0.00052187	3.2052
PTRF	Q6NZI2	Polymerase I and transcript release factor	0.0311801	2.55093
ZCCHC8	Q6NZY4	Zinc finger CCHC domain-containing protein 8	0.0804311	2.15918
RPUSD3	Q6P087	RNA pseudouridylate synthase domain-containing protein 3	0.969087	0.0530726
DHX57	Q6P158	Putative ATP-dependent RNA helicase DHX57	0.0265131	2.21119
CDC73	Q6P1J9	Parafibromin	0.0244689	1.66862
MRPL14	Q6P1L8	39S ribosomal protein L14, mitochondrial	0.875013	0.238339
SLC27A4	Q6P1M0	Long-chain fatty acid transport protein 4	0.386552	1.44675
CC2D1A	Q6P1N0	Coiled-coil and C2 domain-containing protein 1A	0.0135968	2.66523
METTL2B	Q6P1Q9	Methyltransferase-like protein 2B	0.0943958	2.69484
EDC4	Q6P2E9	Enhancer of mRNA-decapping protein 4	0.00996857	4.56491
CEP85	Q6P2H3	Centrosomal protein of 85 kDa	0.00336383	3.55903
PRPF8	Q6P2Q9	Pre-mRNA-processing-splicing factor 8	0.00237835	4.75651
SCYL2	Q6P3W7	SCY1-like protein 2	0.0102351	2.46696
SFXN4	Q6P4A7	Sideroflexin-4	0.556709	1.09813
CNNM4	Q6P4Q7	Metal transporter CNNM4	0.00522973	3.60904
PDXDC1	Q6P996	Pyridoxal-dependent decarboxylase domain-containing protein 1	0.0123927	1.59455
TLDC1	Q6P9B6	TLD domain-containing protein 1	0.00733933	3.46911
TTC37	Q6PGP7	Tetratricopeptide repeat protein 37	0.0389	1.90763
DARS2	Q6PI48	Aspartate--tRNA ligase, mitochondrial	0.773578	0.610125
TRIM65	Q6PJ69	Tripartite motif-containing protein 65	0.0989329	1.74909
BRAT1	Q6PJG6	BRCA1-associated ATM activator 1	0.640353	0.544743
ZC3H14	Q6PJT7	Zinc finger CCCH domain-containing protein 14	0.000780946	3.13943
LARP1	Q6PKG0	La-related protein 1	0.00128087	5.05358
ATAD2	Q6PL18	ATPase family AAA domain-containing protein 2	0.0134168	3.13563
TMED8	Q6PL24	Protein TMED8	0.0414725	1.92944
AGTRAP	Q6RW13	Type-1 angiotensin II receptor-associated protein	0.000910262	6.34549
MTHFD1L	Q6UB35	Monofunctional C1-tetrahydrofolate synthase, mitochondrial	0.210846	-0.772976
AFTPH	Q6ULP2	Aftiphilin	0.042095	1.4433
CRTC1	Q6UUV9	CREB-regulated transcription coactivator 1	0.0479931	2.4073
SASS6	Q6UVJ0	Spindle assembly abnormal protein 6 homolog	0.00963193	2.2732
CSPG4	Q6UVK1	Chondroitin sulfate proteoglycan 4	0.116455	0.991384
CYP20A1	Q6UW02	Cytochrome P450 20A1	0.207422	1.40975
LRSAM1	Q6UWE0	E3 ubiquitin-protein ligase LRSAM1	0.0206088	1.9003
SBSN	Q6UWP8	Suprabasin	0.201344	-2.73801
WDR82	Q6UXN9	WD repeat-containing protein 82	0.195337	1.85023
APOOL	Q6UXV4	MICOS complex subunit MIC27	0.0202654	2.8895
MPRIP	Q6WCQ1	Myosin phosphatase Rho-interacting protein	0.00156714	5.46646
RAB11FIP1	Q6WKZ4	Rab11 family-interacting protein 1	0.000861795	2.83695
GIGYF2	Q6Y7W6	PERQ amino acid-rich with GYF domain-containing protein 2	0.0123675	4.65066
HSDL2	Q6YN16	Hydroxysteroid dehydrogenase-like protein 2	0.249525	-0.600451
CCBL2	Q6YP21	Kynurenine--oxoglutarate transaminase 3	0.140288	2.036
LIN28B	Q6ZN17	Protein lin-28 homolog B	0.012477	2.9348
NFXL1	Q6ZNB6	NF-X1-type zinc finger protein NFXL1	0.0013196	3.43584
FAM65A	Q6ZS17	Protein FAM65A	0.157443	1.31212
	Q6ZSR9	Uncharacterized protein FLJ45252	0.00325352	2.89466
KIAA1211	Q6ZU35	Uncharacterized protein KIAA1211	0.0195787	1.77994
TOM1L2	Q6ZVM7	TOM1-like protein 2	0.00135235	2.75012
STXBP4	Q6ZWJ1	Syntaxin-binding protein 4	0.00269304	4.32942
TMTC3	Q6ZXV5	Transmembrane and TPR repeat-containing protein 3	0.0189579	1.66483
RAPH1	Q70E73	Ras-associated and pleckstrin homology domains-containing protein 1	0.0169006	2.65402
USP54	Q70EL1	Inactive ubiquitin carboxyl-terminal hydrolase 54	0.00190767	2.74516
LARP4	Q71RC2	La-related protein 4	0.00458337	2.20177
TUBA1A;TUBA3E	Q71U36;P0DPH8;P0DPH7;Q6PEY2	Tubulin alpha-1A chain;Tubulin alpha-3E chain	0.012033	3.45248
RPS27L	Q71UM5	40S ribosomal protein S27-like	0.107402	2.78721
BTN2A1	Q7KYR7	Butyrophilin subfamily 2 member A1	0.000875999	2.67897
SND1	Q7KZF4	Staphylococcal nuclease domain-containing protein 1	0.000606958	6.02689
MARK2	Q7KZI7	Serine/threonine-protein kinase MARK2	0.0887856	2.23301
RUFY3	Q7L099	Protein RUFY3	0.00205498	3.03004
TRMT10C	Q7L0Y3	Mitochondrial ribonuclease P protein 1	0.455899	-0.424187
BZW1	Q7L1Q6	Basic leucine zipper and W2 domain-containing protein 1	0.256928	1.20748
DHX30	Q7L2E3	Putative ATP-dependent RNA helicase DHX30	0.553812	0.835327
EIF3M	Q7L2H7	Eukaryotic translation initiation factor 3 subunit M	0.244096	1.74842
PARS2	Q7L3T8	Probable proline--tRNA ligase, mitochondrial	0.867838	-0.218667
CYFIP1	Q7L576	Cytoplasmic FMR1-interacting protein 1	0.000756284	4.00606
COPS6	Q7L5N1	COP9 signalosome complex subunit 6	0.0384487	1.82269
TAOK1	Q7L7X3	Serine/threonine-protein kinase TAO1	0.000874724	3.53438
RAB11FIP2	Q7L804	Rab11 family-interacting protein 2	0.0884676	1.5538
FASTKD5	Q7L8L6	FAST kinase domain-containing protein 5	0.970539	0.0536276
MOB1A;MOB1B	Q9H8S9;Q7L9L4	MOB kinase activator 1A;MOB kinase activator 1B	0.115773	2.78638
MICAL3	Q7RTP6	Protein-methionine sulfoxide oxidase MICAL3	0.655875	0.375605
GPRIN1	Q7Z2K8	G protein-regulated inducer of neurite outgrowth 1	9.78368e-05	4.26474
TRMT1L	Q7Z2T5	TRMT1-like protein	0.0618576	2.38922
ZC3HAV1	Q7Z2W4	Zinc finger CCCH-type antiviral protein 1	0.0131874	3.54839
EFTUD1	Q7Z2Z2	Elongation factor Tu GTP-binding domain-containing protein 1	0.0215336	2.15448
NUP54	Q7Z3B4	Nucleoporin p54	0.006277	3.05931
ATG9A	Q7Z3C6	Autophagy-related protein 9A	0.00237189	2.8111
LYSMD3	Q7Z3D4	LysM and putative peptidoglycan-binding domain-containing protein 3	0.00243849	3.55586
POGZ	Q7Z3K3	Pogo transposable element with ZNF domain	0.00978333	2.18575
ZFYVE16	Q7Z3T8	Zinc finger FYVE domain-containing protein 16	0.00248125	3.19768
MON2	Q7Z3U7	Protein MON2 homolog	0.0282015	1.44555
MYH14	Q7Z406	Myosin-14	0.307127	3.63128
NUFIP2	Q7Z417	Nuclear fragile X mental retardation-interacting protein 2	0.00801634	4.31779
MAVS	Q7Z434	Mitochondrial antiviral-signaling protein	0.00099793	4.26307
CLASP1	Q7Z460	CLIP-associating protein 1	0.00873431	2.90159
DHX29	Q7Z478	ATP-dependent RNA helicase DHX29	0.00470436	3.09502
TRMT11	Q7Z4G4	tRNA (guanine(10)-N2)-methyltransferase homolog	0.201994	0.962333
HDDC2	Q7Z4H3	HD domain-containing protein 2	0.0270687	2.05314
HAUS6	Q7Z4H7	HAUS augmin-like complex subunit 6	0.00505301	3.08819
KDELC2	Q7Z4H8	KDEL motif-containing protein 2	0.431327	0.286947
HEATR3	Q7Z4Q2	HEAT repeat-containing protein 3	0.0894114	1.91587
DCXR	Q7Z4W1	L-xylulose reductase	0.325376	1.24689
GOLGA7	Q7Z5G4	Golgin subfamily A member 7	0.601244	0.614189
RAI1	Q7Z5J4	Retinoic acid-induced protein 1	0.15314	1.61856
RBBP6	Q7Z6E9	E3 ubiquitin-protein ligase RBBP6	0.0720625	1.61391
HUWE1	Q7Z6Z7	E3 ubiquitin-protein ligase HUWE1	0.044562	2.8247
PLEKHH3	Q7Z736	Pleckstrin homology domain-containing family H member 3	0.190315	0.920815
YTHDF3	Q7Z739	YTH domain-containing family protein 3	0.0317257	3.92016
UBE2Q1	Q7Z7E8	Ubiquitin-conjugating enzyme E2 Q1	0.00407245	2.67743
MRPL10	Q7Z7H8	39S ribosomal protein L10, mitochondrial	0.0941206	2.90075
CENPV	Q7Z7K6	Centromere protein V	0.313691	2.13815
GLRX5	Q86SX6	Glutaredoxin-related protein 5, mitochondrial	0.624687	-1.11192
PATL1	Q86TB9	Protein PAT1 homolog 1	0.0989076	2.00928
TTC7B	Q86TV6	Tetratricopeptide repeat protein 7B	0.00676553	1.93823
PABPN1	Q86U42	Polyadenylate-binding protein 2	0.160234	2.28745
PBRM1	Q86U86	Protein polybromo-1	0.167668	1.88449
MTDH	Q86UE4	Protein LYRIC	0.0779882	2.80685
TLK2	Q86UE8	Serine/threonine-protein kinase tousled-like 2	0.00162974	5.11788
ZNF598	Q86UK7	Zinc finger protein 598	0.00743003	4.07831
AGPAT6	Q86UL3	Glycerol-3-phosphate acyltransferase 4	0.421169	1.03876
KTN1	Q86UP2	Kinectin	0.00116622	5.80929
PHLDB1	Q86UU1	Pleckstrin homology-like domain family B member 1	0.0018589	2.21797
NAA40	Q86UY6	N-alpha-acetyltransferase 40	0.201548	1.58839
LUZP1	Q86V48	Leucine zipper protein 1	0.000634985	5.69841
IQGAP3	Q86VI3	Ras GTPase-activating-like protein IQGAP3	0.00140469	4.48152
TAX1BP1	Q86VP1	Tax1-binding protein 1	0.00199098	4.86022
CAND1	Q86VP6	Cullin-associated NEDD8-dissociated protein 1	0.245886	1.61931
GLCCI1	Q86VQ1	Glucocorticoid-induced transcript 1 protein	0.452756	0.453126
HOOK3	Q86VS8	Protein Hook homolog 3	0.0041666	2.7054
COMTD1	Q86VU5	Catechol O-methyltransferase domain-containing protein 1	0.163377	1.00285
THOC6	Q86W42	THO complex subunit 6 homolog	0.000469489	2.75116
PPFIBP1	Q86W92	Liprin-beta-1	0.250594	1.80436
BPHL	Q86WA6	Valacyclovir hydrolase	0.262981	1.64383
ZC3HC1	Q86WB0	Nuclear-interacting partner of ALK	0.00201728	1.86826
LSR	Q86X29	Lipolysis-stimulated lipoprotein receptor	0.00897345	4.97037
CARM1	Q86X55	Histone-arginine methyltransferase CARM1	0.000302833	3.74321
COMMD2	Q86X83	COMM domain-containing protein 2	0.0828603	1.70638
ANKLE2	Q86XL3	Ankyrin repeat and LEM domain-containing protein 2	0.067225	3.16839
DDX42	Q86XP3	ATP-dependent RNA helicase DDX42	0.025995	1.93008
SPATS2	Q86XZ4	Spermatogenesis-associated serine-rich protein 2	0.00590469	1.95474
VRK2	Q86Y07	Serine/threonine-protein kinase VRK2	0.0720063	1.58297
DNAAF5	Q86Y56	Dynein assembly factor 5, axonemal	0.039992	1.54432
STX12	Q86Y82	Syntaxin-12	0.00247195	7.09341
HOMER1	Q86YM7	Homer protein homolog 1	0.0629858	2.48197
DOLPP1	Q86YN1	Dolichyldiphosphatase 1	0.41219	1.16704
GATAD2A	Q86YP4	Transcriptional repressor p66-alpha	0.213429	1.72349
CPNE8	Q86YQ8	Copine-8	0.0776327	1.63753
GPSM1	Q86YR5	G-protein-signaling modulator 1	0.0767164	1.75097
C2CD5	Q86YS7	C2 domain-containing protein 5	0.00104886	3.15968
MIB1	Q86YT6	E3 ubiquitin-protein ligase MIB1	7.1536e-05	5.00182
DCP2	Q8IU60	m7GpppN-mRNA hydrolase	0.282933	0.946931
ERC1	Q8IUD2	ELKS/Rab6-interacting/CAST family member 1	0.00642737	4.39831
CBWD1;CBWD2;CBWD5;CBWD3;CBWD6	Q9BRT8;Q8IUF1;Q5RIA9;Q5JTY5;Q4V339	COBW domain-containing protein 1;COBW domain-containing protein 2;COBW domain-containing protein 5;COBW domain-containing protein 3;COBW domain-containing protein 6	0.00671479	2.60669
MINA	Q8IUF8	Bifunctional lysine-specific demethylase and histidyl-hydroxylase MINA	0.0824753	1.11428
TMEM126B	Q8IUX1	Complex I assembly factor TMEM126B, mitochondrial	0.234458	1.34727
PLD3	Q8IV08	Phospholipase D3	0.283232	1.63413
NUDCD3	Q8IVD9	NudC domain-containing protein 3	0.0393029	1.8465
CCDC50	Q8IVM0	Coiled-coil domain-containing protein 50	0.0220348	2.92041
CEP97	Q8IW35	Centrosomal protein of 97 kDa	8.98121e-06	3.26398
FAM219A	Q8IW50	Protein FAM219A	0.179784	1.42073
MFN1	Q8IWA4	Mitofusin-1	0.0546411	2.33333
TEX2	Q8IWB9	Testis-expressed sequence 2 protein	0.011226	2.74481
MAP7D3	Q8IWC1	MAP7 domain-containing protein 3	0.0175844	2.86281
MGA	Q8IWI9	MAX gene-associated protein	0.0138937	1.64229
GCC2	Q8IWJ2	GRIP and coiled-coil domain-containing protein 2	0.0199415	2.79658
PHF6	Q8IWS0	PHD finger protein 6	0.156553	3.21837
CUL9	Q8IWT3	Cullin-9	0.890043	-0.293219
LRRC8A	Q8IWT6	Volume-regulated anion channel subunit LRRC8A	0.000828945	4.04984
LMTK2	Q8IWU2	Serine/threonine-protein kinase LMTK2	0.000962657	2.83035
CHERP	Q8IWX8	Calcium homeostasis endoplasmic reticulum protein	0.0980392	3.32204
ANKHD1	Q8IWZ3	Ankyrin repeat and KH domain-containing protein 1	0.121924	2.41877
SUGP2	Q8IX01	SURP and G-patch domain-containing protein 2	0.339444	1.21285
CCAR1	Q8IX12	Cell division cycle and apoptosis regulator protein 1	0.0440269	1.91414
DNAJC10	Q8IXB1	DnaJ homolog subfamily C member 10	0.0675559	2.24905
NELFCD	Q8IXH7	Negative elongation factor C/D	0.574519	0.303504
RHOT2	Q8IXI1	Mitochondrial Rho GTPase 2	0.208412	3.91182
PHC2	Q8IXK0	Polyhomeotic-like protein 2	0.0037601	3.21747
MRPL41	Q8IXM3	39S ribosomal protein L41, mitochondrial	0.324899	0.781928
PALM2	Q8IXS6	Paralemmin-2	0.0140657	3.05323
RPAP2	Q8IXW5	Putative RNA polymerase II subunit B1 CTD phosphatase RPAP2	0.0018462	2.56043
PNPLA6	Q8IY17	Neuropathy target esterase	0.164549	1.45366
DHX37	Q8IY37	Probable ATP-dependent RNA helicase DHX37	0.0888262	1.79421
AMOTL1	Q8IY63	Angiomotin-like protein 1	0.000126488	4.8289
FTSJ3	Q8IY81	pre-rRNA processing protein FTSJ3	0.234471	1.24856
SMAP1	Q8IYB5	Stromal membrane-associated protein 1	0.0460965	2.17232
EXOC8	Q8IYI6	Exocyst complex component 8	0.0023682	3.01322
THNSL1	Q8IYQ7	Threonine synthase-like 1	0.982234	-0.0257517
[truncated: 1,090 more rows]

## Sheet: TurboID-CFTR-WT vs CTRL
Data shown in volcano Plot in Figure 3D
Gene names	Majority protein IDs	Protein names	p-val	log2FC
NUDT4	A0A024RBG1;Q9NZJ9	Diphosphoinositol polyphosphate phosphohydrolase 2	0.224846	2.83056
	P0DPI2;A0A0B4J2D5		0.166609	2.09575
UBA6	A0AVT1	Ubiquitin-like modifier-activating enzyme 6	0.460894	-0.342336
ESYT2	A0FGR8	Extended synaptotagmin-2	6.61028e-05	4.76762
KIAA1598	A0MZ66	Shootin-1	9.78723e-06	6.44341
TMEM223	A0PJW6	Transmembrane protein 223	0.0729155	1.32034
ILVBL	A1L0T0	Acetolactate synthase-like protein	0.216577	1.19305
C1orf226	A1L170	Uncharacterized protein C1orf226	2.36244e-06	6.43705
PLEKHG3	A1L390	Pleckstrin homology domain-containing family G member 3	0.206936	0.936693
SH3PXD2B	A1X283	SH3 and PX domain-containing protein 2B	0.0114093	2.18666
NBAS	A2RRP1	Neuroblastoma-amplified sequence	0.000100772	3.1729
KIAA1467	A2RU67	Uncharacterized protein KIAA1467	0.041503	2.15715
VWA8	A3KMH1	von Willebrand factor A domain-containing protein 8	0.259044	1.20369
GTPBP10	A4D1E9	GTP-binding protein 10	0.10113	1.93016
KLRG2	A4D1S0	Killer cell lectin-like receptor subfamily G member 2	0.00207062	3.03114
CNOT1	A5YKK6	CCR4-NOT transcription complex subunit 1	0.00759591	2.84944
PGP	A6NDG6	Phosphoglycolate phosphatase	0.450886	0.847501
C5orf51	A6NDU8	UPF0600 protein C5orf51	0.0357413	1.44929
DDT;DDTL	P30046;A6NHG4	D-dopachrome decarboxylase;D-dopachrome decarboxylase-like protein	0.0412886	1.95492
TUBAL3	A6NHL2	Tubulin alpha chain-like 3	0.841555	0.334424
SMCHD1	A6NHR9	Structural maintenance of chromosomes flexible hinge domain-containing protein 1	0.0329784	1.72738
METTL15	A6NJ78	Probable methyltransferase-like protein 15	0.236108	1.09733
CCDC85C	A6NKD9	Coiled-coil domain-containing protein 85C	0.0257022	1.99639
POM121C;POM121;POM121B	A8CG34;Q96HA1;A6NF01	Nuclear envelope pore membrane protein POM 121C;Nuclear envelope pore membrane protein POM 121;Putative nuclear envelope pore membrane protein POM 121B	2.50276e-05	3.17361
A2ML1	A8K2U0	Alpha-2-macroglobulin-like protein 1	0.106899	-1.12899
FAM171A2	A8MVW0	Protein FAM171A2	0.00391751	2.54885
SNRPG;SNRPGP15	P62308;A8MWD9	Small nuclear ribonucleoprotein G;Putative small nuclear ribonucleoprotein G-like protein 15	0.317271	1.29306
GPR89B;GPR89A	P0CG08;B7ZAQ6	Golgi pH regulator B;Golgi pH regulator A	3.76088e-05	3.96255
NACA	E9PAV3;Q13765	Nascent polypeptide-associated complex subunit alpha, muscle-specific form;Nascent polypeptide-associated complex subunit alpha	0.00525957	4.31168
CNKSR3	G9CGD6;Q6P9H4	Connector enhancer of kinase suppressor of ras 3	0.0374507	1.46102
AGPS	O00116	Alkyldihydroxyacetonephosphate synthase, peroxisomal	0.135783	1.81039
UBXN8	O00124	UBX domain-containing protein 8	0.00300338	2.07033
KIF2A	O00139	Kinesin-like protein KIF2A	0.0488484	1.50486
DDX39A	O00148	ATP-dependent RNA helicase DDX39A	0.176961	1.60683
PDLIM1	O00151	PDZ and LIM domain protein 1	0.000406574	4.22083
ACOT7	O00154	Cytosolic acyl coenzyme A thioester hydrolase	0.0075863	2.11092
MYO1C	O00159	Unconventional myosin-Ic	0.0240564	2.33803
SNAP23	O00161	Synaptosomal-associated protein 23	7.0961e-05	6.49377
HAX1	O00165	HCLS1-associated protein X-1	0.164325	0.555456
AIP	O00170	AH receptor-interacting protein	0.000165345	3.58446
GTPBP1	O00178	GTP-binding protein 1	0.0794822	1.73859
STXBP3	O00186	Syntaxin-binding protein 3	2.35565e-06	3.67648
ARVCF	O00192	Armadillo repeat protein deleted in velo-cardio-facial syndrome	0.00729726	1.84707
SMAP	O00193	Small acidic protein	0.122919	1.63225
AP3B1	O00203	AP-3 complex subunit beta-1	0.00487237	2.87112
APBB1	O00213	Amyloid beta A4 precursor protein-binding family B member 1	4.38066e-05	5.876
NDUFS8	O00217	NADH dehydrogenase [ubiquinone] iron-sulfur protein 8, mitochondrial	0.0521111	2.3177
PSMD11	O00231	26S proteasome non-ATPase regulatory subunit 11	0.0424385	2.60987
PSMD12	O00232	26S proteasome non-ATPase regulatory subunit 12	0.0144308	2.41886
PGRMC1	O00264	Membrane-associated progesterone receptor component 1	0.01167	2.99689
DFFA	O00273	DNA fragmentation factor subunit alpha	0.0164433	1.93077
HIP1	O00291	Huntingtin-interacting protein 1	2.66674e-05	3.78004
CLIC1	O00299	Chloride intracellular channel protein 1	0.774542	0.310681
EIF3F	O00303	Eukaryotic translation initiation factor 3 subunit F	0.838461	0.0687456
PDHX	O00330	Pyruvate dehydrogenase protein X component, mitochondrial	0.0002986	4.04239
SLC33A1	O00400	Acetyl-coenzyme A transporter 1	0.00220877	3.42949
WASL	O00401	Neural Wiskott-Aldrich syndrome protein	0.00341704	4.26669
IPO5	O00410	Importin-5	0.0408009	2.20172
POLRMT	O00411	DNA-directed RNA polymerase, mitochondrial	0.118941	1.50769
IGF2BP3	O00425	Insulin-like growth factor 2 mRNA-binding protein 3	0.814473	0.105938
DNM1L	O00429	Dynamin-1-like protein	0.017911	3.29546
RTCA	O00442	RNA 3-terminal phosphate cyclase	0.00707034	1.75445
PIK3C2A	O00443	Phosphatidylinositol 4-phosphate 3-kinase C2 domain-containing subunit alpha	0.000895839	2.57055
PIK3R2	O00459	Phosphatidylinositol 3-kinase regulatory subunit beta	7.82348e-06	4.1681
PLOD2	O00469	Procollagen-lysine,2-oxoglutarate 5-dioxygenase 2	0.230746	0.990257
EXOC5	O00471	Exocyst complex component 5	0.0569508	1.92687
NDUFA4	O00483	Cytochrome c oxidase subunit NDUFA4	0.488524	1.35262
PSMD14	O00487	26S proteasome non-ATPase regulatory subunit 14	0.95741	-0.0185494
KPNA3	O00505	Importin subunit alpha-4	0.000503767	3.0034
PES1	O00541	Pescadillo homolog	0.0239657	1.35783
SDCBP	O00560	Syntenin-1	0.459169	0.492408
NOP56	O00567	Nucleolar protein 56	0.166643	1.5689
DDX3X;DDX3Y	O00571;O15523	ATP-dependent RNA helicase DDX3X;ATP-dependent RNA helicase DDX3Y	0.211732	0.472337
PODXL	O00592	Podocalyxin	0.000126069	7.43098
PPP6C	O00743	Serine/threonine-protein phosphatase 6 catalytic subunit;Serine/threonine-protein phosphatase 6 catalytic subunit, N-terminally processed	0.0341688	1.80826
ACACB	O00763	Acetyl-CoA carboxylase 2;Biotin carboxylase	0.00333434	-2.71283
SCD	O00767	Acyl-CoA desaturase	0.0599902	3.60527
C2CD2L	O14523	C2 domain-containing protein 2-like	0.00157496	4.32538
TRAFD1	O14545	TRAF-type zinc finger domain-containing protein 1	0.783765	0.252983
COPE	O14579	Coatomer subunit epsilon	0.133035	1.38618
CTDSP2	O14595	Carboxy-terminal domain RNA polymerase II polypeptide A small phosphatase 2	0.000194267	3.94781
CDC42EP2	O14613	Cdc42 effector protein 2	0.0489993	2.32544
AP3D1	O14617	AP-3 complex subunit delta-1	0.0370519	1.95477
ABLIM1	O14639	Actin-binding LIM protein 1	0.00483983	1.85473
DVL2	O14641	Segment polarity protein dishevelled homolog DVL-2	0.000437875	2.70479
CHD1	O14646	Chromodomain-helicase-DNA-binding protein 1	0.00807068	-1.2473
KCNK3	O14649	Potassium channel subfamily K member 3	#VALUE!	0
GOSR2	O14653	Golgi SNAP receptor complex member 2	0.000194693	3.86155
IRS4	O14654	Insulin receptor substrate 4	0.00018228	5.17973
TOR1A	O14656	Torsin-1A	0.124482	1.34551
STX16	O14662	Syntaxin-16	0.164317	1.08559
ACOT8	O14734	Acyl-coenzyme A thioesterase 8	0.433842	0.89119
CDIPT	O14735	CDP-diacylglycerol--inositol 3-phosphatidyltransferase	0.00950123	3.01767
PDCD5	O14737	Programmed cell death protein 5	0.0102355	2.29473
SLC9A3R1	O14745	Na(+)/H(+) exchange regulatory cofactor NHE-RF1	0.000109635	6.76975
CHEK1	O14757	Serine/threonine-protein kinase Chk1	0.0108683	2.41628
TNFRSF10B	O14763	Tumor necrosis factor receptor superfamily member 10B	0.00464772	1.83211
TCERG1	O14776	Transcription elongation regulator 1	0.034051	1.91315
TNPO2	O14787	Transportin-2	0.0398639	1.99659
POLR3A	O14802	DNA-directed RNA polymerase III subunit RPC1	0.116226	0.628505
CPLX1	O14810	Complexin-1	0.0778269	1.69691
PSMA7	O14818	Proteasome subunit alpha type-7	0.00243781	-0.427265
SCAMP3	O14828	Secretory carrier-associated membrane protein 3	6.8897e-05	4.24652
BCKDK	O14874	[3-methyl-2-oxobutanoate dehydrogenase [lipoamide]] kinase, mitochondrial	0.00268788	3.51286
MGST3	O14880	Microsomal glutathione S-transferase 3	0.595086	0.613817
GEMIN2	O14893	Gem-associated protein 2	#VALUE!	0
GIPC1	O14908	PDZ domain-containing protein GIPC1	0.000443905	2.35114
IKBKB	O14920	Inhibitor of nuclear factor kappa-B kinase subunit beta	0.192029	1.25738
TIMM23;TIMM23B	O14925;Q5SRD1	Mitochondrial import inner membrane translocase subunit Tim23;Putative mitochondrial import inner membrane translocase subunit Tim23B	0.657977	0.248798
HAT1	O14929	Histone acetyltransferase type B catalytic subunit	0.382628	1.2007
CASK	O14936	Peripheral plasma membrane protein CASK	0.00789296	2.13456
UQCRQ	O14949	Cytochrome b-c1 complex subunit 8	#VALUE!	0
MYL12A;MYL12B;MYL9	P19105;O14950;P24844	Myosin regulatory light chain 12A;Myosin regulatory light chain 12B;Myosin regulatory light polypeptide 9	0.193134	1.10868
HGS	O14964	Hepatocyte growth factor-regulated tyrosine kinase substrate	0.785775	0.296126
AURKA	O14965	Aurora kinase A	0.00570913	1.88704
RAB29	O14966	Ras-related protein Rab-7L1	0.596435	-0.714057
CLGN	O14967	Calmegin	3.51245e-05	3.43882
PPP1R12A	O14974	Protein phosphatase 1 regulatory subunit 12A	0.592557	-0.518428
GAK	O14976	Cyclin-G-associated kinase	0.176752	0.867712
HNRNPDL	O14979	Heterogeneous nuclear ribonucleoprotein D-like	0.840134	-0.204185
XPO1	O14980	Exportin-1	0.0460691	1.18618
SPTBN2	O15020	Spectrin beta chain, non-erythrocytic 2	0.000190445	3.87337
SEC16A	O15027	Protein transport protein Sec16A	0.0125179	2.04547
PLXNB2	O15031	Plexin-B2	0.00238875	2.60314
U2SURP	O15042	U2 snRNP-associated SURP motif-containing protein	0.05427	2.54386
SETD1A	O15047	Histone-lysine N-methyltransferase SETD1A	0.0341366	1.42031
SYNJ2	O15056	Synaptojanin-2	0.211012	1.18014
PFAS	O15067	Phosphoribosylformylglycinamidine synthase	0.302606	1.08883
ANKRD28	O15084	Serine/threonine-protein phosphatase 6 regulatory ankyrin repeat subunit A	0.146096	0.906378
KIAA0391	O15091	Mitochondrial ribonuclease P protein 3	0.187952	0.737791
CHUK	O15111	Inhibitor of nuclear factor kappa-B kinase subunit alpha	0.0131344	2.09128
NPC1	O15118	Niemann-Pick C1 protein	0.0885156	1.89098
SCAMP1	O15126	Secretory carrier-associated membrane protein 1	3.25747e-05	7.82829
ARPC3	O15145	Actin-related protein 2/3 complex subunit 3	0.339227	0.900695
BET1	O15155	BET1 homolog	0.00324399	4.50294
POLR1C	O15160	DNA-directed RNA polymerases I and III subunit RPAC1	0.0297955	3.18679
PLSCR1	O15162	Phospholipid scramblase 1	0.124619	0.730239
PGRMC2	O15173	Membrane-associated progesterone receptor component 2	0.0260351	3.32087
NKRF	O15226	NF-kappa-B-repressing factor	0.937378	0.0256047
MRPS12	O15235	28S ribosomal protein S12, mitochondrial	0.188336	1.55147
RER1	O15258	Protein RER1	0.0281482	2.95522
SURF4	O15260	Surfeit locus protein 4	0.00470414	3.88194
SPTLC1	O15269	Serine palmitoyltransferase 1	0.979811	0.0106955
SPTLC2	O15270	Serine palmitoyltransferase 2	0.0027105	2.13404
OGT	O15294	UDP-N-acetylglucosamine--peptide N-acetylglucosaminyltransferase 110 kDa subunit	0.252252	1.12585
PMM2	O15305	Phosphomannomutase 2	0.0282273	1.86326
MID1	O15344	E3 ubiquitin-protein ligase Midline-1	0.00585828	2.00059
PPM1G	O15355	Protein phosphatase 1G	0.191801	1.19712
INPPL1	O15357	Phosphatidylinositol 3,4,5-trisphosphate 5-phosphatase 2	0.352179	0.628793
EIF3D	O15371	Eukaryotic translation initiation factor 3 subunit D	0.117592	2.32829
EIF3H	O15372	Eukaryotic translation initiation factor 3 subunit H	#VALUE!	0
NVL	O15381	Nuclear valosin-containing protein-like	0.00984941	1.92999
IPO8	O15397	Importin-8	0.0909913	1.25708
STX7	O15400	Syntaxin-7	0.000428805	4.19591
ABCC5	O15440	Multidrug resistance-associated protein 5	0.00597682	2.65522
P4HA2	O15460	Prolyl 4-hydroxylase subunit alpha-2	0.0198504	5.57064
YKT6	O15498	Synaptobrevin homolog YKT6	0.000849161	4.96341
NUPL2	O15504	Nucleoporin-like protein 2	0.0290255	2.44047
PDPK1;PDPK2P	O15530;Q6A1A2	3-phosphoinositide-dependent protein kinase 1;Putative 3-phosphoinositide-dependent protein kinase 2	0.273401	0.935732
DHX15	O43143	Pre-mRNA-splicing factor ATP-dependent RNA helicase DHX15	0.117204	0.722911
TTI1	O43156	TELO2-interacting protein 1 homolog	0.59467	0.571099
RRP8	O43159	Ribosomal RNA-processing protein 8	0.00225273	2.82224
PJA2	O43164	E3 ubiquitin-protein ligase Praja-2	0.000115205	3.03479
SIPA1L1	O43166	Signal-induced proliferation-associated 1-like protein 1	0.0443997	4.02496
CYB5B	O43169	Cytochrome b5 type B	0.000593171	3.13693
PRPF4	O43172	U4/U6 small nuclear ribonucleoprotein Prp4	0.257845	-0.371285
PHGDH	O43175	D-3-phosphoglycerate dehydrogenase	0.323696	0.591535
DYNC1LI2	O43237	Cytoplasmic dynein 1 light intermediate chain 2	0.00573971	2.35689
PSMD3	O43242	26S proteasome non-ATPase regulatory subunit 3	0.0479303	1.2003
RBFOX2;RBFOX1	O43251;Q9NWB1	RNA binding protein fox-1 homolog 2;RNA binding protein fox-1 homolog 1	0.096272	-0.889843
ZW10	O43264	Centromere/kinetochore protein zw10 homolog	0.00218147	3.18057
HSPA12A	O43301	Heat shock 70 kDa protein 12A	0.0136915	3.51168
MAP3K7	O43318	Mitogen-activated protein kinase kinase kinase 7	0.0417475	0.803016
EEF1E1	O43324	Eukaryotic translation elongation factor 1 epsilon-1	0.637901	0.583526
MSI1	O43347	RNA-binding protein Musashi homolog 1	0.966038	-0.0524478
RIPK2	O43353	Receptor-interacting serine/threonine-protein kinase 2	#VALUE!	0
HNRNPR	O43390	Heterogeneous nuclear ribonucleoprotein R	0.0950889	-1.06483
PRPF3	O43395	U4/U6 small nuclear ribonucleoprotein Prp3	0.000555354	1.99008
TXNL1	O43396	Thioredoxin-like protein 1	8.73052e-05	5.85851
TPD52L2	O43399	Tumor protein D54	0.000905545	4.07287
EMC8	O43402	ER membrane protein complex subunit 8	0.000175392	5.49083
FIBP	O43427	Acidic fibroblast growth factor intracellular-binding protein	0.00454768	2.92464
EIF4G3	O43432	Eukaryotic translation initiation factor 4 gamma 3	0.579996	0.266273
EPB41L2	O43491	Band 4.1-like protein 2	7.23053e-05	7.62442
B4GAT1	O43505	Beta-1,4-glucuronyltransferase 1	0.0169527	2.47735
XPOT	O43592	Exportin-T	0.116693	1.69612
TIMM44	O43615	Mitochondrial import inner membrane translocase subunit TIM44	0.0079356	3.6787
NCK2	O43639	Cytoplasmic protein NCK2	0.201915	0.919032
ASNA1	O43681	ATPase ASNA1	0.965455	-0.0140691
BUB1	O43683	Mitotic checkpoint serine/threonine-protein kinase BUB1	0.193393	0.848181
BUB3	O43684	Mitotic checkpoint protein BUB3	0.212144	-0.394141
ACTN4	O43707	Alpha-actinin-4	0.0216671	-2.05586
AP1G1	O43747	AP-1 complex subunit gamma-1	0.285702	1.29169
STX6	O43752	Syntaxin-6	0.000166012	4.92108
SGTA	O43765	Small glutamine-rich tetratricopeptide repeat-containing protein alpha	0.000873052	3.4403
ENSA	O43768	Alpha-endosulfine	0.00068091	4.19721
SLC25A20	O43772	Mitochondrial carnitine/acylcarnitine carrier protein	0.969641	-0.0194793
MYO1B	O43795	Unconventional myosin-Ib	0.137076	1.58186
SLC25A17	O43808	Peroxisomal membrane protein PMP34	0.17483	1.43722
NUDT21	O43809	Cleavage and polyadenylation specificity factor subunit 5	0.833596	0.27244
STRN	O43815	Striatin	0.0102207	1.25492
AKAP8	O43823	A-kinase anchor protein 8	0.112845	1.62347
GTPBP6	O43824	Putative GTP-binding protein 6	0.0119446	1.72611
IDH3B	O43837	Isocitrate dehydrogenase [NAD] subunit beta, mitochondrial	0.0802712	0.961023
CALU	O43852	Calumenin	0.012256	2.71247
AHCYL1	O43865	Putative adenosylhomocysteinase 2	0.000463692	4.97936
ORC5	O43913	Origin recognition complex subunit 5	0.0695665	1.49536
ORC4	O43929	Origin recognition complex subunit 4	0.00520475	3.10244
RAD21	O60216	Double-strand-break repair protein rad21 homolog	0.174054	1.8656
PCDH7	O60245	Protocadherin-7	9.97126e-05	5.08847
PRPSAP2	O60256	Phosphoribosyl pyrophosphate synthase-associated protein 2	0.070692	2.2643
SMARCA5	O60264	SWI/SNF-related matrix-associated actin-dependent regulator of chromatin subfamily A member 5	0.0609411	1.65082
SPAG9	O60271	C-Jun-amino-terminal kinase-interacting protein 4	7.00455e-05	4.87129
URB1	O60287	Nucleolar pre-ribosomal-associated protein 1	0.0613112	1.92096
SIPA1L3	O60292	Signal-induced proliferation-associated 1-like protein 3	0.0638322	1.90385
AQR	O60306	Intron-binding protein aquarius	0.110506	2.30085
OPA1	O60313	Dynamin-like 120 kDa protein, mitochondrial;Dynamin-like 120 kDa protein, form S1	0.205913	1.13902
MCM3AP	O60318	Germinal-center associated nuclear protein	0.0652214	1.72526
TBC1D4	O60343	TBC1 domain family member 4	0.018228	1.71202
ACSL4	O60488	Long-chain-fatty-acid--CoA ligase 4	0.149396	1.1578
SNX3	O60493	Sorting nexin-3	3.74335e-05	5.76385
STX10	O60499	Syntaxin-10	0.000332369	4.7524
MGEA5	O60502	Protein O-GlcNAcase	0.213867	2.77962
ADCY9	O60503	Adenylate cyclase type 9	0.0479778	1.17633
SYNCRIP	O60506	Heterogeneous nuclear ribonucleoprotein Q	0.560655	0.542528
CCNT1	O60563	Cyclin-T1	0.0278035	1.23174
BUB1B	O60566	Mitotic checkpoint serine/threonine-protein kinase BUB1 beta	0.0173828	1.60505
PLOD3	O60568	Procollagen-lysine,2-oxoglutarate 5-dioxygenase 3	#VALUE!	0
EIF4E2	O60573	Eukaryotic translation initiation factor 4E type 2	0.000719797	2.50137
DIAPH1	O60610	Protein diaphanous homolog 1	0.0901115	2.03188
2015-09-01	O60613	15 kDa selenoprotein	0.206967	0.809354
EXOC3	O60645	Exocyst complex component 3	0.000306768	4.57989
PDE8A	O60658	High affinity cAMP-specific and IBMX-insensitive 3,5-cyclic phosphodiesterase 8A	0.00681475	2.47326
PLIN3	O60664	Perilipin-3	0.00560596	2.79188
PRMT3	O60678	Protein arginine N-methyltransferase 3	0.0673659	1.76946
KPNA6	O60684	Importin subunit alpha-7	0.0271788	2.43025
UGDH	O60701	UDP-glucose 6-dehydrogenase	2.83354e-05	2.79797
CTNND1	O60716	Catenin delta-1	0.000617831	5.54532
SNX2	O60749	Sorting nexin-2	0.00133278	2.66663
DPM1	O60762	Dolichol-phosphate mannosyltransferase subunit 1	0.0348161	1.52348
USO1	O60763	General vesicular transport factor p115	0.0485613	2.6101
MRPS14	O60783	28S ribosomal protein S14, mitochondrial	0.0180476	3.33347
TOM1	O60784	Target of Myb protein 1	0.250253	0.882204
HIST1H2BL;HIST1H2BM;HIST1H2BN;HIST1H2BH;HIST2H2BF;HIST1H2BC;HIST1H2BD;H2BFS;HIST1H2BK;HIST1H2BA	Q99880;Q99879;Q99877;Q93079;Q5QNW6;P62807;P58876;P57053;O60814;Q96A08	Histone H2B type 1-L;Histone H2B type 1-M;Histone H2B type 1-N;Histone H2B type 1-H;Histone H2B type 2-F;Histone H2B type 1-C/E/F/G/I;Histone H2B type 1-D;Histone H2B type F-S;Histone H2B type 1-K;Histone H2B type 1-A	0.181065	0.546455
CCDC22	O60826	Coiled-coil domain-containing protein 22	0.399447	0.57933
TIMM17B	O60830	Mitochondrial import inner membrane translocase subunit Tim17-B	0.031382	2.89125
TRIM13	O60858	E3 ubiquitin-protein ligase TRIM13	0.728533	-0.28243
EDF1	O60869	Endothelial differentiation-related factor 1	0.348039	1.65389
KIN	O60870	DNA/RNA-binding protein KIN17	0.549316	0.605227
DIAPH2	O60879	Protein diaphanous homolog 2	0.00031181	3.34608
DNAJA2	O60884	DnaJ homolog subfamily A member 2	0.0236369	3.23107
ABCB7	O75027	ATP-binding cassette sub-family B member 7, mitochondrial	0.201688	1.71824
SRGAP2	O75044	SLIT-ROBO Rho GTPase-activating protein 2	0.00667775	1.12142
NOS1AP	O75052	Carboxyl-terminal PDZ ligand of neuronal nitric oxide synthase protein	0.000209406	8.2171
IGSF3	O75054	Immunoglobulin superfamily member 3	0.000317161	4.21107
LRP4	O75096	Low-density lipoprotein receptor-related protein 4	0.0473195	1.52857
N4BP1	O75113	NEDD4-binding protein 1	0.280737	0.815347
ROCK2	O75116	Rho-associated protein kinase 2	3.14492e-05	3.31982
CLASP2	O75122	CLIP-associating protein 2	0.00261812	2.20375
PTCD1	O75127	Pentatricopeptide repeat-containing protein 1, mitochondrial	0.141481	0.931367
COBL	O75128	Protein cordon-bleu	0.00990695	1.98782
CPNE3	O75131	Copine-3	0.232636	-0.622904
HIP1R	O75146	Huntingtin-interacting protein 1-related protein	0.00602282	1.70554
OBSL1	O75147	Obscurin-like protein 1	0.577431	0.614409
ZC3H11A	O75152	Zinc finger CCCH domain-containing protein 11A	0.0112691	3.86975
DNAJC13	O75165	DnaJ homolog subfamily C member 13	0.0856525	1.46861
PHACTR2	O75167	Phosphatase and actin regulator 2	0.037074	1.73495
PPP6R2	O75170	Serine/threonine-protein phosphatase 6 regulatory subunit 2	0.050946	1.06369
ANKRD17	O75179	Ankyrin repeat domain-containing protein 17	0.0363739	1.29949
DNAJB6	O75190	DnaJ homolog subfamily B member 6	0.524214	0.253162
NDUFS7	O75251	NADH dehydrogenase [ubiquinone] iron-sulfur protein 7, mitochondrial	0.136943	0.637927
NDUFS2	O75306	NADH dehydrogenase [ubiquinone] iron-sulfur protein 2, mitochondrial	0.0134295	2.33069
DUSP11	O75319	RNA/RNP complex-1-interacting phosphatase	0.216175	1.17848
GBAS	O75323	Protein NipSnap homolog 2	1.09408e-05	4.74119
HMMR	O75330	Hyaluronan mediated motility receptor	0.00100076	2.72975
PDCD6	O75340	Programmed cell death protein 6	0.209437	-0.691982
MPDU1	O75352	Mannose-P-dolichol utilization defect 1 protein	0.00238693	2.554
H2AFY	O75367	Core histone macro-H2A.1	0.387335	0.940557
FLNB	O75369	Filamin-B	0.305124	0.628782
VAMP4	O75379	Vesicle-associated membrane protein 4	0.771923	-0.168186
PEX14	O75381	Peroxisomal membrane protein PEX14	0.000204923	4.70145
TULP3	O75386	Tubby-related protein 3	0.00885462	2.35267
SLC43A1	O75387	Large neutral amino acids transporter small subunit 3	0.000290162	3.36234
CS	O75390	Citrate synthase, mitochondrial	0.155779	-0.510545
SEC22B	O75396	Vesicle-trafficking protein SEC22b	0.00102516	4.16733
PRPF40A	O75400	Pre-mRNA-processing factor 40 homolog A	0.696009	-0.445632
TACC1	O75410	Transforming acidic coiled-coil-containing protein 1	0.000432873	3.66584
NME6	O75414	Nucleoside diphosphate kinase 6	0.479719	0.568743
LRCH4	O75427	Leucine-rich repeat and calponin homology domain-containing protein 4	0.265875	0.92033
VPS26A	O75436	Vacuolar protein sorting-associated protein 26A	0.205578	1.40606
PMPCB	O75439	Mitochondrial-processing peptidase subunit beta	0.917907	-0.0742507
KATNA1	O75449	Katanin p60 ATPase-containing subunit A1	7.77231e-05	2.30662
ERLIN1	O75477	Erlin-1	0.709805	-0.171885
ECI2	O75521	Enoyl-CoA delta isomerase 2, mitochondrial	0.0124065	2.45291
SF3B1	O75533	Splicing factor 3B subunit 1	0.0139345	1.69535
CSDE1	O75534	Cold shock domain-containing protein E1	0.00220841	2.50375
CRCP	O75575	DNA-directed RNA polymerase III subunit RPC9	0.0182406	1.99152
MYCBP2	O75592	E3 ubiquitin-protein ligase MYCBP2	0.872871	-0.100448
GCAT	O75600	2-amino-3-ketobutyrate coenzyme A ligase, mitochondrial	0.2131	2.23323
NPM3	O75607	Nucleoplasmin-3	0.844372	-0.321408
LYPLA1	O75608	Acyl-protein thioesterase 1	0.801549	-0.394556
ERAL1	O75616	GTPase Era, mitochondrial	0.412971	0.812689
SNRNP200	O75643	U5 small nuclear ribonucleoprotein 200 kDa helicase	0.0724553	2.27257
TRMU	O75648	Mitochondrial tRNA-specific 2-thiouridylase 1	0.499566	0.636766
TIPRL	O75663	TIP41-like protein	0.0349768	2.81182
SURF6	O75683	Surfeit locus protein 6	0.0820333	-1.89841
UTP20	O75691	Small subunit processome component 20 homolog	0.249119	1.0839
NUP155	O75694	Nuclear pore complex protein Nup155	0.0241057	2.35064
RP2	O75695	Protein XRP2	0.00320214	3.13315
CRTAP	O75718	Cartilage-associated protein	0.268222	0.917893
SLC25A12	O75746	Calcium-binding mitochondrial carrier protein Aralar1	0.497372	0.351327
PALM	O75781	Paralemmin-1	0.000431042	2.93721
ATP6AP2	O75787	Renin receptor	7.871e-06	5.0469
RNASEH2A	O75792	Ribonuclease H2 subunit A	0.450034	0.618514
CDC123	O75794	Cell division cycle protein 123 homolog	0.0387882	1.65247
PPP1R15A	O75807	Protein phosphatase 1 regulatory subunit 15A	#VALUE!	0
POP7	O75817	Ribonuclease P protein subunit p20	#VALUE!	0
EIF3G	O75821	Eukaryotic translation initiation factor 3 subunit G	0.147795	0.382391
EIF3J	O75822	Eukaryotic translation initiation factor 3 subunit J	0.082429	1.50636
PSMD10	O75832	26S proteasome non-ATPase regulatory subunit 10	0.0773304	1.01391
ZMPSTE24	O75844	CAAX prenyl protease 1 homolog	0.00211626	2.53679
IDH1	O75874	Isocitrate dehydrogenase [NADP] cytoplasmic	0.547006	-0.796124
GATB	O75879	Glutamyl-tRNA(Gln) amidotransferase subunit B, mitochondrial	0.885943	0.164459
STAM2	O75886	Signal transducing adapter molecule 2	0.300574	0.666105
ARL6IP5	O75915	PRA1 family protein 3	0.00255617	3.71902
DCTN3	O75935	Dynactin subunit 3	0.348183	0.681212
ATP5H	O75947	ATP synthase subunit d, mitochondrial	0.006925	1.76153
FLOT1	O75955	Flotillin-1	0.0585693	1.30807
ATP5L	O75964	ATP synthase subunit g, mitochondrial	0.368518	0.600491
MPDZ	O75970	Multiple PDZ domain protein	0.370753	0.696696
CPD	O75976	Carboxypeptidase D	0.00990969	2.11538
GLRX3	O76003	Glutaredoxin-3	0.371651	0.796043
RSL1D1	O76021	Ribosomal L1 domain-containing protein 1	0.412687	1.33959
WFS1	O76024	Wolframin	0.00302859	2.6417
CLPX	O76031	ATP-dependent Clp protease ATP-binding subunit clpX-like, mitochondrial	0.530055	0.599211
SLC22A5	O76082	Solute carrier family 22 member 5	0.275719	1.13405
SRP72	O76094	Signal recognition particle subunit SRP72	0.0111388	3.49484
MTA2	O94776	Metastasis-associated protein MTA2	0.446825	0.899643
ALDH1A2	O94788	Retinal dehydrogenase 2	0.00034412	4.90162
STK10	O94804	Serine/threonine-protein kinase 10	0.00295869	2.53107
PRKD3	O94806	Serine/threonine-protein kinase D3	0.0645788	2.15742
TOMM70A	O94826	Mitochondrial import receptor subunit TOM70	0.135891	0.92346
MYO1D	O94832	Unconventional myosin-Id	0.0647948	1.81804
KIAA0754	O94854	Uncharacterized protein KIAA0754	0.000147649	3.0046
SEC24D	O94855	Protein transport protein Sec24D	0.156309	-0.872643
FCHSD2	O94868	F-BAR and double SH3 domains protein 2	0.219351	1.28726
UFL1	O94874	E3 UFM1-protein ligase 1	0.00381233	2.72447
FARP2	O94887	FERM, RhoGEF and pleckstrin domain-containing protein 2	0.0502389	3.19643
LRIG2	O94898	Leucine-rich repeats and immunoglobulin-like domains protein 2	#VALUE!	0
SUN1	O94901	SUN domain-containing protein 1	0.0380058	2.29211
ERLIN2	O94905	Erlin-2	0.210864	-0.645494
PRPF6	O94906	Pre-mRNA-processing factor 6	0.0961147	1.38471
GLS	O94925	Glutaminase kidney isoform, mitochondrial	0.616195	0.262029
HAUS5	O94927	HAUS augmin-like complex subunit 5	0.0444549	1.21712
SLITRK3	O94933	SLIT and NTRK-like protein 3	0.16017	1.2895
USP19	O94966	Ubiquitin carboxyl-terminal hydrolase 19	0.00232119	2.26199
AP2A2	O94973	AP-2 complex subunit alpha-2	0.0050393	3.09481
SEC31A	O94979	Protein transport protein Sec31A	0.453711	0.721062
SLITRK5	O94991	SLIT and NTRK-like protein 5	0.000540232	4.78317
YIF1A	O95070	Protein YIF1A	6.59326e-06	3.98467
MFN2	O95140	Mitofusin-2	0.184279	1.14664
UBE4B	O95155	Ubiquitin conjugation factor E4 B	0.27711	1.25871
IKBKAP	O95163	Elongator complex protein 1	0.00267356	2.50883
NDUFB4	O95168	NADH dehydrogenase [ubiquinone] 1 beta subcomplex subunit 4	0.600188	0.799018
RTN3	O95197	Reticulon-3	0.000190432	4.25391
LETM1	O95202	LETM1 and EF-hand domain-containing protein 1, mitochondrial	0.714102	-0.181324
EPN2	O95208	Epsin-2	0.00146023	4.10561
STBD1	O95210	Starch-binding domain-containing protein 1	0.0278715	3.42019
SNX4	O95219	Sorting nexin-4	0.00807142	2.30434
ZWINT	O95229	ZW10 interactor	0.00605885	2.68349
LUC7L3	O95232	Luc7-like protein 3	0.506532	-0.7002
KIF4A	O95239	Chromosome-associated kinesin KIF4A	0.431532	0.654162
SBF1	O95248	Myotubularin-related protein 5	0.132645	1.80495
GOSR1	O95249	Golgi SNAP receptor complex member 1	3.96735e-05	4.23677
KAT7	O95251	Histone acetyltransferase KAT7	0.000962787	2.32379
VAPB	O95292	Vesicle-associated membrane protein-associated protein B/C	0.0144604	5.36893
MPZL1	O95297	Myelin protein zero-like protein 1	0.000254724	4.54253
NDUFA10	O95299	NADH dehydrogenase [ubiquinone] 1 alpha subcomplex subunit 10, mitochondrial	0.901163	-0.0605407
SMC2	O95347	Structural maintenance of chromosomes protein 2	0.19676	1.21849
TACC2	O95359	Transforming acidic coiled-coil-containing protein 2	0.0297584	2.59038
LYPLA2	O95372	Acyl-protein thioesterase 2	0.00648515	4.85778
IPO7	O95373	Importin-7	0.0368519	2.02168
ARIH2	O95376	E3 ubiquitin-protein ligase ARIH2	0.0208819	1.63867
PGM3	O95394	Phosphoacetylglucosamine mutase	0.44715	0.925665
ZFYVE9	O95405	Zinc finger FYVE domain-containing protein 9	0.0236445	1.92077
AHSA1	O95433	Activator of 90 kDa heat shock protein ATPase homolog 1	0.274099	-0.3876
SGPL1	O95470	Sphingosine-1-phosphate lyase 1	0.00346322	2.56076
NSA2	O95478	Ribosome biogenesis protein NSA2 homolog	0.000111584	3.36774
SEC24A	O95486	Protein transport protein Sec24A	0.0190586	2.62667
SEC24B	O95487	Protein transport protein Sec24B	0.00289214	3.79463
LPHN2	O95490	Latrophilin-2	7.37955e-05	3.80033
TDP2	O95551	Tyrosyl-DNA phosphodiesterase 2	0.000191175	4.00447
MPC2	O95563	Mitochondrial pyruvate carrier 2	0.0306556	3.04309
ACSL3	O95573	Long-chain-fatty-acid--CoA ligase 3	0.0264801	3.05089
PCNT	O95613	Pericentrin	0.0206643	2.82003
CNOT4	O95628	CCR4-NOT transcription complex subunit 4	#VALUE!	0
ASMTL	O95671	N-acetylserotonin O-methyltransferase-like protein	0.0629622	1.77531
CDS2	O95674	Phosphatidate cytidylyltransferase 2	0.0490569	2.27346
FGFR1OP	O95684	FGFR1 oncogene partner	0.207984	1.39442
BRD1	O95696	Bromodomain-containing protein 1	0.781806	0.174349
HERC2	O95714	E3 ubiquitin-protein ligase HERC2	1.40825e-05	8.49193
RAB3D	O95716	Ras-related protein Rab-3D	0.235676	1.24497
SNAP29	O95721	Synaptosomal-associated protein 29	0.0118391	4.815
OXSR1	O95747	Serine/threonine-protein kinase OSR1	0.07703	2.28192
HSPA4L	O95757	Heat shock 70 kDa protein 4L	0.000570939	2.37455
PTBP3	O95758	Polypyrimidine tract-binding protein 3	0.330458	0.762176
AP2A1	O95782	AP-2 complex subunit alpha-1	0.0035259	3.5537
WIZ	O95785	Protein Wiz	0.684019	0.370449
STAU1	O95793	Double-stranded RNA-binding protein Staufen homolog 1	0.0107061	2.72739
TTC4	O95801	Tetratricopeptide repeat protein 4	0.00764434	4.15369
BAG2	O95816	BAG family molecular chaperone regulator 2	0.0185089	3.22871
BAG3	O95817	BAG family molecular chaperone regulator 3	0.00170628	2.54778
MAP4K4	O95819	Mitogen-activated protein kinase kinase kinase kinase 4	0.0001323	4.41677
AIFM1	O95831	Apoptosis-inducing factor 1, mitochondrial	0.196656	0.520895
TSPAN15	O95858	Tetraspanin-15	0.790943	-0.236493
BPNT1	O95861	3(2),5-bisphosphate nucleotidase 1	0.000172131	1.715
FADS2	O95864	Fatty acid desaturase 2	0.000181142	2.86786
ECD	O95905	Protein SGT1	0.0672218	1.3378
MBD3	O95983	Methyl-CpG-binding domain protein 3	0.0713608	1.81004
CLPTM1	O96005	Cleft lip and palate transmembrane protein 1	0.00207348	2.04268
TOMM40	O96008	Mitochondrial import receptor subunit TOM40 homolog	0.133606	-0.474082
PEX11B	O96011	Peroxisomal membrane protein 11B	0.215652	1.07919
PAK4	O96013	Serine/threonine-protein kinase PAK 4	0.000629869	2.72091
ACTL6A	O96019	Actin-like protein 6A	0.458091	0.60546
CYB5A	P00167	Cytochrome b5	0.0398722	2.06254
LDHA	P00338	L-lactate dehydrogenase A chain	0.125573	1.08104
GLUD1;GLUD2	P00367;P49448	Glutamate dehydrogenase 1, mitochondrial;Glutamate dehydrogenase 2, mitochondrial	0.698583	0.548146
DHFR	P00374	Dihydrofolate reductase	0.599278	0.2368
CYB5R3	P00387	NADH-cytochrome b5 reductase 3;NADH-cytochrome b5 reductase 3 membrane-bound form;NADH-cytochrome b5 reductase 3 soluble form	0.748042	-0.304383
MT-CO2	P00403	Cytochrome c oxidase subunit 2	0.166153	-0.537527
PNP	P00491	Purine nucleoside phosphorylase	0.897743	0.0863004
HPRT1	P00492	Hypoxanthine-guanine phosphoribosyltransferase	0.533174	0.487354
GOT2	P00505	Aspartate aminotransferase, mitochondrial	0.560279	-0.799875
EGFR	P00533	Epidermal growth factor receptor	1.7593e-05	5.10486
PGK1	P00558	Phosphoglycerate kinase 1	0.153905	-0.92943
AK1	P00568	Adenylate kinase isoenzyme 1	0.374167	0.423964
ASS1	P00966	Argininosuccinate synthase	0.511617	0.715342
CSTA	P01040	Cystatin-A;Cystatin-A, N-terminally processed	0.00356821	-3.19668
NRAS	P01111	GTPase NRas	0.218866	-0.47661
IGHA1;IGHA2	P01876;P01877	Ig alpha-1 chain C region;Ig alpha-2 chain C region	0.0222213	-3.2988
HLA-B	P01889	HLA class I histocompatibility antigen, B-7 alpha chain	0.00382323	3.42632
LMNA	P02545	Prelamin-A/C;Lamin-A/C	0.17795	-0.765815
TFRC	P02786	Transferrin receptor protein 1;Transferrin receptor protein 1, serum form	0.00182629	1.53035
LTF	P02788	Lactotransferrin;Lactoferricin-H;Kaliocin-1;Lactoferroxin-A;Lactoferroxin-B;Lactoferroxin-C	0.0591534	-1.3079
MT-ND1	P03886	NADH-ubiquinone oxidoreductase chain 1	0.0940957	1.83849
CAT	P04040	Catalase	0.00494345	-2.40699
ALDOA	P04075	Fructose-bisphosphate aldolase A	0.35819	-1.74161
CSTB	P04080	Cystatin-B	0.092406	-2.4426
ANXA1	P04083	Annexin A1	0.297425	-1.57713
OAT	P04181	Ornithine aminotransferase, mitochondrial;Ornithine aminotransferase, hepatic form;Ornithine aminotransferase, renal form	0.963551	-0.0206337
TK1	P04183	Thymidine kinase, cytosolic	0.0123126	2.92113
TUBB4A	P04350	Tubulin beta-4A chain	0.193107	0.50898
GAPDH	P04406	Glyceraldehyde-3-phosphate dehydrogenase	0.306656	-0.968977
HLA-A	P04439	HLA class I histocompatibility antigen, A-3 alpha chain	0.00279853	3.65292
ERBB2	P04626	Receptor tyrosine-protein kinase erbB-2	0.00053374	3.74328
CAPNS1	P04632	Calpain small subunit 1	#VALUE!	0
HSPB1	P04792	Heat shock protein beta-1	0.00406705	-1.68362
TYMS	P04818	Thymidylate synthase	0.0354087	2.70406
RPN1	P04843	Dolichyl-diphosphooligosaccharide--protein glycosyltransferase subunit 1	0.000573839	1.18148
RPN2	P04844	Dolichyl-diphosphooligosaccharide--protein glycosyltransferase subunit 2	0.0783592	1.14464
SLC4A2	P04920	Anion exchange protein 2	1.29045e-05	4.39472
ATP1A1	P05023	Sodium/potassium-transporting ATPase subunit alpha-1	5.68068e-05	5.17127
ATP1B1	P05026	Sodium/potassium-transporting ATPase subunit beta-1	0.0584979	2.05783
APP	P05067	Amyloid beta A4 protein;N-APP;Soluble APP-alpha;Soluble APP-beta;C99;Beta-amyloid protein 42;Beta-amyloid protein 40;C83;P3(42);P3(40);C80;Gamma-secretase C-terminal fragment 59;Gamma-secretase C-terminal fragment 57;Gamma-secretase C-terminal fragment 50;C31	0.000174373	3.65811
ARG1	P05089	Arginase-1	0.00744818	-2.42996
ALDH2	P05091	Aldehyde dehydrogenase, mitochondrial	0.820792	-0.0516963
S100A8	P05109	Protein S100-A8;Protein S100-A8, N-terminally processed	0.069129	-4.30411
SLC25A5	P05141	ADP/ATP translocase 2;ADP/ATP translocase 2, N-terminally processed	0.667675	0.20486
PCCA	P05165	Propionyl-CoA carboxylase alpha chain, mitochondrial	0.000147092	-4.06374
PCCB	P05166	Propionyl-CoA carboxylase beta chain, mitochondrial	0.00906484	-2.09043
EIF2S1	P05198	Eukaryotic translation initiation factor 2 subunit 1	0.19748	1.91497
RPLP2	P05387	60S acidic ribosomal protein P2	0.160883	2.06303
RPLP0;RPLP0P6	P05388;Q8NHW5	60S acidic ribosomal protein P0;60S acidic ribosomal protein P0-like	0.205764	0.957743
JUN	P05412	Transcription factor AP-1	0.179796	1.31311
ITGB1	P05556	Integrin beta-1	1.21563e-05	7.37653
KRT18	P05783	Keratin, type I cytoskeletal 18	0.816754	0.0882616
INSR	P06213	Insulin receptor;Insulin receptor subunit alpha;Insulin receptor subunit beta	0.00192376	2.66408
FYN	P06241	Tyrosine-protein kinase Fyn	0.00488023	4.53413
GLA	P06280	Alpha-galactosidase A	0.0786846	0.991488
CDK1	P06493	Cyclin-dependent kinase 1	0.116855	0.819697
ATP5B	P06576	ATP synthase subunit beta, mitochondrial	0.618797	-0.196665
S100A9	P06702	Protein S100-A9	0.0462903	-2.91518
EIF4E	P06730	Eukaryotic translation initiation factor 4E	0.250079	-0.336183
ENO1	P06733	Alpha-enolase	0.576903	0.307282
PYGL	P06737	Glycogen phosphorylase, liver form	0.0968367	1.6786
GPI	P06744	Glucose-6-phosphate isomerase	0.937596	-0.0811982
NPM1	P06748	Nucleophosmin	0.282291	0.869171
TPM3	P06753	Tropomyosin alpha-3 chain	0.0617846	-1.55652
ITGAV	P06756	Integrin alpha-V;Integrin alpha-V heavy chain;Integrin alpha-V light chain	0.105805	1.98618
HIST2H2BE;HIST1H2BB;HIST1H2BO;HIST1H2BJ	Q16778;P33778;P23527;P06899	Histone H2B type 2-E;Histone H2B type 1-B;Histone H2B type 1-O;Histone H2B type 1-J	0.955627	0.101765
EPHX1	P07099	Epoxide hydrolase 1	0.0225959	1.92961
LDHB	P07195	L-lactate dehydrogenase B chain	0.406252	0.551687
NEFL	P07196	Neurofilament light polypeptide	0.393309	-0.493738
NEFM	P07197	Neurofilament medium polypeptide	0.818021	0.160324
P4HB	P07237	Protein disulfide-isomerase	0.605667	-0.526599
CTSD	P07339	Cathepsin D;Cathepsin D light chain;Cathepsin D heavy chain	0.0166778	-2.30098
ANXA2;ANXA2P2	P07355;A6NMY6	Annexin A2;Putative annexin A2-like protein	0.101261	-0.880131
CAPN1	P07384	Calpain-1 catalytic subunit	0.612233	0.484462
TUBB	P07437	Tubulin beta chain	0.335965	0.396508
PFN1	P07737	Profilin-1	0.184119	-1.39274
APRT	P07741	Adenine phosphoribosyltransferase	0.327495	-0.27556
EPRS	P07814	Bifunctional glutamate/proline--tRNA ligase;Glutamate--tRNA ligase;Proline--tRNA ligase	0.224097	0.743366
HSP90AA1	P07900	Heat shock protein HSP 90-alpha	0.0653883	1.49814
HNRNPC	P07910	Heterogeneous nuclear ribonucleoproteins C1/C2	0.38038	-0.796434
LAMB1	P07942	Laminin subunit beta-1	#VALUE!	0
YES1	P07947	Tyrosine-protein kinase Yes	0.00314695	3.18001
LYN	P07948	Tyrosine-protein kinase Lyn	0.0374878	1.40244
FH	P07954	Fumarate hydratase, mitochondrial	0.840446	0.0980477
IGF1R	P08069	Insulin-like growth factor 1 receptor;Insulin-like growth factor 1 receptor alpha chain;Insulin-like growth factor 1 receptor beta chain	0.00858875	1.94038
ANXA6	P08133	Annexin A6	0.0507738	1.49517
SLC3A2	P08195	4F2 cell-surface antigen heavy chain	1.49379e-05	6.43217
PFKM	P08237	ATP-dependent 6-phosphofructokinase, muscle type	0.0444427	2.43483
HSP90AB1	P08238	Heat shock protein HSP 90-beta	0.0237449	1.28343
SRPR	P08240	Signal recognition particle receptor subunit alpha	1.03598e-05	6.95544
ASNS	P08243	Asparagine synthetase [glutamine-hydrolyzing]	0.124233	0.775244
PDHA1	P08559	Pyruvate dehydrogenase E1 component subunit alpha, somatic form, mitochondrial	0.247348	-0.422955
ITGA5	P08648	Integrin alpha-5;Integrin alpha-5 heavy chain;Integrin alpha-5 light chain	0.00283733	4.15979
VIM	P08670	Vimentin	0.969588	0.0203257
RPS17	P08708	40S ribosomal protein S17	0.00420165	2.45216
GNAI3	P08754	Guanine nucleotide-binding protein G(k) subunit alpha	0.0046136	3.24356
ANXA5	P08758	Annexin A5	0.263982	-0.822924
RPSA	P08865	40S ribosomal protein SA	0.133343	-0.663474
ACAA1	P09110	3-ketoacyl-CoA thiolase, peroxisomal	0.0308404	1.83025
GSTP1	P09211	Glutathione S-transferase P	0.747181	0.487801
CNP	P09543	2,3-cyclic-nucleotide 3-phosphodiesterase	0.0132321	3.00991
DLD	P09622	Dihydrolipoyl dehydrogenase, mitochondrial	0.254624	-0.588541
HNRNPA1;HNRNPA1L2	P09651;Q32P51	Heterogeneous nuclear ribonucleoprotein A1;Heterogeneous nuclear ribonucleoprotein A1, N-terminally processed;Heterogeneous nuclear ribonucleoprotein A1-like 2	0.10696	1.03451
SNRPA1	P09661	U2 small nuclear ribonucleoprotein A	0.0656085	1.46167
PARP1	P09874	Poly [ADP-ribose] polymerase 1	0.0343653	0.897157
UCHL1	P09936	Ubiquitin carboxyl-terminal hydrolase isozyme L1	0.507689	-0.423748
H2AFV;H2AFZ	Q71UI9;P0C0S5	Histone H2A.V;Histone H2A.Z	0.269095	1.66304
HIST1H2AJ;HIST1H2AH;H2AFJ;HIST2H2AC;HIST2H2AA3;HIST1H2AD;HIST1H2AG;HIST1H2AC;HIST3H2A;HIST1H2AB	Q99878;Q96KK5;Q9BTM1;Q16777;Q6FI13;P20671;P0C0S8;Q93077;Q7L7L0;P04908	Histone H2A type 1-J;Histone H2A type 1-H;Histone H2A.J;Histone H2A type 2-C;Histone H2A type 2-A;Histone H2A type 1-D;Histone H2A type 1;Histone H2A type 1-C;Histone H2A type 3;Histone H2A type 1-B/E	0.448874	-0.700903
POLR2M	P0CAP2	DNA-directed RNA polymerase II subunit GRINL1A	0.0208128	1.65839
UBA52;RPS27A;UBB;UBC	P62987;P62979;P0CG47;P0CG48	Ubiquitin-60S ribosomal protein L40;Ubiquitin;60S ribosomal protein L40;Ubiquitin-40S ribosomal protein S27a;Ubiquitin;40S ribosomal protein S27a;Polyubiquitin-B;Ubiquitin;Polyubiquitin-C;Ubiquitin	0.03748	1.80131
HSPA1B;HSPA1A	P0DMV9;P0DMV8	Heat shock 70 kDa protein 1B;Heat shock 70 kDa protein 1A	0.0119127	2.04499
U2AF1	P0DN76;Q01081	Splicing factor U2AF 35 kDa subunit	0.302347	-0.736483
CBS	P0DN79;P35520	Cystathionine beta-synthase	0.0305127	0.862794
	P0DP25;P0DP24;P0DP23		0.153913	-1.26547
RAP2A	P10114	Ras-related protein Rap-2a	0.105976	1.37384
TROVE2	P10155	60 kDa SS-A/Ro ribonucleoprotein	0.113914	2.21702
HLA-C	P10321	HLA class I histocompatibility antigen, Cw-7 alpha chain	0.00998757	1.37555
ARAF	P10398	Serine/threonine-protein kinase A-Raf	6.40531e-05	2.40144
DLAT	P10515	Dihydrolipoyllysine-residue acetyltransferase component of pyruvate dehydrogenase complex, mitochondrial	0.120877	-1.1071
PTPRF	P10586	Receptor-type tyrosine-protein phosphatase F	0.110322	1.14332
NR2F1	P10589	COUP transcription factor 1	0.00126999	3.71734
TXN	P10599	Thioredoxin	0.0181088	2.20293
MGST1	P10620	Microsomal glutathione S-transferase 1	0.00334549	3.14434
HSPD1	P10809	60 kDa heat shock protein, mitochondrial	0.233301	-0.440298
HSPA5	P11021	78 kDa glucose-regulated protein	6.70378e-05	2.06567
LAMC1	P11047	Laminin subunit gamma-1	0.0681491	4.54583
HSPA8	P11142	Heat shock cognate 71 kDa protein	0.000417455	2.1804
SLC2A1	P11166	Solute carrier family 2, facilitated glucose transporter member 1	0.037405	3.62738
EPB41	P11171	Protein 4.1	0.000198967	6.11369
UMPS	P11172	Uridine 5-monophosphate synthase;Orotate phosphoribosyltransferase;Orotidine 5-phosphate decarboxylase	0.0194603	1.07271
PDHB	P11177	Pyruvate dehydrogenase E1 component subunit beta, mitochondrial	0.239247	-0.320847
PYGB	P11216	Glycogen phosphorylase, brain form	0.0941326	1.96046
RALA	P11233	Ras-related protein Ral-A	0.00129399	3.31175
RALB	P11234	Ras-related protein Ral-B	0.199313	1.41158
BCR	P11274	Breakpoint cluster region protein	0.0317739	2.00429
LAMP1	P11279	Lysosome-associated membrane glycoprotein 1	0.632677	-0.587872
ACADM	P11310	Medium-chain specific acyl-CoA dehydrogenase, mitochondrial	0.116303	-0.681799
TOP1	P11387	DNA topoisomerase 1	0.779525	0.411547
TOP2A	P11388	DNA topoisomerase 2-alpha	0.233595	1.41499
G6PD	P11413	Glucose-6-phosphate 1-dehydrogenase	1.21975e-05	2.35433
UBL4A	P11441	Ubiquitin-like protein 4A	0.000461615	4.28945
PC	P11498	Pyruvate carboxylase, mitochondrial	0.000228702	-2.91674
DMD	P11532	Dystrophin	0.0235646	4.62716
MTHFD1	P11586	C-1-tetrahydrofolate synthase, cytoplasmic;Methylenetetrahydrofolate dehydrogenase;Methenyltetrahydrofolate cyclohydrolase;Formyltetrahydrofolate synthetase;C-1-tetrahydrofolate synthase, cytoplasmic, N-terminally processed	0.0792009	0.993813
IGF2R	P11717	Cation-independent mannose-6-phosphate receptor	0.00144464	4.90887
CDK4	P11802	Cyclin-dependent kinase 4	0.0447425	1.89654
PRPS2	P11908	Ribose-phosphate pyrophosphokinase 2	0.114119	2.52746
PABPC1	P11940	Polyadenylate-binding protein 1	0.248396	-1.54364
PCNA	P12004	Proliferating cell nuclear antigen	0.0208128	-0.526199
SLC25A4	P12235	ADP/ATP translocase 1	0.78344	0.148805
SLC25A6	P12236	ADP/ATP translocase 3;ADP/ATP translocase 3, N-terminally processed	0.988141	-0.00747204
IMPDH2	P12268	Inosine-5-monophosphate dehydrogenase 2	0.122685	1.54448
TPR	P12270	Nucleoprotein TPR	0.880274	0.108543
CKB	P12277	Creatine kinase B-type	0.913998	-0.139775
BCKDHA	P12694	2-oxoisovalerate dehydrogenase subunit alpha, mitochondrial	0.955593	0.0737505
XRCC6	P12956	X-ray repair cross-complementing protein 6	0.394122	1.2872
XRCC5	P13010	X-ray repair cross-complementing protein 5	0.715323	-0.334367
RNH1	P13489	Ribonuclease inhibitor	0.468658	-0.699769
CFTR	P13569;P13569c;P13569a	Cystic fibrosis transmembrane conductance regulator	1.94958e-08	8.58369
	P13569b		1.57293e-07	11.4762
NCAM1	P13591	Neural cell adhesion molecule 1	0.013096	2.64979
EEF2	P13639	Elongation factor 2	0.00910899	1.15788
PDIA4	P13667	Protein disulfide-isomerase A4	0.0727394	-2.74166
P4HA1	P13674	Prolyl 4-hydroxylase subunit alpha-1	0.50422	0.732801
PLS3	P13797	Plastin-3	0.64663	0.437201
ETFA	P13804	Electron transfer flavoprotein subunit alpha, mitochondrial	0.114341	-0.645188
PRKAR2A	P13861	cAMP-dependent protein kinase type II-alpha regulatory subunit	0.0079378	2.82962
MTHFD2	P13995	Bifunctional methylenetetrahydrofolate dehydrogenase/cyclohydrolase, mitochondrial;NAD-dependent methylenetetrahydrofolate dehydrogenase;Methenyltetrahydrofolate cyclohydrolase	0.221504	2.07334
CD99	P14209	CD99 antigen	0.000146177	6.44661
PRKCSH	P14314	Glucosidase 2 subunit beta	0.000304404	3.91284
FDPS	P14324	Farnesyl pyrophosphate synthase	0.682579	0.555374
COX7A2	P14406	Cytochrome c oxidase subunit 7A2, mitochondrial	0.241372	1.56162
PKM	P14618	Pyruvate kinase PKM	0.742728	0.0898485
HSP90B1	P14625	Endoplasmin	0.405864	0.341679
CCNB1	P14635	G2/mitotic-specific cyclin-B1	0.0121571	2.48
SNRPN;SNRPB	P63162;P14678	Small nuclear ribonucleoprotein-associated protein N;Small nuclear ribonucleoprotein-associated proteins B and B	0.735248	0.417774
IDE	P14735	Insulin-degrading enzyme	0.248311	-0.798171
POU2F1	P14859	POU domain, class 2, transcription factor 1	#VALUE!	0
HNRNPL	P14866	Heterogeneous nuclear ribonucleoprotein L	0.538926	0.864931
DARS	P14868	Aspartate--tRNA ligase, cytoplasmic	0.877662	-0.0637803
JUP	P14923	Junction plakoglobin	0.0190568	-1.30418
PVR	P15151	Poliovirus receptor	0.340315	0.611787
GSPT1	P15170	Eukaryotic peptide chain release factor GTP-binding subunit ERF3A	0.001761	4.2642
IFNGR1	P15260	Interferon gamma receptor 1	1.76669e-05	5.18934
EZR	P15311	Ezrin	0.000391129	4.89845
NME1	P15531	Nucleoside diphosphate kinase A	0.267881	-0.576322
RPS2	P15880	40S ribosomal protein S2	0.0615404	0.673405
DSP	P15924	Desmoplakin	0.0010387	-2.14269
RPA2	P15927	Replication protein A 32 kDa subunit	0.0433551	1.96499
CBR1	P16152	Carbonyl reductase [NADPH] 1	0.542563	0.636049
ACADS	P16219	Short-chain specific acyl-CoA dehydrogenase, mitochondrial	0.0576939	1.59929
NCK1	P16333	Cytoplasmic protein NCK1	0.000785218	3.24463
HIST1H1C;HIST1H1E;HIST1H1D	P16403;P10412;P16402	Histone H1.2;Histone H1.4;Histone H1.3	0.120742	-1.45229
POR	P16435	NADPH--cytochrome P450 reductase	0.00350938	3.524
ATP2A2	P16615	Sarcoplasmic/endoplasmic reticulum calcium ATPase 2	0.0275988	1.92639
STMN1	P16949	Stathmin	0.00240232	4.2896
ZNF24	P17028	Zinc finger protein 24	0.156672	1.54778
HSPA6	P17066	Heat shock 70 kDa protein 6	0.0778001	4.69132
TMEM11	P17152	Transmembrane protein 11, mitochondrial	0.0365241	2.95514
ITGA2	P17301	Integrin alpha-2	0.0101782	2.90646
GJA1	P17302	Gap junction alpha-1 protein	0.00609916	1.95859
PRKACA	P17612	cAMP-dependent protein kinase catalytic subunit alpha	0.235801	0.573407
CAPN2	P17655	Calpain-2 catalytic subunit	0.711431	0.207798
PTPN2	P17706	Tyrosine-protein phosphatase non-receptor type 2	0.024227	1.62131
CTPS1	P17812	CTP synthase 1	0.0771259	0.958429
DDX5	P17844	Probable ATP-dependent RNA helicase DDX5	0.569744	0.146677
PFKL	P17858	ATP-dependent 6-phosphofructokinase, liver type	0.205478	1.14366
XBP1	P17861	X-box-binding protein 1;X-box-binding protein 1, cytoplasmic form;X-box-binding protein 1, luminal form	#VALUE!	0
PSMC3	P17980	26S protease regulatory subunit 6A	0.000953433	2.47756
TCP1	P17987	T-complex protein 1 subunit alpha	0.226235	0.628582
PTPN1	P18031	Tyrosine-protein phosphatase non-receptor type 1	0.0116097	3.41642
RPL35A	P18077	60S ribosomal protein L35a	0.140449	1.04691
ITGB5	P18084	Integrin beta-5	0.104887	1.9853
ARF4	P18085	ADP-ribosylation factor 4	0.752451	0.127882
RPL7	P18124	60S ribosomal protein L7	0.00287131	1.42719
VCL	P18206	Vinculin	0.799544	0.26056
SON	P18583	Protein SON	0.617345	-0.403649
RPL17	P18621	60S ribosomal protein L17	0.0341114	1.38221
PGAM1	P18669	Phosphoglycerate mutase 1	0.35521	0.832424
RCC1	P18754	Regulator of chromosome condensation	0.63023	0.59604
ATF3	P18847	Cyclic AMP-dependent transcription factor ATF-3	#VALUE!	0
ATF6	P18850	Cyclic AMP-dependent transcription factor ATF-6 alpha;Processed cyclic AMP-dependent transcription factor ATF-6 alpha	0.0028204	2.61389
CDH2	P19022	Cadherin-2	4.73086e-05	3.35774
NCL	P19338	Nucleolin	0.609008	-0.674153
HK1	P19367	Hexokinase-1	0.160113	0.654951
POLR2C	P19387	DNA-directed RNA polymerase II subunit RPB3	0.164361	1.18712
POLR2E	P19388	DNA-directed RNA polymerases I, II, and III subunit RPABC1	0.0834565	1.47769
EIF2AK2	P19525	Interferon-induced, double-stranded RNA-activated protein kinase	0.103673	1.82836
SRM	P19623	Spermidine synthase	0.476228	0.865534
SLC9A1	P19634	Sodium/hydrogen exchanger 1	0.027429	1.93667
CSNK2A2	P19784	Casein kinase II subunit alpha	0.230899	1.02996
ATP2B1	P20020	Plasma membrane calcium-transporting ATPase 1	9.24315e-05	4.78241
EIF2S2	P20042	Eukaryotic translation initiation factor 2 subunit 2	0.189475	1.93457
ANXA7	P20073	Annexin A7	0.722038	-0.389304
TBP;TBPL2	P20226;Q6SJ96	TATA-box-binding protein;TATA box-binding protein-like protein 2	0.0221238	2.60947
BTF3	P20290	Transcription factor BTF3	0.00170032	4.07731
RAB5A	P20339	Ras-related protein Rab-5A	0.582687	0.811068
RAB6A	P20340	Ras-related protein Rab-6A	0.584682	0.234013
PSMB1	P20618	Proteasome subunit beta type-1	0.338667	-1.69201
LMNB1	P20700	Lamin-B1	0.810632	0.203584
GSTM3	P21266	Glutathione S-transferase Mu 3	0.456905	-0.50888
ATP6V1B2	P21281	V-type proton ATPase subunit B, brain isoform	0.277173	-1.4833
ATP6V1C1	P21283	V-type proton ATPase subunit C 1	0.0819615	1.82738
FLNA	P21333	Filamin-A	0.0029282	2.54484
ACO1	P21399	Cytoplasmic aconitate hydratase	0.244509	1.56243
VDAC1	P21796	Voltage-dependent anion-selective channel protein 1	0.0395449	-0.988872
BCKDHB	P21953	2-oxoisovalerate dehydrogenase subunit beta, mitochondrial	0.222638	0.825787
COMT	P21964	Catechol O-methyltransferase	0.159019	1.63046
OSBP	P22059	Oxysterol-binding protein 1	0.00271519	2.19682
PCMT1	P22061	Protein-L-isoaspartate(D-aspartate) O-methyltransferase	0.00360106	2.94019
FBL	P22087	rRNA 2-O-methyltransferase fibrillarin	0.029489	0.701455
GART	P22102	Trifunctional purine biosynthetic protein adenosine-3;Phosphoribosylamine--glycine ligase;Phosphoribosylformylglycinamidine cyclo-ligase;Phosphoribosylglycinamide formyltransferase	0.219732	0.773667
PAICS	P22234	Multifunctional protein ADE2;Phosphoribosylaminoimidazole-succinocarboxamide synthase;Phosphoribosylaminoimidazole carboxylase	0.0281248	2.90806
UBA1	P22314	Ubiquitin-like modifier-activating enzyme 1	0.148376	1.40501
NME2	P22392	Nucleoside diphosphate kinase B	0.919408	0.0854664
FDXR	P22570	NADPH:adrenodoxin oxidoreductase, mitochondrial	0.872069	0.0717368
HNRNPA2B1	P22626	Heterogeneous nuclear ribonucleoproteins A2/B1	0.0095159	-0.79286
RFX1	P22670	MHC class II regulatory factor RFX1	0.00719482	1.50617
UQCRC2	P22695	Cytochrome b-c1 complex subunit 2, mitochondrial	0.466125	0.405219
TGM1	P22735	Protein-glutamine gamma-glutamyltransferase K	0.0121989	-2.94478
FECH	P22830	Ferrochelatase, mitochondrial	0.201674	1.33475
ITGA6	P23229	Integrin alpha-6;Integrin alpha-6 heavy chain;Integrin alpha-6 light chain;Processed integrin alpha-6	6.37808e-05	4.82737
SFPQ	P23246	Splicing factor, proline- and glutamine-rich	0.588663	-0.203888
TUBG1;TUBG2	P23258;Q9NRH3	Tubulin gamma-1 chain;Tubulin gamma-2 chain	0.141553	1.06607
PPIB	P23284	Peptidyl-prolyl cis-trans isomerase B	0.772636	0.439553
WARS	P23381	Tryptophan--tRNA ligase, cytoplasmic;T1-TrpRS;T2-TrpRS	0.492188	0.878664
RPS3	P23396	40S ribosomal protein S3	0.210455	0.544472
JAK1	P23458	Tyrosine-protein kinase JAK1	0.095113	1.02526
PTPRG	P23470	Receptor-type tyrosine-protein phosphatase gamma	0.00203058	1.7019
AHCY	P23526	Adenosylhomocysteinase	0.390112	1.10688
CFL1	P23528	Cofilin-1	0.530898	-0.215528
EIF4B	P23588	Eukaryotic translation initiation factor 4B	0.000112075	5.8565
ATP2B4	P23634	Plasma membrane calcium-transporting ATPase 4	0.00860716	3.10728
DTYMK	P23919	Thymidylate kinase	0.745118	-0.12359
RRM1	P23921	Ribonucleoside-diphosphate reductase large subunit	0.00364385	1.8904
KDELR1	P24390	ER lumen protein-retaining receptor 1	0.714891	0.455297
EEF1B2	P24534	Elongation factor 1-beta	0.934905	0.127215
ATP5F1	P24539	ATP synthase F(0) complex subunit B1, mitochondrial	0.963987	-0.0237236
ACAT1	P24752	Acetyl-CoA acetyltransferase, mitochondrial	0.607925	0.31424
POLR2A	P24928	DNA-directed RNA polymerase II subunit RPB1	0.202595	0.83901
CDK2	P24941	Cyclin-dependent kinase 2	0.08931	2.61177
APC	P25054	Adenomatous polyposis coli protein	0.0379228	1.45085
ADRBK1	P25098	Beta-adrenergic receptor kinase 1	0.0135988	2.05205
MCM3	P25205	DNA replication licensing factor MCM3	0.0685236	1.46763
AZGP1	P25311	Zinc-alpha-2-glycoprotein	0.0216795	-3.08573
MPST	P25325	3-mercaptopyruvate sulfurtransferase	0.037192	1.87101
RPS12	P25398	40S ribosomal protein S12	0.46623	1.54241
YY1	P25490	Transcriptional repressor protein YY1	0.00587111	2.44434
DNAJB1	P25685	DnaJ homolog subfamily B member 1	0.0522866	2.56468
ATP5A1	P25705	ATP synthase subunit alpha, mitochondrial	0.641471	0.222071
PSMA1	P25786	Proteasome subunit alpha type-1	0.308948	1.40089
PSMA3	P25788	Proteasome subunit alpha type-3	0.0120726	2.89622
PSMA4	P25789	Proteasome subunit alpha type-4	0.357518	-0.152817
ITGA3	P26006	Integrin alpha-3;Integrin alpha-3 heavy chain;Integrin alpha-3 light chain	0.00367485	2.6616
MSN	P26038	Moesin	0.0179552	3.01537
DDX6	P26196	Probable ATP-dependent RNA helicase DDX6	0.0109655	2.77257
CTNNA2	P26232	Catenin alpha-2	0.101504	1.82154
RPL13	P26373	60S ribosomal protein L13	0.00222034	1.24954
PTBP1	P26599	Polypyrimidine tract-binding protein 1	0.768939	0.4107
TARS	P26639	Threonine--tRNA ligase, cytoplasmic	0.0585882	1.78337
VARS	P26640	Valine--tRNA ligase	0.00756032	3.66456
EEF1G	P26641	Elongation factor 1-gamma	0.553407	0.247187
STOM	P27105	Erythrocyte band 7 integral membrane protein	1.23481e-05	3.80176
AK4	P27144	Adenylate kinase 4, mitochondrial	0.564998	0.425422
YWHAQ	P27348	14-3-3 protein theta	0.9669	-0.057456
MAPK3	P27361	Mitogen-activated protein kinase 3	0.0313487	2.17138
MARK3	P27448	MAP/microtubule affinity-regulating kinase 3	0.0565054	1.65168
CERS1	P27544	Ceramide synthase 1	0.0739963	1.65194
RPL10	P27635	60S ribosomal protein L10	0.00596637	1.63696
CAD	P27708	CAD protein;Glutamine-dependent carbamoyl-phosphate synthase;Aspartate carbamoyltransferase;Dihydroorotase	0.633298	0.399159
CALR	P27797	Calreticulin	0.035724	1.87486
MAP4	P27816	Microtubule-associated protein 4	0.000531092	5.01496
CANX	P27824	Calnexin	0.000176023	3.50495
PIK3R1	P27986	Phosphatidylinositol 3-kinase regulatory subunit alpha	1.83333e-05	3.32327
PSMA5	P28066	Proteasome subunit alpha type-5	0.0333872	-0.634109
PSMB4	P28070	Proteasome subunit beta type-4	0.584441	0.475965
PSMB6	P28072	Proteasome subunit beta type-6	0.406854	-0.593587
PSMB5	P28074	Proteasome subunit beta type-5	0.289277	-1.12432
ABCD3	P28288	ATP-binding cassette sub-family D member 3	0.000723203	1.74494
SSFA2	P28290	Sperm-specific antigen 2	0.18742	0.784192
NDUFS1	P28331	NADH-ubiquinone oxidoreductase 75 kDa subunit, mitochondrial	0.83825	0.100993
POLD1	P28340	DNA polymerase delta catalytic subunit	0.022444	2.86861
SMARCA1	P28370	Probable global transcription activator SNF2L1	0.00478917	1.97266
MAPK1	P28482	Mitogen-activated protein kinase 1	0.120799	1.18302
LAP3	P28838	Cytosol aminopeptidase	0.47753	-0.376494
EPHA2	P29317	Ephrin type-A receptor 2	1.67329e-05	6.16081
EPHA3	P29320	Ephrin type-A receptor 3	0.00688304	2.22884
SHC1	P29353	SHC-transforming protein 1	0.000405397	2.30635
TKT	P29401	Transketolase	0.618972	0.57002
SERPINB3	P29508	Serpin B3	0.00961103	-4.17617
EEF1D	P29692	Elongation factor 1-delta	0.680077	-0.196457
MARCKS	P29966	Myristoylated alanine-rich C-kinase substrate	0.000365452	6.14113
GNA11	P29992	Guanine nucleotide-binding protein subunit alpha-11	0.186525	1.14335
PRDX6	P30041	Peroxiredoxin-6	0.41423	0.282187
PRDX5	P30044	Peroxiredoxin-5, mitochondrial	0.947064	0.0560408
PRDX3	P30048	Thioredoxin-dependent peroxide reductase, mitochondrial	0.0537254	-0.879864
RPL12	P30050	60S ribosomal protein L12	0.752293	-0.295156
PDIA3	P30101	Protein disulfide-isomerase A3	0.335193	-0.847128
PPP2R1A	P30153	Serine/threonine-protein phosphatase 2A 65 kDa regulatory subunit A alpha isoform	0.109237	1.66021
CDC27	P30260	Cell division cycle protein 27 homolog	0.00623146	1.94053
NMT1	P30419	Glycylpeptide N-tetradecanoyltransferase 1	0.0263876	2.84823
HMOX2	P30519	Heme oxygenase 2	0.000798234	4.93474
ADSS	P30520	Adenylosuccinate synthetase isozyme 2	0.94693	0.0426869
TSPO	P30536	Translocator protein	0.0759556	3.38059
ADSL	P30566	Adenylosuccinate lyase	0.0834469	2.49955
SLC7A1	P30825	High affinity cationic amino acid transporter 1	0.0641712	2.59013
ALDH1B1	P30837	Aldehyde dehydrogenase X, mitochondrial	0.911601	-0.0413227
POLR2B	P30876	DNA-directed RNA polymerase II subunit RPB2	0.00842287	1.87566
SDHA	P31040	Succinate dehydrogenase [ubiquinone] flavoprotein subunit, mitochondrial	0.0572203	1.37403
S100A7	P31151	Protein S100-A7	0.0571426	-3.76375
MAT2A	P31153	S-adenosylmethionine synthase isoform type-2	0.726949	0.157139
SLC6A6	P31641	Sodium- and chloride-dependent taurine transporter	0.00564183	3.89719
DNAJA1	P31689	DnaJ homolog subfamily A member 1	0.015174	2.95027
UQCRC1	P31930	Cytochrome b-c1 complex subunit 1, mitochondrial	0.441029	-0.4811
ATIC	P31939	Bifunctional purine biosynthesis protein PURH;Phosphoribosylaminoimidazolecarboxamide formyltransferase;IMP cyclohydrolase	0.0417052	1.80178
HNRNPH3	P31942	Heterogeneous nuclear ribonucleoprotein H3	0.236258	-0.711358
HNRNPH1	P31943	Heterogeneous nuclear ribonucleoprotein H;Heterogeneous nuclear ribonucleoprotein H, N-terminally processed	0.0956093	-0.748509
CASP14	P31944	Caspase-14;Caspase-14 subunit p17, mature form;Caspase-14 subunit p10, mature form;Caspase-14 subunit p20, intermediate form;Caspase-14 subunit p8, intermediate form	0.00231196	-2.78879
YWHAB	P31946	14-3-3 protein beta/alpha;14-3-3 protein beta/alpha, N-terminally processed	0.854636	0.17985
STIP1	P31948	Stress-induced-phosphoprotein 1	0.00832895	4.44449
PRDX2	P32119	Peroxiredoxin-2	0.00922253	-1.52719
GK;GK3P	P32189;Q14409	Glycerol kinase;Putative glycerol kinase 3	0.00482914	2.09299
PYCR1	P32322	Pyrroline-5-carboxylate reductase 1, mitochondrial	0.0431907	2.01545
GTF2H1	P32780	General transcription factor IIH subunit 1	0.00826609	2.23332
STX2	P32856	Syntaxin-2	0.000969125	4.39094
RPL9	P32969	60S ribosomal protein L9	0.0574765	0.757069
KIF5B	P33176	Kinesin-1 heavy chain	0.00119729	3.66099
CSTF2	P33240	Cleavage stimulation factor subunit 2	0.0108161	2.96078
ABCC1	P33527	Multidrug resistance-associated protein 1	0.000240232	2.09747
TTK	P33981	Dual specificity protein kinase TTK	0.232403	0.53453
MCM4	P33991	DNA replication licensing factor MCM4	0.410872	0.528405
MCM5	P33992	DNA replication licensing factor MCM5	0.518327	0.466981
MCM7	P33993	DNA replication licensing factor MCM7	0.877819	-0.0576663
SDC2	P34741	Syndecan-2	0.00365687	2.74957
SHMT2	P34897	Serine hydroxymethyltransferase, mitochondrial	0.215174	1.08496
HSPA4	P34932	Heat shock 70 kDa protein 4	0.0443108	1.6148
MPI	P34949	Mannose-6-phosphate isomerase	0.125354	1.29312
PFN2	P35080	Profilin-2	0.49003	0.58685
CTNNA1	P35221	Catenin alpha-1	0.000662918	5.91458
CTNNB1	P35222	Catenin beta-1	0.0229029	2.09021
PHB	P35232	Prohibitin	0.394825	0.446927
NF2	P35240	Merlin	0.00902007	2.68582
RDX	P35241	Radixin	0.317757	1.20417
RFC4	P35249	Replication factor C subunit 4	0.0948659	1.62648
RFC2	P35250	Replication factor C subunit 2	0.270981	1.39698
RFC1	P35251	Replication factor C subunit 1	0.0176068	2.38413
RPL22	P35268	60S ribosomal protein L22	0.623031	0.225058
HOXD13	P35453	Homeobox protein Hox-D13	0.518405	0.49935
FBN2	P35556	Fibrillin-2	#VALUE!	0
MYH9	P35579	Myosin-9	0.696643	0.720111
MYH10	P35580	Myosin-10	0.231402	2.93324
COPB2	P35606	Coatomer subunit beta	0.000123308	3.28716
SOAT1	P35610	Sterol O-acyltransferase 1	0.0111335	3.15897
ADD1	P35611	Alpha-adducin	1.14805e-05	4.85475
BSG	P35613	Basigin	0.000528993	6.17572
FUS	P35637	RNA-binding protein FUS	0.880395	-0.131408
NUP214	P35658	Nuclear pore complex protein Nup214	0.369855	-0.354812
ATP7B	P35670	Copper-transporting ATPase 2;WND/140 kDa	0.281939	1.01533
PSMC2	P35998	26S protease regulatory subunit 7	0.00410516	2.23718
ARL2	P36404	ADP-ribosylation factor-like protein 2	0.541972	-0.189649
ARL3	P36405	ADP-ribosylation factor-like protein 3	0.164222	1.4399
MAP2K2	P36507	Dual specificity mitogen-activated protein kinase kinase 2	0.0605717	1.16109
ATP5C1	P36542	ATP synthase subunit gamma, mitochondrial	0.169272	0.683499
CPOX	P36551	Oxygen-dependent coproporphyrinogen-III oxidase, mitochondrial	0.41958	0.603749
RPL4	P36578	60S ribosomal protein L4	0.0668575	0.839136
NUDT1	P36639	7,8-dihydro-8-oxoguanine triphosphatase	0.441579	0.646785
LONP1	P36776	Lon protease homolog, mitochondrial	0.0872107	0.802448
PPP1CC	P36873	Serine/threonine-protein phosphatase PP1-gamma catalytic subunit	0.000293177	4.68954
GNL1	P36915	Guanine nucleotide-binding protein-like 1	0.108942	1.70298
DLST	P36957	Dihydrolipoyllysine-residue succinyltransferase component of 2-oxoglutarate dehydrogenase complex, mitochondrial	0.902522	0.120857
SRP14	P37108	Signal recognition particle 14 kDa protein	0.668098	0.275915
NUP62	P37198	Nuclear pore glycoprotein p62	0.637713	0.563156
TAGLN2	P37802	Transgelin-2	0.00164221	5.81666
TALDO1	P37837	Transaldolase	0.729053	-0.254856
SNCA	P37840	Alpha-synuclein	0.00140017	4.60878
ETFB	P38117	Electron transfer flavoprotein subunit beta	0.992915	0.0037756
RBMX;RBMXL1	P38159;Q96E39	RNA-binding motif protein, X chromosome;RNA-binding motif protein, X chromosome, N-terminally processed;RNA binding motif protein, X-linked-like-1	0.199133	-0.988801
COIL	P38432	Coilin	0.0670101	2.13115
GGCX	P38435	Vitamin K-dependent gamma-carboxylase	0.0416409	1.71359
ATP6V1A	P38606	V-type proton ATPase catalytic subunit A	0.064841	1.57986
HSPA9	P38646	Stress-70 protein, mitochondrial	0.652535	-0.167171
EIF4A3	P38919	Eukaryotic initiation factor 4A-III;Eukaryotic initiation factor 4A-III, N-terminally processed	0.0737106	0.861835
RPS19	P39019	40S ribosomal protein S19	0.752868	0.279076
RPL3	P39023	60S ribosomal protein L3	0.0495735	1.66812
DDOST	P39656	Dolichyl-diphosphooligosaccharide--protein glycosyltransferase 48 kDa subunit	0.461045	0.202779
FEN1	P39748	Flap endonuclease 1	0.114848	1.00639
TXLNA	P40222	Alpha-taxilin	0.000902527	2.83505
CCT6A	P40227	T-complex protein 1 subunit zeta	0.04246	0.733381
RPL13A	P40429	60S ribosomal protein L13a	0.000922975	1.21183
ARL1	P40616	ADP-ribosylation factor-like protein 1	0.0194563	-1.60197
STAT3	P40763	Signal transducer and activator of transcription 3	0.00994558	2.45548
PEX19	P40855	Peroxisomal biogenesis factor 19	0.0018954	4.54391
MDH2	P40926	Malate dehydrogenase, mitochondrial	0.519198	-0.544293
RFC5	P40937	Replication factor C subunit 5	0.0602157	0.969009
RFC3	P40938	Replication factor C subunit 3	0.121638	1.50329
HADHA	P40939	Trifunctional enzyme subunit alpha, mitochondrial;Long-chain enoyl-CoA hydratase;Long chain 3-hydroxyacyl-CoA dehydrogenase	0.426204	0.29965
EIF2S3;EIF2S3L	P41091;Q2VIR3	Eukaryotic translation initiation factor 2 subunit 3;Putative eukaryotic translation initiation factor 2 subunit 3-like protein	0.221222	1.59554
CETN2	P41208	Centrin-2	#VALUE!	0
EIF2D	P41214	Eukaryotic translation initiation factor 2D	0.00318266	2.07044
NAA10	P41227	N-alpha-acetyltransferase 10	0.301269	0.457742
PPP1R2;PPP1R2P3	P41236;Q6NXS1	Protein phosphatase inhibitor 2;Protein phosphatase inhibitor 2-like protein 3	0.0251038	2.34295
CSK	P41240	Tyrosine-protein kinase CSK	0.473649	0.234896
GARS	P41250	Glycine--tRNA ligase	0.5013	0.531643
IARS	P41252	Isoleucine--tRNA ligase, cytoplasmic	0.721436	0.20904
SLC19A1	P41440	Folate transporter 1	0.00187776	4.0534
PRKCI	P41743	Protein kinase C iota type	0.124946	1.28103
ECI1	P42126	Enoyl-CoA delta isomerase 1, mitochondrial	0.998714	0.00117874
TMPO	P42166	Lamina-associated polypeptide 2, isoform alpha;Thymopoietin;Thymopentin	0.133408	1.12741
TMPO	P42167	Lamina-associated polypeptide 2, isoforms beta/gamma;Thymopoietin;Thymopentin	0.00906505	6.73472
STAT1	P42224	Signal transducer and activator of transcription 1-alpha/beta	0.298165	0.87482
SKIV2L2	P42285	Superkiller viralicidic activity 2-like 2	0.0153486	2.03992
MTOR	P42345	Serine/threonine-protein kinase mTOR	0.00157004	2.79431
PI4KA	P42356	Phosphatidylinositol 4-kinase alpha	0.002103	3.17728
EPS15	P42566	Epidermal growth factor receptor substrate 15	4.32155e-05	4.64667
RPS27	P42677	40S ribosomal protein S27	0.175753	0.498536
HELZ	P42694	Probable helicase with zinc finger domain	0.349745	1.03598
LRPPRC	P42704	Leucine-rich PPR motif-containing protein, mitochondrial	0.209303	0.778542
CDKN2A	P42771	Cyclin-dependent kinase inhibitor 2A	#VALUE!	0
HTT	P42858	Huntingtin	0.37663	0.717257
ECE1	P42892	Endothelin-converting enzyme 1	0.000959268	4.57587
SLC1A3	P43003	Excitatory amino acid transporter 1	0.000614695	3.38476
SLC1A1	P43005	Excitatory amino acid transporter 3	0.112089	1.98977
SLC1A4	P43007	Neutral amino acid transporter A	0.000401652	2.90188
MCAM	P43121	Cell surface glycoprotein MUC18	3.24586e-05	6.98388
MATR3	P43243	Matrin-3	0.212073	0.739647
MSH2	P43246	DNA mismatch repair protein Msh2	0.949516	-0.0234075
GPD2	P43304	Glycerol-3-phosphate dehydrogenase, mitochondrial	0.0295243	-1.27331
SSR1	P43307	Translocon-associated protein subunit alpha	0.103018	2.70723
RANBP1	P43487	Ran-specific GTPase-activating protein	0.135834	2.10646
NAMPT	P43490	Nicotinamide phosphoribosyltransferase	0.159445	0.611768
PSMC4	P43686	26S protease regulatory subunit 6B	0.00973083	2.16461
TSFM	P43897	Elongation factor Ts, mitochondrial	0.424337	-0.386736
VDAC2	P45880	Voltage-dependent anion-selective channel protein 2	0.0334326	-0.793847
ACADSB	P45954	Short/branched chain specific acyl-CoA dehydrogenase, mitochondrial	0.531889	0.238186
USP5	P45974	Ubiquitin carboxyl-terminal hydrolase 5	0.00229039	3.08732
MKI67	P46013	Antigen KI-67	0.00870242	2.67538
RANGAP1	P46060	Ran GTPase-activating protein 1	0.00650175	1.44457
NOP2	P46087	Probable 28S rRNA (cytosine(4447)-C(5))-methyltransferase	0.678796	0.264608
CRKL	P46109	Crk-like protein	0.860307	0.130247
BAG6	P46379	Large proline-rich protein BAG6	4.81526e-05	4.36165
NSF	P46459	Vesicle-fusing ATPase	0.169589	1.98573
NOTCH1	P46531	Neurogenic locus notch homolog protein 1;Notch 1 extracellular truncation;Notch 1 intracellular domain	0.000495416	3.07105
MAP2K3	P46734	Dual specificity mitogen-activated protein kinase kinase 3	#VALUE!	0
BRCC3	P46736	Lys-63-specific deubiquitinase BRCC36	0.00135528	3.64327
RPL27A	P46776	60S ribosomal protein L27a	0.0156921	1.46937
RPL5	P46777	60S ribosomal protein L5	0.00299282	1.54699
RPL21	P46778	60S ribosomal protein L21	0.00651884	1.60771
RPL28	P46779	60S ribosomal protein L28	0.0223501	1.59064
RPS9	P46781	40S ribosomal protein S9	0.00763889	1.53064
RPS5	P46782	40S ribosomal protein S5;40S ribosomal protein S5, N-terminally processed	0.0420601	3.39271
RPS10;RPS10P5	P46783;Q9NQ39	40S ribosomal protein S10;Putative 40S ribosomal protein S10-like	0.354925	1.14222
MAP1B	P46821	Microtubule-associated protein 1B;MAP1B heavy chain;MAP1 light chain LC1	1.55071e-05	4.28768
GNPDA1	P46926	Glucosamine-6-phosphate isomerase 1	0.11391	0.772754
NEDD4	P46934	E3 ubiquitin-protein ligase NEDD4	4.08291e-06	8.64739
YAP1	P46937	Transcriptional coactivator YAP1	0.00988371	2.9385
UTRN	P46939	Utrophin	0.000248479	2.12476
IQGAP1	P46940	Ras GTPase-activating-like protein IQGAP1	0.0334118	1.19556
STT3A	P46977	Dolichyl-diphosphooligosaccharide--protein glycosyltransferase subunit STT3A	0.0149689	1.32136
CAPZA2	P47755	F-actin-capping protein subunit alpha-2	0.0684983	2.67692
CAPZB	P47756	F-actin-capping protein subunit beta	0.092871	2.2123
QARS	P47897	Glutamine--tRNA ligase	0.37919	0.548281
LGALS7	P47929	Galectin-7	0.00356969	-3.70906
UQCRFS1;UQCRFS1P1	P47985;P0C7P4	Cytochrome b-c1 complex subunit Rieske, mitochondrial;Cytochrome b-c1 complex subunit 11;Putative cytochrome b-c1 complex subunit Rieske-like protein 1	0.369542	-0.541987
SLC6A8	P48029	Sodium- and chloride-dependent creatine transporter 1	0.00184935	3.12359
ATP5O	P48047	ATP synthase subunit O, mitochondrial	0.639139	-0.227876
SLC6A9	P48067	Sodium- and chloride-dependent glycine transporter 1	0.0039626	3.52772
ARCN1	P48444	Coatomer subunit delta	0.0207917	1.72598
GCLM	P48507	Glutamate--cysteine ligase regulatory subunit	0.239673	1.56806
PSMD8	P48556	26S proteasome non-ATPase regulatory subunit 8	0.775359	-0.367674
PRRC2A	P48634	Protein PRRC2A	0.172392	0.933312
CCT5	P48643	T-complex protein 1 subunit epsilon	0.11159	0.611864
HSPA13	P48723	Heat shock 70 kDa protein 13	0.00261258	2.17547
CSNK1A1	P48729	Casein kinase I isoform alpha	0.00237613	3.06857
IDH2	P48735	Isocitrate dehydrogenase [NADP], mitochondrial	0.286333	0.55564
PITPNB	P48739	Phosphatidylinositol transfer protein beta isoform	0.666112	0.43352
POLD2	P49005	DNA polymerase delta subunit 2	0.0603129	2.21556
MARCKSL1	P49006	MARCKS-related protein	0.000634761	6.02039
PXN	P49023	Paxillin	0.426644	0.576736
CAMLG	P49069	Calcium signal-modulating cyclophilin ligand	0.000591602	3.87569
RPL34	P49207	60S ribosomal protein L34	0.0222864	1.64886
LMAN1	P49257	Protein ERGIC-53	0.00182962	3.63011
NASP	P49321	Nuclear autoantigenic sperm protein	0.0967832	1.2421
FASN	P49327	Fatty acid synthase;[Acyl-carrier-protein] S-acetyltransferase;[Acyl-carrier-protein] S-malonyltransferase;3-oxoacyl-[acyl-carrier-protein] synthase;3-oxoacyl-[acyl-carrier-protein] reductase;3-hydroxyacyl-[acyl-carrier-protein] dehydratase;Enoyl-[acyl-carrier-protein] reductase;Oleoyl-[acyl-carrier-protein] hydrolase	0.0317556	2.96995
CCT3	P49368	T-complex protein 1 subunit gamma	0.00472476	1.12462
TUFM	P49411	Elongation factor Tu, mitochondrial	0.395616	0.425144
ALDH7A1	P49419	Alpha-aminoadipic semialdehyde dehydrogenase	0.540367	-0.620936
CENPF	P49454	Centromere protein F	0.000527485	7.11523
AARS	P49588	Alanine--tRNA ligase, cytoplasmic	0.0378922	-1.46356
CARS	P49589	Cysteine--tRNA ligase, cytoplasmic	0.00143034	2.71779
HARS2	P49590	Probable histidine--tRNA ligase, mitochondrial	0.720376	-0.183489
SARS	P49591	Serine--tRNA ligase, cytoplasmic	0.0349945	1.92791
PPM1F	P49593	Protein phosphatase 1F	0.56013	0.441648
PRIM1	P49642	DNA primase small subunit	0.0356353	1.91335
PRIM2	P49643	DNA primase large subunit	0.00183916	2.56862
CSNK1E	P49674	Casein kinase I isoform epsilon	0.0331665	2.05688
PSMB2	P49721	Proteasome subunit beta type-2	0.0621484	-0.796808
MCM2	P49736	DNA replication licensing factor MCM2	0.0608429	0.847527
YLPM1	P49750	YLP motif-containing protein 1	0.039355	1.95342
TMED10	P49755	Transmembrane emp24 domain-containing protein 10	0.0143456	0.871671
RBM25	P49756	RNA-binding protein 25	0.608688	0.479971
NUMB	P49757	Protein numb homolog	0.000823645	3.51561
PSEN1	P49768	Presenilin-1;Presenilin-1 NTF subunit;Presenilin-1 CTF subunit;Presenilin-1 CTF12	0.0010865	1.85313
EIF2B2	P49770	Translation initiation factor eIF-2B subunit beta	0.000624511	2.67183
NUP153	P49790	Nuclear pore complex protein Nup153	0.500629	0.588861
RANBP2	P49792	E3 SUMO-protein ligase RanBP2	0.0422474	1.31036
NDUFV1	P49821	NADH dehydrogenase [ubiquinone] flavoprotein 1, mitochondrial	0.131343	1.21794
GSK3A	P49840	Glycogen synthase kinase-3 alpha	0.136013	1.69182
GSK3B	P49841	Glycogen synthase kinase-3 beta	0.0224337	2.66431
GMPS	P49915	GMP synthase [glutamine-hydrolyzing]	0.0635346	0.908122
LIG3	P49916	DNA ligase 3	0.00406621	2.54455
MRE11A	P49959	Double-strand break repair protein MRE11A	7.93323e-05	6.05553
GNAQ	P50148	Guanine nucleotide-binding protein G(q) subunit alpha	0.122839	1.32825
IDH3A	P50213	Isocitrate dehydrogenase [NAD] subunit alpha, mitochondrial	0.529265	-0.219392
GDI2	P50395	Rab GDP dissociation inhibitor beta	0.323278	-0.941496
EMD	P50402	Emerin	0.0026373	3.19897
CPT1A	P50416	Carnitine O-palmitoyltransferase 1, liver isoform	0.0408837	1.58623
SLC26A2	P50443	Sulfate transporter	2.95835e-06	4.02047
SERPINH1	P50454	Serpin H1	0.0603018	0.937075
ST13;ST13P5	P50502;Q8NFI4	Hsc70-interacting protein;Putative protein FAM10A5	0.00724219	3.8287
PEX5	P50542	Peroxisomal targeting signal 1 receptor	0.0331581	1.39232
DNM2	P50570	Dynamin-2	0.0187236	1.60877
HLCS	P50747	Biotin--protein ligase;Biotin--[methylmalonyl-CoA-carboxytransferase] ligase;Biotin--[propionyl-CoA-carboxylase [ATP-hydrolyzing]] ligase;Biotin--[methylcrotonoyl-CoA-carboxylase] ligase;Biotin--[acetyl-CoA-carboxylase] ligase	0.750729	-0.384493
CDK9	P50750	Cyclin-dependent kinase 9	0.0758403	1.2828
LRBA	P50851	Lipopolysaccharide-responsive and beige-like anchor protein	8.72469e-05	4.34308
PPT1	P50897	Palmitoyl-protein thioesterase 1	0.0942584	1.95791
RPL14	P50914	60S ribosomal protein L14	0.105695	4.50761
CCT8	P50990	T-complex protein 1 subunit theta	0.000120879	4.80239
CCT4	P50991	T-complex protein 1 subunit delta	0.0225606	1.21358
ANXA11	P50995	Annexin A11	0.903444	-0.184001
FXR1	P51114	Fragile X mental retardation syndrome-related protein 1	0.964508	-0.0154963
FXR2	P51116	Fragile X mental retardation syndrome-related protein 2	0.0492108	0.950042
RAB5C	P51148	Ras-related protein Rab-5C	0.191515	-0.584235
RAB7A	P51149	Ras-related protein Rab-7a	0.874017	0.0880957
RAB9A	P51151	Ras-related protein Rab-9A	0.61516	-0.188099
RAB13	P51153	Ras-related protein Rab-13	0.0253116	2.82113
RAB27A	P51159	Ras-related protein Rab-27A	0.0457299	1.4307
DAP3	P51398	28S ribosomal protein S29, mitochondrial	0.151907	1.94317
SMARCA4	P51532	Transcription activator BRG1	0.280412	1.36396
IDH3G	P51553	Isocitrate dehydrogenase [NAD] subunit gamma, mitochondrial	0.651588	0.200027
GALK1	P51570	Galactokinase	0.91324	0.0553813
SSR4	P51571	Translocon-associated protein subunit delta	0.734147	-0.126348
BCAP31	P51572	B-cell receptor-associated protein 31	0.00327009	6.15516
HCFC1	P51610	Host cell factor 1;HCF N-terminal chain 1;HCF N-terminal chain 2;HCF N-terminal chain 3;HCF N-terminal chain 4;HCF N-terminal chain 5;HCF N-terminal chain 6;HCF C-terminal chain 1;HCF C-terminal chain 2;HCF C-terminal chain 3;HCF C-terminal chain 4;HCF C-terminal chain 5;HCF C-terminal chain 6	0.289856	0.910009
IRAK1	P51617	Interleukin-1 receptor-associated kinase 1	0.344867	0.998447
ALDH3A2	P51648	Fatty aldehyde dehydrogenase	0.00147309	3.57391
HSD17B4	P51659	Peroxisomal multifunctional enzyme type 2;(3R)-hydroxyacyl-CoA dehydrogenase;Enoyl-CoA hydratase 2	0.917748	0.06569
PSMD7	P51665	26S proteasome non-ATPase regulatory subunit 7	0.0149169	3.00819
UBE2D1;UBE2D4	P51668;Q9Y2X8	Ubiquitin-conjugating enzyme E2 D1;Ubiquitin-conjugating enzyme E2 D4	0.247097	1.05362
VAMP7	P51809	Vesicle-associated membrane protein 7	0.000366826	3.50972
RPS6KA3	P51812	Ribosomal protein S6 kinase alpha-3	0.188403	0.933489
HNRNPA3	P51991	Heterogeneous nuclear ribonucleoprotein A3	0.931238	0.0619173
PGD	P52209	6-phosphogluconate dehydrogenase, decarboxylating	0.428063	0.898795
HNRNPM	P52272	Heterogeneous nuclear ribonucleoprotein M	0.797379	0.0811067
KPNA2	P52292	Importin subunit alpha-1	0.0374473	1.27038
KPNA1	P52294	Importin subunit alpha-5;Importin subunit alpha-5, N-terminally processed	0.0429329	2.31461
DGKE	P52429	Diacylglycerol kinase epsilon	0.00537923	3.54595
POLR2H	P52434	DNA-directed RNA polymerases I, II, and III subunit RPABC3	0.422534	1.05883
ARHGDIA	P52565	Rho GDP-dissociation inhibitor 1	0.00169852	3.23333
SLC7A2	P52569	Cationic amino acid transporter 2	0.00207745	4.16685
AGFG1	P52594	Arf-GAP domain and FG repeat-containing protein 1	3.67096e-05	8.38292
HNRNPF	P52597	Heterogeneous nuclear ribonucleoprotein F;Heterogeneous nuclear ribonucleoprotein F, N-terminally processed	0.385889	-0.496772
MSH6	P52701	DNA mismatch repair protein Msh6	0.109932	1.86259
KIF11	P52732	Kinesin-like protein KIF11	0.0152468	1.98075
RBM5	P52756	RNA-binding protein 5	0.0311415	1.48595
HK2	P52789	Hexokinase-2	0.26871	1.21255
EFNB2	P52799	Ephrin-B2	0.00307022	3.40395
CAPZA1	P52907	F-actin-capping protein subunit alpha-1	0.0756502	2.87951
NUP98	P52948	Nuclear pore complex protein Nup98-Nup96;Nuclear pore complex protein Nup98;Nuclear pore complex protein Nup96	0.16166	-0.568482
BLVRA	P53004	Biliverdin reductase A	0.325318	1.04528
SLC25A1	P53007	Tricarboxylate transport protein, mitochondrial	0.0822943	2.5618
PPP5C	P53041	Serine/threonine-protein phosphatase 5	0.131782	0.866729
PLK1	P53350	Serine/threonine-protein kinase PLK1	5.83741e-05	3.9294
ARFIP2	P53365	Arfaptin-2	7.71667e-05	3.79826
ARFIP1	P53367	Arfaptin-1	0.00288556	3.63441
NUBP1	P53384	Cytosolic Fe-S cluster assembly factor NUBP1	0.0233174	1.86768
ACLY	P53396	ATP-citrate synthase	0.0192026	4.25854
SUCLG1	P53597	Succinyl-CoA ligase [ADP/GDP-forming] subunit alpha, mitochondrial	0.396475	1.46192
COPB1	P53618	Coatomer subunit beta	0.0383478	1.7019
COPA	P53621	Coatomer subunit alpha;Xenin;Proxenin	0.030861	1.25749
AP2S1	P53680	AP-2 complex subunit sigma	0.0360496	2.5463
HCCS	P53701	Cytochrome c-type heme lyase	0.569826	-0.376067
SLC16A1	P53985	Monocarboxylate transporter 1	0.0522348	2.80435
IST1	P53990	IST1 homolog	0.00951568	3.90791
SEC24C	P53992	Protein transport protein Sec24C	0.151143	1.10506
CLNS1A	P54105	Methylosome subunit pICln	#VALUE!	0
BLM	P54132	Bloom syndrome protein	0.018999	1.22236
RARS	P54136	Arginine--tRNA ligase, cytoplasmic	0.361076	0.466928
YARS	P54577	Tyrosine--tRNA ligase, cytoplasmic;Tyrosine--tRNA ligase, cytoplasmic, N-terminally processed	0.199145	0.749954
USP14	P54578	Ubiquitin carboxyl-terminal hydrolase 14	0.0185217	2.19176
PRKAG1	P54619	5-AMP-activated protein kinase subunit gamma-1	0.060899	2.30672
PRKAA2	P54646	5-AMP-activated protein kinase catalytic subunit alpha-2	0.000991174	2.61333
ATP1B3	P54709	Sodium/potassium-transporting ATPase subunit beta-3	0.00625115	4.20444
RAD23B	P54727	UV excision repair protein RAD23 homolog B	0.984998	-0.0122061
EPHB4	P54760	Ephrin type-B receptor 4	0.204625	0.653063
AK2	P54819	Adenylate kinase 2, mitochondrial;Adenylate kinase 2, mitochondrial, N-terminally processed	0.492756	0.444894
ALDH18A1	P54886	Delta-1-pyrroline-5-carboxylate synthase;Glutamate 5-kinase;Gamma-glutamyl phosphate reductase	0.213525	0.561014
EIF5	P55010	Eukaryotic translation initiation factor 5	0.00243428	3.06363
SLC12A2	P55011	Solute carrier family 12 member 2	4.05387e-06	6.51351
PSMD4	P55036	26S proteasome non-ATPase regulatory subunit 4	0.240012	0.935274
DRG2	P55039	Developmentally-regulated GTP-binding protein 2	0.0552968	1.96306
CSE1L	P55060	Exportin-2	0.0875891	0.869839
VCP	P55072	Transitional endoplasmic reticulum ATPase	0.00349623	2.964
MFAP3	P55082	Microfibril-associated glycoprotein 3	0.00789751	2.59645
HADHB	P55084	Trifunctional enzyme subunit beta, mitochondrial;3-ketoacyl-CoA thiolase	0.454887	0.246151
MLLT4	P55196	Afadin	4.31907e-05	6.42006
NAP1L1	P55209	Nucleosome assembly protein 1-like 1	0.112648	2.16123
ADAR	P55265	Double-stranded RNA-specific adenosine deaminase	0.0380417	2.18619
TPD52	P55327	Tumor protein D52	0.00307355	3.47916
SEC13	P55735	Protein SEC13 homolog	0.507487	-0.637715
NHP2L1	P55769	NHP2-like protein 1;NHP2-like protein 1, N-terminally processed	0.185116	1.98876
NPEPPS	P55786	Puromycin-sensitive aminopeptidase	0.243464	1.16211
HNRNPH2	P55795	Heterogeneous nuclear ribonucleoprotein H2	0.139534	-0.735704
OXCT1	P55809	Succinyl-CoA:3-ketoacid coenzyme A transferase 1, mitochondrial	0.0729962	1.76805
EIF3B	P55884	Eukaryotic translation initiation factor 3 subunit B	0.698019	0.312767
ATP5J2	P56134	ATP synthase subunit f, mitochondrial	0.583151	0.646137
MARS	P56192	Methionine--tRNA ligase, cytoplasmic	0.293216	0.461529
ITGA1	P56199	Integrin alpha-1	0.0895324	1.22926
CTBP2	P56545	C-terminal-binding protein 2	0.516243	0.32167
NDUFA6	P56556	NADH dehydrogenase [ubiquinone] 1 alpha subcomplex subunit 6	0.793924	0.133132
HSD17B7	P56937	3-keto-steroid reductase	0.0145962	1.67832
BCAR1	P56945	Breast cancer anti-estrogen resistance protein 1	0.438523	0.807999
STX17	P56962	Syntaxin-17	0.000909306	3.09672
C21orf59	P57076	UPF0769 protein C21orf59	0.0588505	2.16884
TMEM33	P57088	Transmembrane protein 33	0.0342255	1.19368
GEMIN4	P57678	Gem-associated protein 4	0.0823626	1.80879
CORO7	P57737	Coronin-7	4.797e-05	4.65624
NUP107	P57740	Nuclear pore complex protein Nup107	0.0214689	1.43622
EEFSEC	P57772	Selenocysteine-specific elongation factor	1.05327e-05	3.7884
SESN2	P58004	Sestrin-2	0.030453	2.60223
EPPK1	P58107	Epiplakin	0.0869601	0.869916
ANTXR2	P58335	Anthrax toxin receptor 2	0.000857235	2.88967
ARPC4	P59998	Actin-related protein 2/3 complex subunit 4	0.934791	-0.0856104
SEC61G	P60059	Protein transport protein Sec61 subunit gamma	0.0853709	1.37391
TPI1	P60174	Triosephosphate isomerase	0.402711	-1.24071
EIF3E	P60228	Eukaryotic translation initiation factor 3 subunit E	0.403826	0.347372
SEC61B	P60468	Protein transport protein Sec61 subunit beta	0.000609411	3.83234
UBE2G2	P60604	Ubiquitin-conjugating enzyme E2 G2	0.0910332	1.15969
MYL6	P60660	Myosin light polypeptide 6	0.615096	-0.844464
EIF4A1	P60842	Eukaryotic initiation factor 4A-I	0.048643	0.933305
RPS20	P60866	40S ribosomal protein S20	0.452739	0.355826
PRPS1;PRPS1L1	P60891;P21108	Ribose-phosphate pyrophosphokinase 1;Ribose-phosphate pyrophosphokinase 3	0.0149249	3.50799
PSMA6	P60900	Proteasome subunit alpha type-6	0.197434	-1.63111
CDC42	P60953	Cell division control protein 42 homolog	0.570219	-0.32562
DSTN	P60981	Destrin	0.201413	-2.18066
RAB8A	P61006	Ras-related protein Rab-8A	0.347422	0.719661
SPCS3	P61009	Signal peptidase complex subunit 3	0.264193	1.1924
SRP54	P61011	Signal recognition particle 54 kDa protein	3.76721e-05	6.8685
RAB2A	P61019	Ras-related protein Rab-2A	0.289008	-0.400876
RAB5B	P61020	Ras-related protein Rab-5B	0.149428	-0.322727
RAB10	P61026	Ras-related protein Rab-10	0.547932	0.177879
UBE2D3	P61077	Ubiquitin-conjugating enzyme E2 D3	0.365291	1.66219
UBE2M	P61081	NEDD8-conjugating enzyme Ubc12	0.107031	1.81363
UBE2N;UBE2NL	P61088;Q5JXB2	Ubiquitin-conjugating enzyme E2 N;Putative ubiquitin-conjugating enzyme E2 N-like	0.0305844	2.38254
RAB14	P61106	Ras-related protein Rab-14	0.809006	0.126063
ACTR2	P61160	Actin-related protein 2	0.180386	1.40397
ACTR1A	P61163	Alpha-centractin	0.531829	0.874764
COPS2	P61201	COP9 signalosome complex subunit 2	0.419486	0.747637
ARF1;ARF3	P84077;P61204	ADP-ribosylation factor 1;ADP-ribosylation factor 3	0.962291	-0.0111203
ABCE1	P61221	ATP-binding cassette sub-family E member 1	0.0109628	3.30327
RAP1B;RAP1A	P61224;P62834;A6NIZ1	Ras-related protein Rap-1b;Ras-related protein Rap-1A;Ras-related protein Rap-1b-like protein	0.551551	-0.462762
RAP2B	P61225	Ras-related protein Rap-2b	0.309395	0.465411
RPS3A	P61247	40S ribosomal protein S3a	0.0563067	1.5774
RPL26	P61254	60S ribosomal protein L26	0.0185417	1.31245
PSME3	P61289	Proteasome activator complex subunit 3	0.00200757	2.40245
RPL15	P61313	60S ribosomal protein L15	0.0521339	1.59897
RPL27	P61353	60S ribosomal protein L27	0.0332269	1.17189
ATP6V0D1	P61421	V-type proton ATPase subunit d 1	0.948949	-0.0242767
RPL37A	P61513	60S ribosomal protein L37a	0.0251779	4.10666
RHOA	P61586	Transforming protein RhoA	0.101573	2.44932
HSPE1	P61604	10 kDa heat shock protein, mitochondrial	0.00810196	1.93997
SEC61A1	P61619	Protein transport protein Sec61 subunit alpha isoform 1	0.199716	0.812019
LYZ	P61626	Lysozyme C	0.243126	-1.13541
VBP1	P61758	Prefoldin subunit 3	0.00463735	3.5993
STXBP1	P61764	Syntaxin-binding protein 1	0.000844248	3.23634
COPZ1	P61923	Coatomer subunit zeta-1	0.0124374	3.69134
DCAF7	P61962	DDB1- and CUL4-associated factor 7	0.463094	0.523161
AP1S1	P61966	AP-1 complex subunit sigma-1A	0.015713	2.26136
HNRNPK	P61978	Heterogeneous nuclear ribonucleoprotein K	0.215187	0.644709
USP46	P62068	Ubiquitin carboxyl-terminal hydrolase 46	0.0194612	2.29512
RRAS2	P62070	Ras-related protein R-Ras2	0.162391	2.05867
RPS7	P62081	40S ribosomal protein S7	0.044918	1.54991
PPP1CA	P62136	Serine/threonine-protein phosphatase PP1-alpha catalytic subunit	0.168627	1.5545
PPP1CB	P62140	Serine/threonine-protein phosphatase PP1-beta catalytic subunit	0.332952	0.571355
PSMC1	P62191	26S protease regulatory subunit 4	0.0039874	3.47753
PSMC5	P62195	26S protease regulatory subunit 8	0.00118476	2.62873
RPS8	P62241	40S ribosomal protein S8	0.232191	0.459107
RPS15A	P62244	40S ribosomal protein S15a	0.0819483	1.14476
RPS16	P62249	40S ribosomal protein S16	0.130105	0.830696
YWHAE	P62258	14-3-3 protein epsilon	0.382123	-0.884426
RPS14	P62263	40S ribosomal protein S14	0.316863	0.576542
RPS23	P62266	40S ribosomal protein S23	0.0432574	1.03097
RPS18	P62269	40S ribosomal protein S18	0.532379	0.397937
RPS13	P62277	40S ribosomal protein S13	0.142837	0.782902
RPS11	P62280	40S ribosomal protein S11	0.0997493	1.03137
SNRPE	P62304	Small nuclear ribonucleoprotein E	#VALUE!	0
SNRPF	P62306	Small nuclear ribonucleoprotein F	0.485942	0.57351
SNRPD1	P62314	Small nuclear ribonucleoprotein Sm D1	0.152438	2.08693
SNRPD2	P62316	Small nuclear ribonucleoprotein Sm D2	0.082448	2.27392
SNRPD3	P62318	Small nuclear ribonucleoprotein Sm D3	0.106219	-3.15037
ARF6	P62330	ADP-ribosylation factor 6	0.497398	0.343703
PSMC6	P62333	26S protease regulatory subunit 10B	0.00056939	3.41913
RPL7A	P62424	60S ribosomal protein L7a	0.0354969	1.21942
ETF1	P62495	Eukaryotic peptide chain release factor subunit 1	0.0239409	1.57936
RPS4X;RPS4Y2	P62701;Q8TD47	40S ribosomal protein S4, X isoform;40S ribosomal protein S4, Y isoform 2	0.0753251	0.86696
PPP2CB	P62714	Serine/threonine-protein phosphatase 2A catalytic subunit beta isoform	0.64895	0.829346
RPL23A	P62750	60S ribosomal protein L23a	0.0178826	1.73208
RPS6	P62753	40S ribosomal protein S6	0.323787	0.631996
HIST1H4A	P62805	Histone H4	0.522249	-0.479889
RAB1A	P62820	Ras-related protein Rab-1A	0.209262	-0.312622
RAN	P62826	GTP-binding nuclear protein Ran	0.802927	0.107776
RPL23	P62829	60S ribosomal protein L23	0.237064	1.2718
RPS24	P62847	40S ribosomal protein S24	0.109036	1.24893
RPS25	P62851	40S ribosomal protein S25	0.31654	-0.611553
RPS26;RPS26P11	P62854;Q5JNZ5	40S ribosomal protein S26;Putative 40S ribosomal protein S26-like 1	0.113591	3.34711
RPS28	P62857	40S ribosomal protein S28	0.61746	1.0974
RBX1	P62877	E3 ubiquitin-protein ligase RBX1;E3 ubiquitin-protein ligase RBX1, N-terminally processed	0.273251	0.769533
GNB2;GNB4	P62879;Q9HAV0	Guanine nucleotide-binding protein G(I)/G(S)/G(T) subunit beta-2;Guanine nucleotide-binding protein subunit beta-4	0.317984	1.23459
RPL30	P62888	60S ribosomal protein L30	0.922804	0.0545144
RPL31	P62899	60S ribosomal protein L31	0.0733179	1.22561
RPL10A	P62906	60S ribosomal protein L10a	0.644341	-0.260688
RPL32	P62910	60S ribosomal protein L32	0.0649337	3.01116
RPL11	P62913	60S ribosomal protein L11	0.56224	0.260047
RPL8	P62917	60S ribosomal protein L8	0.0887973	1.16371
PPIA	P62937	Peptidyl-prolyl cis-trans isomerase A;Peptidyl-prolyl cis-trans isomerase A, N-terminally processed	0.0453889	-1.05419
GRB2	P62993	Growth factor receptor-bound protein 2	0.0442364	1.49912
RAC1;RAC2	P63000;P15153	Ras-related C3 botulinum toxin substrate 1;Ras-related C3 botulinum toxin substrate 2	0.76214	0.288198
AP2B1	P63010	AP-2 complex subunit beta	0.0116228	2.48896
VAMP2	P63027	Vesicle-associated membrane protein 2	0.000993322	4.8388
GNAS	Q5JWF2;P63092	Guanine nucleotide-binding protein G(s) subunit alpha isoforms XLas;Guanine nucleotide-binding protein G(s) subunit alpha isoforms short	0.036136	0.858498
YWHAZ	P63104	14-3-3 protein zeta/delta	0.11302	-1.76793
PPP2R2A	P63151	Serine/threonine-protein phosphatase 2A 55 kDa regulatory subunit B alpha isoform	0.236389	1.22689
SUMO1	P63165;G2XKQ0	Small ubiquitin-related modifier 1;Small ubiquitin-related modifier	0.182554	1.67999
DYNLL1;DYNLL2	P63167;Q96FJ2	Dynein light chain 1, cytoplasmic;Dynein light chain 2, cytoplasmic	0.060934	3.23996
DYNLT1	P63172	Dynein light chain Tctex-type 1	0.100352	2.25153
RPL38	P63173	60S ribosomal protein L38	0.174449	-0.571718
RPS21	P63220	40S ribosomal protein S21	7.84188e-05	2.84077
EIF5A	P63241	Eukaryotic translation initiation factor 5A-1	0.80959	0.274173
GNB2L1	P63244	Guanine nucleotide-binding protein subunit beta-2-like 1;Guanine nucleotide-binding protein subunit beta-2-like 1, N-terminally processed	0.0173512	-0.645328
ACTG1	P63261	Actin, cytoplasmic 2;Actin, cytoplasmic 2, N-terminally processed	0.224341	-0.50133
SEC11A	P67812	Signal peptidase complex catalytic subunit SEC11A	0.0997769	2.0291
CSNK2B	P67870	Casein kinase II subunit beta	0.1789	1.22992
ACTC1;ACTA2;ACTG2;ACTA1	P68032;P62736;P63267;P68133	Actin, alpha cardiac muscle 1;Actin, aortic smooth muscle;Actin, gamma-enteric smooth muscle;Actin, alpha skeletal muscle	0.734027	-0.228256
UBE2L3	P68036	Ubiquitin-conjugating enzyme E2 L3	0.410545	1.03246
EEF1A1P5;EEF1A1	Q5VTE0;P68104	Putative elongation factor 1-alpha-like 3;Elongation factor 1-alpha 1	0.686283	0.180874
TUBA1B	P68363	Tubulin alpha-1B chain	0.837035	-0.0778775
TUBA4A	P68366	Tubulin alpha-4A chain	0.772067	-0.248092
TUBB4B	P68371	Tubulin beta-4B chain	0.343344	0.428735
CSNK2A1;CSNK2A3	P68400;Q8NEV1	Casein kinase II subunit alpha;Casein kinase II subunit alpha 3	0.0395148	1.89346
HIST2H3A;HIST3H3;H3F3A;HIST1H3A;H3F3C	Q71DI3;Q16695;P84243;P68431;Q6NXT2	Histone H3.2;Histone H3.1t;Histone H3.3;Histone H3.1;Histone H3.3C	0.199519	0.834745
NOMO3;NOMO2	P69849;Q5JPE7	Nodal modulator 3;Nodal modulator 2	0.017002	1.615
CXADR	P78310	Coxsackievirus and adenovirus receptor	2.57176e-05	6.19452
IGBP1	P78318	Immunoglobulin-binding protein 1	0.000239502	4.59828
SIRPA	P78324	Tyrosine-protein phosphatase non-receptor type substrate 1	0.0255018	1.6247
EIF4G2	P78344	Eukaryotic translation initiation factor 4 gamma 2	8.18371e-05	5.26658
RPP30	P78346	Ribonuclease P protein subunit p30	0.24153	1.26555
GTF2I	P78347	General transcription factor II-I	0.109124	2.03021
ASIC1	P78348	Acid-sensing ion channel 1	0.0459558	1.46836
CCT2	P78371	T-complex protein 1 subunit beta	0.255301	0.315348
PRKDC	P78527	DNA-dependent protein kinase catalytic subunit	0.230957	0.66817
ADAM17	P78536	Disintegrin and metalloproteinase domain-containing protein 17	0.000744801	3.20899
BASP1	P80723	Brain acid soluble protein 1	0.01457	2.32533
DCD	P81605	Dermcidin;Survival-promoting peptide;DCD-1	0.0139335	-2.95897
TMF1	P82094	TATA element modulatory factor	4.75981e-06	5.19594
MRPS22	P82650	28S ribosomal protein S22, mitochondrial	0.7039	0.183741
MRPS25	P82663	28S ribosomal protein S25, mitochondrial	0.00962077	2.95675
MRPS10	P82664	28S ribosomal protein S10, mitochondrial	0.10778	1.51864
MRPS35	P82673	28S ribosomal protein S35, mitochondrial	0.00027207	3.36943
MRPS5	P82675	28S ribosomal protein S5, mitochondrial	0.0157156	2.29944
MRPS11	P82912	28S ribosomal protein S11, mitochondrial	0.230208	1.45435
MRPS15	P82914	28S ribosomal protein S15, mitochondrial	0.011467	3.26999
MRPS21	P82921	28S ribosomal protein S21, mitochondrial	0.292618	1.61075
MRPS34	P82930	28S ribosomal protein S34, mitochondrial	0.0100559	2.75826
MRPS9	P82933	28S ribosomal protein S9, mitochondrial	0.208312	1.93471
RPL24	P83731	60S ribosomal protein L24	0.0260771	2.16007
ARF5	P84085	ADP-ribosylation factor 5	0.211506	1.59581
ERH	P84090	Enhancer of rudimentary homolog	0.120705	2.00515
RHOG	P84095	Rho-related GTP-binding protein RhoG	0.223691	1.36075
RPL19	P84098	60S ribosomal protein L19	0.246956	1.91347
MXRA7	P84157	Matrix-remodeling-associated protein 7	0.000799576	4.52347
FOXK1	P85037	Forkhead box protein K1	0.254258	1.22858
LRP2	P98164	Low-density lipoprotein receptor-related protein 2	0.0483059	1.86671
XIAP	P98170	E3 ubiquitin-protein ligase XIAP	0.00132102	4.08865
EFNB1	P98172	Ephrin-B1	6.88858e-05	5.51098
MPP1	Q00013	55 kDa erythrocyte membrane protein	0.00399393	3.63133
SLC25A3	Q00325	Phosphate carrier protein, mitochondrial	0.272332	0.631301
HDLBP	Q00341	Vigilin	0.00226992	1.1985
CDK6	Q00534	Cyclin-dependent kinase 6	0.509774	0.42331
CDK5	Q00535	Cyclin-dependent-like kinase 5	0.0660404	0.733961
PURA	Q00577	Transcriptional activator protein Pur-alpha	0.0744921	2.72006
CDC42EP1	Q00587	Cdc42 effector protein 1	0.000249293	4.37743
CLTC	Q00610	Clathrin heavy chain 1	0.647767	0.479196
NFKB2	Q00653	Nuclear factor NF-kappa-B p100 subunit;Nuclear factor NF-kappa-B p52 subunit	0.403731	1.42757
FKBP3	Q00688	Peptidyl-prolyl cis-trans isomerase FKBP3	0.345708	1.023
REEP5	Q00765	Receptor expression-enhancing protein 5	0.000813804	5.20793
HNRNPU	Q00839	Heterogeneous nuclear ribonucleoprotein U	0.385511	0.362288
SPTBN1	Q01082	Spectrin beta chain, non-erythrocytic 1	0.000124977	7.89332
TIAL1	Q01085	Nucleolysin TIAR	0.384187	0.486514
AMPD2	Q01433	AMP deaminase 2	0.00588573	2.89179
FABP5	Q01469	Fatty acid-binding protein, epidermal	0.0011398	-3.38029
CAP1	Q01518	Adenylyl cyclase-associated protein 1	0.670591	-0.37608
SLC7A5	Q01650	Large neutral amino acids transporter small subunit 1	0.00146231	5.4673
EXOSC10	Q01780	Exosome component 10	0.00492108	2.32108
OTUD4	Q01804	OTU domain-containing protein 4	0.00325897	1.13499
PFKP	Q01813	ATP-dependent 6-phosphofructokinase, platelet type	0.472063	0.93975
EWSR1	Q01844	RNA-binding protein EWS	0.59481	0.593929
OCRL	Q01968	Inositol polyphosphate 5-phosphatase OCRL-1	0.00493378	3.84792
PLCB3	Q01970	1-phosphatidylinositol 4,5-bisphosphate phosphodiesterase beta-3	0.0545821	1.4108
ROR1	Q01973	Tyrosine-protein kinase transmembrane receptor ROR1	0.00589997	3.46348
ROR2	Q01974	Tyrosine-protein kinase transmembrane receptor ROR2	0.00356189	2.19541
KIF23	Q02241	Kinesin-like protein KIF23	0.0637206	1.32423
DSG1	Q02413	Desmoglein-1	0.00182272	-2.57805
DSC2	Q02487	Desmocollin-2	0.0257739	2.10023
RPL18A	Q02543	60S ribosomal protein L18a	0.0148365	1.42049
MAP2K1	Q02750	Dual specificity mitogen-activated protein kinase kinase 1	0.0153246	3.17311
FKBP4	Q02790	Peptidyl-prolyl cis-trans isomerase FKBP4;Peptidyl-prolyl cis-trans isomerase FKBP4, N-terminally processed	0.0368604	2.38271
PLOD1	Q02809	Procollagen-lysine,2-oxoglutarate 5-dioxygenase 1	0.704367	0.340744
RPL6	Q02878	60S ribosomal protein L6	0.272467	0.522911
TOP2B	Q02880	DNA topoisomerase 2-beta	0.498266	1.04631
AKAP12	Q02952	A-kinase anchor protein 12	8.99125e-07	5.71697
SLC25A11	Q02978	Mitochondrial 2-oxoglutarate/malate carrier protein	0.972967	-0.0161557
DST	Q03001	Dystonin	7.03623e-06	3.0891
CAV1	Q03135	Caveolin-1	0.0249747	1.91538
LMNB2	Q03252	Lamin-B2	0.601159	0.538689
CEBPZ	Q03701	CCAAT/enhancer-binding protein zeta	0.0154039	2.75543
RELA	Q04206	Transcription factor p65	0.905964	-0.0532422
UBXN1	Q04323	UBX domain-containing protein 1	0.1421	2.60759
EIF4G1	Q04637	Eukaryotic translation initiation factor 4 gamma 1	0.00296517	3.22807
ATP7A	Q04656	Copper-transporting ATPase 1	0.000544829	3.95853
NOTCH2	Q04721	Neurogenic locus notch homolog protein 2;Notch 2 extracellular truncation;Notch 2 intracellular domain	0.00205244	4.10485
GLO1	Q04760	Lactoylglutathione lyase	0.0335228	3.38078
SSBP1	Q04837	Single-stranded DNA-binding protein, mitochondrial	0.259233	0.572314
YWHAH	Q04917	14-3-3 protein eta	0.476639	0.650651
UBE3A	Q05086	Ubiquitin-protein ligase E3A	0.141308	0.946008
PTK2	Q05397	Focal adhesion kinase 1	0.00346242	3.34008
SRSF11	Q05519	Serine/arginine-rich splicing factor 11	0.68667	0.537259
EEF1A2	Q05639	Elongation factor 1-alpha 2	0.414237	1.23101
PRKCD	Q05655	Protein kinase C delta type;Protein kinase C delta type regulatory subunit;Protein kinase C delta type catalytic subunit	0.033178	1.95072
CALD1	Q05682	Caldesmon	0.411718	0.970223
PTPN11	Q06124	Tyrosine-protein phosphatase non-receptor type 11	0.194489	1.39038
PPAT	Q06203	Amidophosphoribosyltransferase	0.0852256	1.20337
GFPT1	Q06210	Glutamine--fructose-6-phosphate aminotransferase [isomerizing] 1	0.0722005	2.47639
PSME1	Q06323	Proteasome activator complex subunit 1	0.409049	-0.594796
APLP2	Q06481	Amyloid-like protein 2	0.000510164	2.77495
PRDX1	Q06830	Peroxiredoxin-1	0.0231723	-1.08348
RPL18	Q07020	60S ribosomal protein L18	0.00157641	1.1153
C1QBP	Q07021	Complement component 1 Q subcomponent-binding protein, mitochondrial	0.0322522	3.16024
CKAP4	Q07065	Cytoskeleton-associated protein 4	0.000685504	5.31503
TJP1	Q07157	Tight junction protein ZO-1	3.30149e-05	5.153
SPAG1	Q07617	Sperm-associated antigen 1	0.0764188	1.71967
KHDRBS1	Q07666	KH domain-containing, RNA-binding, signal transduction-associated protein 1	0.338079	1.2588
BAX	Q07812	Apoptosis regulator BAX	0.000104479	4.33859
MCL1	Q07820	Induced myeloid leukemia cell differentiation protein Mcl-1	0.00190893	2.18112
KLC1	Q07866	Kinesin light chain 1	9.00866e-06	3.49625
LRP1	Q07954	Prolow-density lipoprotein receptor-related protein 1;Low-density lipoprotein receptor-related protein 1 85 kDa subunit;Low-density lipoprotein receptor-related protein 1 515 kDa subunit;Low-density lipoprotein receptor-related protein 1 intracellular domain	0.00828343	2.8585
ARHGAP1	Q07960	Rho GTPase-activating protein 1	0.00105242	4.86942
TGM3	Q08188	Protein-glutamine gamma-glutamyltransferase E;Protein-glutamine gamma-glutamyltransferase E 50 kDa catalytic chain;Protein-glutamine gamma-glutamyltransferase E 27 kDa non-catalytic chain	0.00419363	-2.59141
PPP3CA	Q08209	Serine/threonine-protein phosphatase 2B catalytic subunit alpha isoform	0.00245776	2.50852
DHX9	Q08211	ATP-dependent RNA helicase A	0.411633	0.302553
SLC20A2	Q08357	Sodium-dependent phosphate transporter 2	0.000176966	3.08839
GOLGA3	Q08378	Golgin subfamily A member 3	0.0102686	3.54366
GOLGA2	Q08379	Golgin subfamily A member 2	0.000825049	2.0683
DSC1	Q08554	Desmocollin-1	0.016504	-2.0496
PPID	Q08752	Peptidyl-prolyl cis-trans isomerase D	0.00122826	2.98089
SSRP1	Q08945	FACT complex subunit SSRP1	0.199461	1.35062
VAC14	Q08AM6	Protein VAC14 homolog	0.0011952	2.57833
NSUN2	Q08J23	tRNA (cytosine(34)-C(5))-methyltransferase	0.110237	0.926386
RBBP4	Q09028	Histone-binding protein RBBP4	0.208971	1.43703
NCBP1	Q09161	Nuclear cap-binding protein subunit 1	0.0179061	1.89619
AHNAK	Q09666	Neuroblast differentiation-associated protein AHNAK	0.000200757	6.30045
FCHO2	Q0JRZ9	F-BAR domain only protein 2	0.00350792	2.25217
HSPA14	Q0VDF9	Heat shock 70 kDa protein 14	0.0693075	1.10408
AP1B1	Q10567	AP-1 complex subunit beta-1	0.000399807	3.63019
KIF1A	Q12756	Kinesin-like protein KIF1A	0.0441723	2.47088
KIAA0196	Q12768	WASH complex subunit strumpellin	0.781403	0.228658
NUP160	Q12769	Nuclear pore complex protein Nup160	0.13017	1.6895
TBL3	Q12788	Transducin beta-like protein 3	0.0864271	2.04839
GTF3C1	Q12789	General transcription factor 3C polypeptide 1	0.0335869	1.59399
TWF1	Q12792	Twinfilin-1	0.114178	1.40831
ASPH	Q12797	Aspartyl/asparaginyl beta-hydroxylase	0.74761	0.221434
TFCP2	Q12800	Alpha-globin transcription factor CP2	0.02037	2.26049
AKAP13	Q12802	A-kinase anchor protein 13	0.00851844	2.32555
BPTF	Q12830	Nucleosome-remodeling factor subunit BPTF	0.273095	2.1521
STX4	Q12846	Syntaxin-4	0.000480574	4.61713
GRSF1	Q12849	G-rich sequence factor 1	0.825494	-0.116174
SF3A3	Q12874	Splicing factor 3A subunit 3	0.0175013	2.43049
AIMP1	Q12904	Aminoacyl tRNA synthase complex-interacting multifunctional protein 1;Endothelial monocyte-activating polypeptide 2	0.306849	-0.52992
ILF2	Q12905	Interleukin enhancer-binding factor 2	0.0523432	2.12118
ILF3	Q12906	Interleukin enhancer-binding factor 3	0.819325	0.306725
LMAN2	Q12907	Vesicular integral-membrane protein VIP36	0.000185828	3.06261
PTPRJ	Q12913	Receptor-type tyrosine-protein phosphatase eta	0.00492947	3.49412
PTPN13	Q12923	Tyrosine-protein phosphatase non-receptor type 13	8.40234e-05	4.85031
TRAP1	Q12931	Heat shock protein 75 kDa, mitochondrial	0.584308	0.247463
ANK3	Q12955	Ankyrin-3	0.000165985	3.41885
DLG1	Q12959	Disks large homolog 1	1.9341e-05	5.16311
MYO1E	Q12965	Unconventional myosin-Ie	0.0338462	1.92633
BNIP1	Q12981	Vesicle transport protein SEC20	0.0220151	3.69944
STRN3	Q13033	Striatin-3	0.366801	0.847039
STK4	Q13043	Serine/threonine-protein kinase 4;Serine/threonine-protein kinase 4 37kDa subunit;Serine/threonine-protein kinase 4 18kDa subunit	0.0788497	1.6066
FLII	Q13045	Protein flightless-1 homolog	0.382089	0.623476
COASY	Q13057	Bifunctional coenzyme A synthase;Phosphopantetheine adenylyltransferase;Dephospho-CoA kinase	0.00250012	2.45304
MRPL28	Q13084	39S ribosomal protein L28, mitochondrial	0.0799392	1.03682
ACACA	Q13085	Acetyl-CoA carboxylase 1;Biotin carboxylase	0.000356599	-3.68762
GPS1	Q13098	COP9 signalosome complex subunit 1	0.0387963	1.61901
IK	Q13123	Protein Red	0.534104	0.388268
PRKAA1	Q13131	5-AMP-activated protein kinase catalytic subunit alpha-1	0.0397951	2.31551
PPFIA1	Q13136	Liprin-alpha-1	2.39685e-05	5.79169
TARDBP	Q13148	TAR DNA-binding protein 43	0.344951	0.357885
HNRNPA0	Q13151	Heterogeneous nuclear ribonucleoprotein A0	0.991424	-0.00413799
AIMP2	Q13155	Aminoacyl tRNA synthase complex-interacting multifunctional protein 2	0.772106	-0.152075
PRDX4	Q13162	Peroxiredoxin-4	0.31112	1.50688
PAK2	Q13177	Serine/threonine-protein kinase PAK 2;PAK-2p27;PAK-2p34	0.00274536	5.44217
CBX3	Q13185	Chromobox protein homolog 3	0.0904753	2.38267
STK3	Q13188	Serine/threonine-protein kinase 3;Serine/threonine-protein kinase 3 36kDa subunit;Serine/threonine-protein kinase 3 20kDa subunit	0.0067078	3.82965
STX5	Q13190	Syntaxin-5	0.000497485	4.57681
PSMD2	Q13200	26S proteasome non-ATPase regulatory subunit 2	0.000338065	2.50403
DDX10	Q13206	Probable ATP-dependent RNA helicase DDX10	0.251483	1.39147
NME3	Q13232	Nucleoside diphosphate kinase 3	0.0430636	1.46779
SRSF6	Q13247	Serine/arginine-rich splicing factor 6	0.0991288	-0.742587
MAD2L1	Q13257	Mitotic spindle assembly checkpoint protein MAD2A	0.466375	0.389612
TRIM28	Q13263	Transcription intermediary factor 1-beta	0.0448085	1.74728
STX3	Q13277	Syntaxin-3	0.0036018	3.61873
G3BP1	Q13283	Ras GTPase-activating protein-binding protein 1	0.542126	0.762692
PABPC4	Q13310	Polyadenylate-binding protein 4	0.506284	-0.456002
MTA1	Q13330	Metastasis-associated protein MTA1	0.0165299	1.66904
EIF3I	Q13347	Eukaryotic translation initiation factor 3 subunit I	0.463555	0.471145
PPP2R5C	Q13362	Serine/threonine-protein phosphatase 2A 56 kDa regulatory subunit gamma isoform	0.0180215	1.99474
CTBP1	Q13363	C-terminal-binding protein 1	0.551212	0.283387
PDCL	Q13371	Phosducin-like protein	0.000801586	1.71356
DYNC1I2	Q13409	Cytoplasmic dynein 1 intermediate chain 2	0.661019	0.206666
ORC2	Q13416	Origin recognition complex subunit 2	0.026864	2.35852
ILK	Q13418	Integrin-linked protein kinase	0.00271563	1.72691
NNT	Q13423	NAD(P) transhydrogenase, mitochondrial	0.238424	1.01631
SNTA1	Q13424	Alpha-1-syntrophin	2.044e-05	3.01152
SNTB2	Q13425	Beta-2-syntrophin	1.8179e-05	4.05666
TCOF1	Q13428	Treacle protein	0.931912	-0.0413423
SLC39A6	Q13433	Zinc transporter ZIP6	2.96067e-06	4.22706
SF3B2	Q13435	Splicing factor 3B subunit 2	0.0328398	1.62427
GOLGA4	Q13439	Golgin subfamily A member 4	3.64435e-05	7.57811
PDAP1	Q13442	28 kDa heat- and acid-stable phosphoprotein	0.0334472	1.59213
TMED1	Q13445	Transmembrane emp24 domain-containing protein 1	#VALUE!	0
ROCK1	Q13464	Rho-associated protein kinase 1	0.0068729	3.44315
GAB1	Q13480	GRB2-associated-binding protein 1	9.8046e-05	4.11684
PICALM	Q13492	Phosphatidylinositol-binding clathrin assembly protein	0.0528555	2.78577
SQSTM1	Q13501	Sequestosome-1	8.29335e-05	3.68876
MTX1	Q13505	Metaxin-1	0.0335745	2.46689
TUBB3	Q13509	Tubulin beta-3 chain	3.33419e-06	3.49424
RIPK1	Q13546	Receptor-interacting serine/threonine-protein kinase 1	0.00777016	2.2761
HDAC1	Q13547	Histone deacetylase 1	0.0296326	2.11131
CAMK2G	Q13555	Calcium/calmodulin-dependent protein kinase type II subunit gamma	0.645295	0.519237
CAMK2D	Q13557	Calcium/calmodulin-dependent protein kinase type II subunit delta	0.810203	0.202141
DCTN2	Q13561	Dynactin subunit 2	0.00289208	2.67336
NAE1	Q13564	NEDD8-activating enzyme E1 regulatory subunit	0.456724	0.976166
SNW1	Q13573	SNW domain-containing protein 1	0.000726825	2.15088
IQGAP2	Q13576	Ras GTPase-activating-like protein IQGAP2	0.165355	0.582778
GPR50	Q13585	Melatonin-related receptor	0.0208574	2.24433
STIM1	Q13586	Stromal interaction molecule 1	3.53143e-05	6.72304
SNX1	Q13596	Sorting nexin-1	0.000417532	4.11917
CUL1	Q13616	Cullin-1	0.0155139	2.33397
CUL3	Q13618	Cullin-3	0.0088481	1.17851
CUL4A	Q13619	Cullin-4A	0.0963829	1.00518
CUL4B	Q13620	Cullin-4B	0.030571	2.5792
TP53BP2	Q13625	Apoptosis-stimulating of p53 protein 2	0.00218072	3.07973
RAB32	Q13637	Ras-related protein Rab-32	1.02646e-05	3.5228
ITGA7	Q13683	Integrin alpha-7;Integrin alpha-7 heavy chain;Integrin alpha-7 light chain;Integrin alpha-7 70 kDa form	0.0614469	1.70193
MOGS	Q13724	Mannosyl-oligosaccharide glucosidase	0.0205499	2.24977
ALCAM	Q13740	CD166 antigen	0.020247	2.25125
SPTAN1	Q13813	Spectrin alpha chain, non-erythrocytic 1	1.61976e-05	9.09306
GNL2	Q13823	Nucleolar GTP-binding protein 2	0.0187625	3.31975
PKP1	Q13835	Plakophilin-1	0.00458068	-3.08037
DDX39B	Q13838	Spliceosome RNA helicase DDX39B	0.0964806	0.665435
BLMH	Q13867	Bleomycin hydrolase	0.00150883	-3.30047
SNTB1	Q13884	Beta-1-syntrophin	0.0119047	1.87248
GTF2H2C;GTF2H2	Q6P1K8;Q13888	General transcription factor IIH subunit 2-like protein;General transcription factor IIH subunit 2	0.846414	0.254756
BYSL	Q13895	Bystin	0.00630739	1.7296
IDI1	Q13907	Isopentenyl-diphosphate Delta-isomerase 1	0.624166	0.553346
CUX1	Q13948	Protein CASP	0.00216347	4.07147
CKAP5	Q14008	Cytoskeleton-associated protein 5	0.0198751	2.40266
CAMK1	Q14012	Calcium/calmodulin-dependent protein kinase type 1	0.367103	-2.03758
COTL1	Q14019	Coactosin-like protein	0.210459	-1.28236
HNRNPD	Q14103	Heterogeneous nuclear ribonucleoprotein D0	0.362564	-0.37832
LRP8	Q14114	Low-density lipoprotein receptor-related protein 8	0.0254267	2.2608
DAG1	Q14118	Dystroglycan;Alpha-dystroglycan;Beta-dystroglycan	7.93871e-05	5.83601
DSG2	Q14126	Desmoglein-2	0.000224776	6.71273
UBE4A	Q14139	Ubiquitin conjugation factor E4 A	0.00024736	2.60438
2006-09-01	Q14141	Septin-6	0.285647	1.14783
URB2	Q14146	Unhealthy ribosome biogenesis protein 2 homolog	0.017256	1.96872
MORC3	Q14149	MORC family CW-type zinc finger protein 3	0.0319816	2.10728
SAFB2	Q14151	Scaffold attachment factor B2	0.509234	1.17017
EIF3A	Q14152	Eukaryotic translation initiation factor 3 subunit A	0.00186337	3.73428
EFR3A	Q14156	Protein EFR3 homolog A	0.014931	2.65333
UBAP2L	Q14157	Ubiquitin-associated protein 2-like	0.00326573	2.75768
SCRIB	Q14160	Protein scribble homolog	7.37412e-05	6.94334
MLEC	Q14165	Malectin	0.00209686	2.43737
TTLL12	Q14166	Tubulin--tyrosine ligase-like protein 12	0.121259	1.64213
MPP2	Q14168	MAGUK p55 subfamily member 2	0.0234347	0.995026
DCTN1	Q14203	Dynactin subunit 1	0.154341	0.590582
DYNC1H1	Q14204	Cytoplasmic dynein 1 heavy chain 1	0.175166	1.0423
EIF2B1	Q14232	Translation initiation factor eIF-2B subunit alpha	0.0867042	2.16637
CTTN	Q14247	Src substrate cortactin	0.00344723	5.0563
FLOT2	Q14254	Flotillin-2	0.000337855	4.77605
RCN2	Q14257	Reticulocalbin-2	0.073269	1.45884
TRIM25	Q14258	E3 ubiquitin/ISG15 ligase TRIM25	0.0238155	2.17619
FLNC	Q14315	Filamin-C	0.0307305	2.00674
FKBP8	Q14318	Peptidyl-prolyl cis-trans isomerase FKBP8	0.00234655	4.20665
FAM50A;FAM50B	Q14320;Q9Y247	Protein FAM50A;Protein FAM50B	0.0717348	1.95413
GNA13	Q14344	Guanine nucleotide-binding protein subunit alpha-13	2.11495e-05	3.81559
CAPRIN1	Q14444	Caprin-1	0.420576	-0.803988
RBM39	Q14498	RNA-binding protein 39	0.0268355	-1.00738
HLTF	Q14527	Helicase-like transcription factor	0.0193059	1.85957
PDIA5	Q14554	Protein disulfide-isomerase A5	0.000337202	1.83176
PRPSAP1	Q14558	Phosphoribosyl pyrophosphate synthase-associated protein 1	0.0328678	2.37413
MCM6	Q14566	DNA replication licensing factor MCM6	0.798431	0.0954647
DSC3	Q14574	Desmocollin-3	0.856835	-0.252093
NBR1	Q14596	Next to BRCA1 gene 1 protein	0.627943	0.317559
PLS1	Q14651	Plastin-1	0.180073	1.00017
TRIP12	Q14669	E3 ubiquitin-protein ligase TRIP12	0.069078	2.71794
PUM1	Q14671	Pumilio homolog 1	0.0175683	1.78017
MDC1	Q14676	Mediator of DNA damage checkpoint protein 1	0.279314	0.943613
CLINT1	Q14677	Clathrin interactor 1	0.000122622	6.13312
KANK1	Q14678	KN motif and ankyrin repeat domain-containing protein 1	0.000162675	3.46547
SMC1A	Q14683	Structural maintenance of chromosomes protein 1A	0.193169	1.18681
RRP1B	Q14684	Ribosomal RNA processing protein 1 homolog B	0.00572005	2.41174
PDCD11	Q14690	Protein RRP5 homolog	0.0167652	1.77555
BMS1	Q14692	Ribosome biogenesis protein BMS1 homolog	0.000187262	5.29921
USP10	Q14694	Ubiquitin carboxyl-terminal hydrolase 10	0.260227	1.40642
GANAB	Q14697	Neutral alpha-glucosidase AB	0.0165886	1.42836
PPP2R5D	Q14738	Serine/threonine-protein phosphatase 2A 56 kDa regulatory subunit delta isoform	0.000159456	4.09456
LBR	Q14739	Lamin-B receptor	0.000976023	3.59027
COG2	Q14746	Conserved oligomeric Golgi complex subunit 2	0.000132416	2.57199
CBX2	Q14781	Chromobox protein homolog 2	0.00160232	1.90225
GOLGB1	Q14789	Golgin subfamily B member 1	6.31452e-05	5.20714
NAA30	Q147X3	N-alpha-acetyltransferase 30	0.374385	0.981722
KIF22	Q14807	Kinesin-like protein KIF22	0.198759	1.61048
CHD4	Q14839	Chromodomain-helicase-DNA-binding protein 4	0.151429	1.22766
LASP1	Q14847	LIM and SH3 domain protein 1	0.27259	0.727654
RAB39A	Q14964	Ras-related protein Rab-39A	0.241153	1.00401
ZNF638	Q14966	Zinc finger protein 638	0.00874923	4.31294
KPNB1	Q14974	Importin subunit beta-1	0.0515941	1.73833
NOLC1	Q14978	Nucleolar and coiled-body phosphoprotein 1	0.00196775	2.02264
NUMA1	Q14980	Nuclear mitotic apparatus protein 1	0.351598	-0.536554
SLMAP	Q14BN4	Sarcolemmal membrane-associated protein	0.0815887	1.31415
GAPVD1	Q14C86	GTPase-activating protein and VPS9 domain-containing protein 1	0.0101944	2.53637
NCAPH	Q15003	Condensin complex subunit 2	0.412923	1.15123
SPCS2	Q15005	Signal peptidase complex subunit 2	0.00436174	4.17945
EMC2	Q15006	ER membrane protein complex subunit 2	0.00474657	3.2151
PSMD6	Q15008	26S proteasome non-ATPase regulatory subunit 6	0.251142	1.10871
HERPUD1	Q15011	Homocysteine-responsive endoplasmic reticulum-resident ubiquitin-like domain member 1 protein	0.00134561	3.79026
FAM175B	Q15018	BRISC complex subunit Abro1	0.00150266	2.71775
2002-09-01	Q15019	Septin-2	0.00271538	3.70701
NCAPD2	Q15021	Condensin complex subunit 1	0.00141309	3.25373
SUZ12	Q15022	Polycomb protein SUZ12	0.0583848	3.22926
EFTUD2	Q15029	116 kDa U5 small nuclear ribonucleoprotein component	0.00650639	2.81855
LARS2	Q15031	Probable leucine--tRNA ligase, mitochondrial	0.959561	0.0246525
SNX17	Q15036	Sorting nexin-17	0.55592	0.33593
RAB3GAP1	Q15042	Rab3 GTPase-activating protein catalytic subunit	0.00935406	2.80255
SLC39A14	Q15043	Zinc transporter ZIP14	1.27215e-06	5.89871
KARS	Q15046	Lysine--tRNA ligase	0.120368	1.42363
POLD3	Q15054	DNA polymerase delta subunit 3	1.31205e-05	2.71155
EIF4H	Q15056	Eukaryotic translation initiation factor 4H	0.0174092	2.21716
ACAP2	Q15057	Arf-GAP with coiled-coil, ANK repeat and PH domain-containing protein 2	0.165268	1.36554
KIF14	Q15058	Kinesin-like protein KIF14	0.838426	0.0816574
WDR43	Q15061	WD repeat-containing protein 43	0.316834	0.628222
OXA1L	Q15070	Mitochondrial inner membrane protein OXA1L	0.0325867	1.95872
EEA1	Q15075	Early endosome antigen 1	0.000421464	-3.15801
PDIA6	Q15084	Protein disulfide-isomerase A6	0.996981	-0.00192308
PDK1	Q15118	[Pyruvate dehydrogenase (acetyl-transferring)] kinase isozyme 1, mitochondrial	0.843876	0.0904522
PDK2	Q15119	[Pyruvate dehydrogenase (acetyl-transferring)] kinase isozyme 2, mitochondrial	0.0629274	1.6422
PDK3	Q15120	[Pyruvate dehydrogenase (acetyl-transferring)] kinase isozyme 3, mitochondrial	0.300085	0.976515
EBP	Q15125	3-beta-hydroxysteroid-Delta(8),Delta(7)-isomerase	0.160452	2.0421
PMVK	Q15126	Phosphomevalonate kinase	0.828013	-0.210588
PLEC	Q15149	Plectin	0.919449	0.0640626
PCM1	Q15154	Pericentriolar material 1 protein	0.558051	0.618867
PPA1	Q15181	Inorganic pyrophosphatase	0.562543	0.612446
PTGES3	Q15185	Prostaglandin E synthase 3	0.388162	1.20345
NONO	Q15233	Non-POU domain-containing octamer-binding protein	0.550702	0.185478
PWP2	Q15269	Periodic tryptophan protein 2 homolog	0.00460861	2.13078
RABEP1	Q15276	Rab GTPase-binding effector protein 1	0.0186144	2.47834
RAB35	Q15286	Ras-related protein Rab-35	0.689441	0.402028
RCN1	Q15293	Reticulocalbin-1	9.95382e-05	4.3866
LLGL1	Q15334	Lethal(2) giant larvae protein homolog 1	0.0177918	3.21538
TMED2	Q15363	Transmembrane emp24 domain-containing protein 2	0.102925	0.957124
PCBP1	Q15365	Poly(rC)-binding protein 1	0.382445	0.421835
PCBP2	Q15366	Poly(rC)-binding protein 2	0.152306	0.524302
TCEB1	Q15369	Transcription elongation factor B polypeptide 1	0.621348	0.532601
RHEB	Q15382	GTP-binding protein Rheb	0.831532	-0.0955377
UBE3C	Q15386	Ubiquitin-protein ligase E3C	0.06346	2.11699
DHCR24	Q15392	Delta(24)-sterol reductase	0.103738	2.52764
SF3B3	Q15393	Splicing factor 3B subunit 3	0.00562069	3.27625
KIAA0020	Q15397	Pumilio domain-containing protein KIAA0020	0.276628	1.07103
DLGAP5	Q15398	Disks large-associated protein 5	0.0610113	0.946955
CNN3	Q15417	Calponin-3	0.0269588	2.40769
RPS6KA1	Q15418	Ribosomal protein S6 kinase alpha-1	0.000800479	2.56002
SAFB	Q15424	Scaffold attachment factor B1	0.650146	0.86107
SEC23A	Q15436	Protein transport protein Sec23A	0.00858598	3.71906
SEC23B	Q15437	Protein transport protein Sec23B	0.00224275	2.52705
SF3A1	Q15459	Splicing factor 3A subunit 1	0.0726156	1.60179
SHB	Q15464	SH2 domain-containing adapter protein B	0.162458	0.852723
CDSN	Q15517	Corneodesmosin	0.594488	-1.06696
TAF7	Q15545	Transcription initiation factor TFIID subunit 7	0.00122495	3.88322
MAPRE2	Q15555	Microtubule-associated protein RP/EB family member 2	0.15333	1.84356
SLC9A3R2	Q15599	Na(+)/H(+) exchange regulatory cofactor NHE-RF2	0.00120149	4.39304
TSN	Q15631	Translin	0.0243265	1.68134
SF1	Q15637	Splicing factor 1	0.00919285	2.6495
TRIP11	Q15643	Thyroid receptor-interacting protein 11	5.1831e-06	5.67545
TRIP13	Q15645	Pachytene checkpoint protein 2 homolog	0.035827	1.23221
TRIP6	Q15654	Thyroid receptor-interacting protein 6	0.154624	1.7057
MAPRE1	Q15691	Microtubule-associated protein RP/EB family member 1	0.00207105	3.1537
ELAVL1	Q15717	ELAV-like protein 1	0.0672156	-0.732059
NSDHL	Q15738	Sterol-4-alpha-carboxylate 3-dehydrogenase, decarboxylating	0.000981477	1.23053
MYLK	Q15746	Myosin light chain kinase, smooth muscle;Myosin light chain kinase, smooth muscle, deglutamylated form	#VALUE!	0
TAB1	Q15750	TGF-beta-activated kinase 1 and MAP3K7-binding protein 1	0.00524252	2.28531
SLC1A5	Q15758	Neutral amino acid transporter B(0)	0.000537688	3.46914
EFNB3	Q15768	Ephrin-B3	0.00050203	4.22127
MLF2	Q15773	Myeloid leukemia factor 2	0.0844967	1.72999
TOMM34	Q15785	Mitochondrial import receptor subunit TOM34	0.0183785	2.27894
ITSN1	Q15811	Intersectin-1	0.00137098	4.40779
TBCE	Q15813	Tubulin-specific chaperone E	0.0249259	1.98657
UBE2V2	Q15819	Ubiquitin-conjugating enzyme E2 variant 2	0.0573971	2.85581
STXBP2	Q15833	Syntaxin-binding protein 2	0.0570755	1.92563
VAMP3	Q15836	Vesicle-associated membrane protein 3	5.98742e-05	6.29304
NEDD8	Q15843	NEDD8	0.220768	1.18919
ATP6AP1	Q15904	V-type proton ATPase subunit S1	0.000985326	4.06865
RAB11B;RAB11A	Q15907;P62491	Ras-related protein Rab-11B;Ras-related protein Rab-11A	0.00887095	0.997594
ZYX	Q15942	Zyxin	0.00118796	3.67758
2007-09-01	Q16181	Septin-7	0.000937217	5.36505
ADRM1	Q16186	Proteasomal ubiquitin receptor ADRM1	0.0744183	1.88104
CCDC6	Q16204	Coiled-coil domain-containing protein 6	0.212566	1.02082
INA	Q16352	Alpha-internexin	0.849568	0.128147
PKN1	Q16512	Serine/threonine-protein kinase N1	0.00188439	2.85858
PKN2	Q16513	Serine/threonine-protein kinase N2	1.30437e-05	4.3117
PPP2R5E	Q16537	Serine/threonine-protein phosphatase 2A 56 kDa regulatory subunit epsilon isoform	0.000590731	2.08516
MRPL23	Q16540	39S ribosomal protein L23, mitochondrial	0.242303	1.04671
CDC37	Q16543	Hsp90 co-chaperone Cdc37;Hsp90 co-chaperone Cdc37, N-terminally processed	0.00473729	3.60599
DPYSL2	Q16555	Dihydropyrimidinase-related protein 2	0.0503083	2.00592
RBBP7	Q16576	Histone-binding protein RBBP7	0.118322	1.90818
OCLN	Q16625	Occludin	7.72983e-05	6.6267
SMN1	Q16637	Survival motor neuron protein	0.0963474	2.16057
DBN1	Q16643	Drebrin	0.0145613	2.96988
CLPP	Q16740	ATP-dependent Clp protease proteolytic subunit, mitochondrial	0.514897	0.373859
TST	Q16762	Thiosulfate sulfurtransferase	0.0109708	1.35197
UBE2S	Q16763	Ubiquitin-conjugating enzyme E2 S	0.0514636	2.03242
NDUFA9	Q16795	NADH dehydrogenase [ubiquinone] 1 alpha subcomplex subunit 9, mitochondrial	0.269524	1.18366
RTN1	Q16799	Reticulon-1	9.50999e-05	4.96795
PCK2	Q16822	Phosphoenolpyruvate carboxykinase [GTP], mitochondrial	0.556285	-0.201944
DDR2	Q16832	Discoidin domain-containing receptor 2	0.000888567	3.25867
HADH	Q16836	Hydroxyacyl-coenzyme A dehydrogenase, mitochondrial	0.475585	1.45161
CYP51A1	Q16850	Lanosterol 14-alpha demethylase	0.000153862	2.69813
IMMT	Q16891	MICOS complex subunit MIC60	0.502468	-0.303672
HNRNPUL2	Q1KMD3	Heterogeneous nuclear ribonucleoprotein U-like protein 2	0.043135	2.55522
TMEM132A	Q24JP5	Transmembrane protein 132A	0.0579229	1.77046
INF2	Q27J81	Inverted formin-2	0.0321314	1.30412
PDS5A	Q29RF7	Sister chromatid cohesion protein PDS5 homolog A	0.0372135	1.30718
AAK1	Q2M2I8	AP2-associated protein kinase 1	0.000140143	3.20496
ERCC6L	Q2NKX8	DNA excision repair protein ERCC-6-like	9.28432e-06	2.72911
CTU2	Q2VPK5	Cytoplasmic tRNA 2-thiolation protein 2	1.84353e-05	3.60034
LRRFIP1	Q32MZ4	Leucine-rich repeat flightless-interacting protein 1	0.0354348	2.18224
LEPRE1	Q32P28	Prolyl 3-hydroxylase 1	0.00023369	1.84169
TRMT5	Q32P41	tRNA (guanine(37)-N1)-methyltransferase	3.71535e-05	2.11641
EDRF1	Q3B7T1	Erythroid differentiation-related factor 1	0.062816	1.22502
DAK	Q3LXA3	Bifunctional ATP-dependent dihydroxyacetone kinase/FAD-AMP lyase (cyclizing);ATP-dependent dihydroxyacetone kinase;FAD-AMP lyase (cyclizing)	0.128569	1.09839
LSM12	Q3MHD2	Protein LSM12 homolog	0.0606136	1.79719
HSDL1	Q3SXM5	Inactive hydroxysteroid dehydrogenase-like protein 1	0.133473	1.81014
ARL13B	Q3SXY8	ADP-ribosylation factor-like protein 13B	0.00106397	2.25883
ALDH1L2	Q3SY69	Mitochondrial 10-formyltetrahydrofolate dehydrogenase	0.20145	1.39755
CCDC88A	Q3V6T2	Girdin	5.18084e-05	3.98179
RABL6	Q3YEC7	Rab-like protein 6	0.00911507	2.67738
VMA21	Q3ZAQ7	Vacuolar ATPase assembly integral membrane protein VMA21	0.000461371	3.81848
TIMM50	Q3ZCQ8	Mitochondrial import inner membrane translocase subunit TIM50	0.283248	0.503107
GLYR1	Q49A26	Putative oxidoreductase GLYR1	0.0791571	2.03985
ACSF3	Q4G176	Acyl-CoA synthetase family member 3, mitochondrial	0.000176303	2.78112
TBC1D10B	Q4KMP7	TBC1 domain family member 10B	0.371509	0.885995
ANO6	Q4KMQ2	Anoctamin-6	9.50298e-05	3.49085
PLCH1	Q4KWH8	1-phosphatidylinositol 4,5-bisphosphate phosphodiesterase eta-1	0.14783	1.47186
GRIPAP1	Q4V328	GRIP1-associated protein 1	0.0322352	5.21499
AMOT	Q4VCS5	Angiomotin	0.000369054	2.70549
FAM98B	Q52LJ0	Protein FAM98B	0.035009	2.25382
CEP55	Q53EZ4	Centrosomal protein of 55 kDa	7.24086e-06	3.38341
PDLIM3	Q53GG5	PDZ and LIM domain protein 3	0.274276	0.986126
HSD17B12	Q53GQ0	Very-long-chain 3-oxoacyl-CoA reductase	0.00312709	1.67108
GLE1	Q53GS7	Nucleoporin GLE1	0.0236608	2.79734
AGK	Q53H12	Acylglycerol kinase, mitochondrial	0.042602	0.624139
PYCRL	Q53H96	Pyrroline-5-carboxylate reductase 3	0.255143	0.547459
RAB6C	Q53S08;Q9H0N0	Ras-related protein Rab-6C	0.0173936	1.79308
TMEM177	Q53S58	Transmembrane protein 177	0.0141429	2.53371
COBLL1	Q53SF7	Cordon-bleu protein-like 1	0.0161741	1.97084
SDK2	Q58EX2	Protein sidekick-2	0.0104672	7.0713
HSP90AB2P	Q58FF8	Putative heat shock protein HSP 90-beta 2	0.23692	2.62558
TMEM41B	Q5BJD5	Transmembrane protein 41B	0.0718969	1.65263
TMEM97	Q5BJF2	Transmembrane protein 97	2.2311e-05	5.01085
YIF1B	Q5BJH7	Protein YIF1B	2.82176e-05	4.1378
C19orf54	Q5BKX5	UPF0692 protein C19orf54	0.00501903	1.68476
ZNF326	Q5BKZ1	DBIRD complex subunit ZNF326	0.627067	-0.246264
NOM1	Q5C9Z4	Nucleolar MIF4G domain-containing protein 1	0.0578602	1.5852
DNAJC21	Q5F1R6	DnaJ homolog subfamily C member 21	0.667109	0.230247
PPP6R3	Q5H9R7	Serine/threonine-protein phosphatase 6 regulatory subunit 3	0.00335885	2.54393
MTX3	Q5HYI7	Metaxin-3	0.0769556	1.78362
RABL3	Q5HYI8	Rab-like protein 3	0.0220984	1.8324
COQ5	Q5HYK3	2-methoxy-6-polyprenyl-1,4-benzoquinol methylase, mitochondrial	0.158262	1.57813
SH3D19	Q5HYK7	SH3 domain-containing protein 19	0.771712	0.272365
EMC4	Q5J8M3	ER membrane protein complex subunit 4	0.0095737	3.6643
EARS2	Q5JPH6	Probable glutamate--tRNA ligase, mitochondrial	0.399371	1.25691
MIA3	Q5JRA6	Melanoma inhibitory activity protein 3	0.885188	0.178821
PITRM1	Q5JRX3	Presequence protease, mitochondrial	0.144825	1.49252
WDR44	Q5JSH3	WD repeat-containing protein 44	0.00654817	2.38139
DOCK11	Q5JSL3	Dedicator of cytokinesis protein 11	0.00266256	1.73209
PRRC2B	Q5JSZ5	Protein PRRC2B	0.417152	-0.58665
RRP12	Q5JTH9	RRP12-like protein	0.0506442	2.47417
TOR1AIP1	Q5JTV8	Torsin-1A-interacting protein 1	0.0086459	3.57401
AARS2	Q5JTZ9	Alanine--tRNA ligase, mitochondrial	0.0708141	1.75259
PCID2	Q5JVF3	PCI domain-containing protein 2	0.0498299	2.58214
COLEC12	Q5KU26	Collectin-12	0.0466552	1.74494
SPECC1	Q5M775	Cytospin-B	7.59329e-05	3.61821
DNTTIP2	Q5QJE6	Deoxynucleotidyltransferase terminal-interacting protein 2	0.013255	1.95727
RABGAP1L	Q5R372	Rab GTPase-activating protein 1-like	1.6424e-05	2.70935
TMEM201	Q5SNT2	Transmembrane protein 201	0.00103999	2.38434
SNAP47	Q5SQN1	Synaptosomal-associated protein 47	2.15616e-05	4.93947
NUP188	Q5SRE5	Nucleoporin NUP188 homolog	0.00724202	2.39497
HP1BP3	Q5SSJ5	Heterochromatin protein 1-binding protein 3	0.157648	2.0802
VARS2	Q5ST30	Valine--tRNA ligase, mitochondrial	0.117591	1.64865
CEP170	Q5SW79	Centrosomal protein of 170 kDa	5.15157e-05	2.52475
PPP1R15B	Q5SWA1	Protein phosphatase 1 regulatory subunit 15B	0.000516084	3.14739
NOL9	Q5SY16	Polynucleotide 5-hydroxyl-kinase NOL9	0.00367299	2.459
FNBP1L	Q5T0N5	Formin-binding protein 1-like	0.0334842	2.1018
RARS2	Q5T160	Probable arginine--tRNA ligase, mitochondrial	0.260319	0.865084
FKBP15	Q5T1M5	FK506-binding protein 15	0.0384114	1.82005
MPP7	Q5T2T1	MAGUK p55 subfamily member 7	0.781176	0.145839
GPATCH4	Q5T3I0	G patch domain-containing protein 4	0.0296852	2.52828
UBR4	Q5T4S7	E3 ubiquitin-protein ligase UBR4	0.243973	1.52664
ARHGAP21	Q5T5U3	Rho GTPase-activating protein 21	6.51778e-05	2.83791
UBAP2	Q5T6F2	Ubiquitin-associated protein 2	0.00226147	1.99151
C9orf64	Q5T6V5	UPF0553 protein C9orf64	0.0496833	2.23579
KPRP	Q5T749	Keratinocyte proline-rich protein	0.00936742	-3.26048
TSTD2	Q5T7W7	Thiosulfate sulfurtransferase/rhodanese-like domain-containing protein 2	0.00977462	2.29587
ACBD5	Q5T8D3	Acyl-CoA-binding domain-containing protein 5	0.00391057	2.00989
ATAD3B	Q5T9A4	ATPase family AAA domain-containing protein 3B	0.279454	0.656492
WLS	Q5T9L3	Protein wntless homolog	0.00302364	1.8654
MAGI3	Q5TCQ9	Membrane-associated guanylate kinase, WW and PDZ domain-containing protein 3	#VALUE!	0
DDI2	Q5TDH0	Protein DDI1 homolog 2	0.672743	0.513488
RIF1	Q5UIP0	Telomere-associated protein RIF1	0.102209	2.01815
STRIP1	Q5VSL9	Striatin-interacting protein 1	0.0744681	1.1318
CEP350	Q5VT06	Centrosome-associated protein 350	0.00144026	3.73134
CDC42BPA	Q5VT25	Serine/threonine-protein kinase MRCK alpha	0.00267541	4.1025
RPRD2	Q5VT52	Regulation of nuclear pre-mRNA domain-containing protein 2	0.0497119	1.83489
MARC1	Q5VT66	Mitochondrial amidoxime-reducing component 1	0.322686	0.723781
CACHD1	Q5VU97	VWFA and cache domain-containing protein 1	0.076468	1.49963
ZNF318	Q5VUA4	Zinc finger protein 318	0.30222	0.665444
FAM171A1	Q5VUB5	Protein FAM171A1	0.0958473	1.79809
LRCH2	Q5VUJ6	Leucine-rich repeat and calponin homology domain-containing protein 2	0.000252238	2.3968
CDKAL1	Q5VV42	Threonylcarbamoyladenosine tRNA methylthiotransferase	5.14588e-05	4.78357
SNX30	Q5VWJ9	Sorting nexin-30	0.0190638	2.04367
LYPLAL1	Q5VWZ2	Lysophospholipase-like protein 1	0.840298	0.0688567
ECM29	Q5VYK3	Proteasome-associated protein ECM29 homolog	0.0113334	3.47575
DENND4C	Q5VZ89	DENN domain-containing protein 4C	0.016761	1.62045
ZMYM4	Q5VZL5	Zinc finger MYM-type protein 4	0.116988	2.93856
RNF219	Q5W0B1	RING finger protein 219	0.0883202	1.5224
ZDHHC20	Q5W0Z9	Probable palmitoyltransferase ZDHHC20	0.00264862	2.56623
QIL1	Q5XKP0	Protein QIL1	0.042297	2.98932
CD276	Q5ZPR3	CD276 antigen	0.00199705	5.23051
AP1AR	Q63HQ0	AP-1 complex-associated regulatory protein	0.218146	1.18449
KANK2	Q63ZY3	KN motif and ankyrin repeat domain-containing protein 2	0.0381338	1.22004
FAM21A	Q641Q2	WASH complex subunit FAM21A	1.39059e-05	5.37354
STEAP3	Q658P3	Metalloreductase STEAP3	0.000252813	5.90719
FAM91A1	Q658Y4	Protein FAM91A1	0.149011	0.862113
MAP1S	Q66K74	Microtubule-associated protein 1S;MAP1S heavy chain;MAP1S light chain	0.128374	1.27947
ARID2	Q68CP9	AT-rich interactive domain-containing protein 2	0.461629	0.543974
GLT8D1	Q68CQ7	Glycosyltransferase 8 domain-containing protein 1	0.0290877	1.4734
NCR3LG1	Q68D85	Natural cytotoxicity triggering receptor 3 ligand 1	0.000701649	2.66981
ANKS6	Q68DC2	Ankyrin repeat and SAM domain-containing protein 6	0.00931537	2.41967
CRYBG3	Q68DQ2	Very large A-kinase anchor protein	0.0574434	1.08815
INTS3	Q68E01	Integrator complex subunit 3	0.0864729	3.65031
ARHGAP17	Q68EM7	Rho GTPase-activating protein 17	6.18743e-06	2.88518
SPECC1L	Q69YQ0	Cytospin-A	0.508158	0.362824
HEATR6	Q6AI08	HEAT repeat-containing protein 6	0.243711	0.574229
UHRF1BP1	Q6BDS2	UHRF1-binding protein 1	1.74783e-05	3.35121
ATL3	Q6DD88	Atlastin-3	0.445306	0.407483
RPL7L1	Q6DKI1	60S ribosomal protein L7-like 1	0.0436727	2.16392
NXN	Q6DKJ4	Nucleoredoxin	0.312334	0.700457
CIAPIN1	Q6FI81	Anamorsin	0.00289988	3.63482
RALGAPA1	Q6GYQ0	Ral GTPase-activating protein subunit alpha-1	0.0730937	1.57911
LAMTOR1	Q6IAA8	Ragulator complex protein LAMTOR1	2.02913e-05	4.65775
DHRS7B	Q6IAN0	Dehydrogenase/reductase SDR family member 7B	0.0131441	1.71825
TWF2	Q6IBS0	Twinfilin-2	0.027417	2.59992
PLEKHA7	Q6IQ23	Pleckstrin homology domain-containing family A member 7	0.00409261	2.51886
SDE2	Q6IQ49	Protein SDE2 homolog	0.732447	-0.331161
ACAD10	Q6JQN1	Acyl-CoA dehydrogenase family member 10	0.22512	1.11892
NIPBL	Q6KC79	Nipped-B-like protein	0.0817222	2.55707
SLC25A25	Q6KCM7	Calcium-binding mitochondrial carrier protein SCaMC-2	0.000110533	4.25875
SLC25A24	Q6NUK1	Calcium-binding mitochondrial carrier protein SCaMC-1	0.589168	0.312331
RETSAT	Q6NUM9	All-trans-retinol 13,14-reductase	0.000775372	3.27993
RINT1	Q6NUQ1	RAD50-interacting protein 1	0.00275962	2.64879
TMEM214	Q6NUQ4	Transmembrane protein 214	4.34861e-05	3.50998
RPUSD3	Q6P087	RNA pseudouridylate synthase domain-containing protein 3	0.291375	1.02967
DHX57	Q6P158	Putative ATP-dependent RNA helicase DHX57	0.00419807	2.26256
CDC73	Q6P1J9	Parafibromin	0.39306	0.594482
MRPL14	Q6P1L8	39S ribosomal protein L14, mitochondrial	0.58288	0.355155
SLC27A4	Q6P1M0	Long-chain fatty acid transport protein 4	0.0167842	2.8384
CC2D1A	Q6P1N0	Coiled-coil and C2 domain-containing protein 1A	0.00115553	3.42539
EDC4	Q6P2E9	Enhancer of mRNA-decapping protein 4	0.0962188	1.69453
CEP85	Q6P2H3	Centrosomal protein of 85 kDa	0.0983898	2.05522
PRPF8	Q6P2Q9	Pre-mRNA-processing-splicing factor 8	9.74406e-05	5.10173
SCYL2	Q6P3W7	SCY1-like protein 2	0.0025717	3.0604
MTFR2	Q6P444	Mitochondrial fission regulator 2	0.141551	2.07354
SFXN4	Q6P4A7	Sideroflexin-4	0.113193	1.9367
CNNM4	Q6P4Q7	Metal transporter CNNM4	5.08628e-05	3.42039
FAHD1	Q6P587	Acylpyruvase FAHD1, mitochondrial	0.00506512	3.24534
PKN3	Q6P5Z2	Serine/threonine-protein kinase N3	0.132469	0.747953
FAM171B	Q6P995	Protein FAM171B	#VALUE!	0
PDXDC1	Q6P996	Pyridoxal-dependent decarboxylase domain-containing protein 1	0.00479292	3.32044
TLDC1	Q6P9B6	TLD domain-containing protein 1	0.0627437	1.89235
INTS5	Q6P9B9	Integrator complex subunit 5	0.0227337	1.64052
TTC37	Q6PGP7	Tetratricopeptide repeat protein 37	0.30387	0.857807
ULK3	Q6PHR2	Serine/threonine-protein kinase ULK3	0.304146	0.764026
DARS2	Q6PI48	Aspartate--tRNA ligase, mitochondrial	0.768274	0.155746
BRAT1	Q6PJG6	BRCA1-associated ATM activator 1	0.187597	0.903759
ZC3H14	Q6PJT7	Zinc finger CCCH domain-containing protein 14	0.00118337	2.57543
CNST	Q6PJW8	Consortin	0.277165	0.789563
LARP1	Q6PKG0	La-related protein 1	0.00560054	2.47864
ATAD2	Q6PL18	ATPase family AAA domain-containing protein 2	0.0764504	2.23992
TMED8	Q6PL24	Protein TMED8	0.0244574	2.62894
MTHFD1L	Q6UB35	Monofunctional C1-tetrahydrofolate synthase, mitochondrial	0.237488	0.651423
AFTPH	Q6ULP2	Aftiphilin	0.000193798	4.59686
SASS6	Q6UVJ0	Spindle assembly abnormal protein 6 homolog	0.02969	1.2301
CSPG4	Q6UVK1	Chondroitin sulfate proteoglycan 4	0.000389018	4.53888
CYP20A1	Q6UW02	Cytochrome P450 20A1	0.00723003	2.16265
LRSAM1	Q6UWE0	E3 ubiquitin-protein ligase LRSAM1	0.00500196	2.33315
SBSN	Q6UWP8	Suprabasin	0.847982	-0.35728
DHRS13	Q6UX07	Dehydrogenase/reductase SDR family member 13	0.11022	1.03954
WDR82	Q6UXN9	WD repeat-containing protein 82	0.0342555	2.31771
APOOL	Q6UXV4	MICOS complex subunit MIC27	0.00364435	2.46541
MPRIP	Q6WCQ1	Myosin phosphatase Rho-interacting protein	0.000241418	4.36139
RAB11FIP1	Q6WKZ4	Rab11 family-interacting protein 1	3.57833e-05	4.97143
GIGYF2	Q6Y7W6	PERQ amino acid-rich with GYF domain-containing protein 2	9.77035e-05	3.60417
HSDL2	Q6YN16	Hydroxysteroid dehydrogenase-like protein 2	0.54117	0.444122
CCBL2	Q6YP21	Kynurenine--oxoglutarate transaminase 3	0.325108	1.11704
SYNE3	Q6ZMZ3	Nesprin-3	#VALUE!	0
NFXL1	Q6ZNB6	NF-X1-type zinc finger protein NFXL1	0.129582	1.19869
SRCAP	Q6ZRS2	Helicase SRCAP	0.343015	1.02933
	Q6ZSR9	Uncharacterized protein FLJ45252	0.000239552	3.31806
GPRIN3	Q6ZVF9	G protein-regulated inducer of neurite outgrowth 3	0.255093	0.946306
STXBP4	Q6ZWJ1	Syntaxin-binding protein 4	0.000899725	2.26189
TMTC3	Q6ZXV5	Transmembrane and TPR repeat-containing protein 3	0.0457646	1.42671
RAPH1	Q70E73	Ras-associated and pleckstrin homology domains-containing protein 1	0.00461275	1.93562
IKBIP	Q70UQ0	Inhibitor of nuclear factor kappa-B kinase-interacting protein	0.466127	-0.507617
LARP4	Q71RC2	La-related protein 4	0.63032	0.346298
TUBA1A;TUBA3E	Q71U36;P0DPH8;P0DPH7;Q6PEY2	Tubulin alpha-1A chain;Tubulin alpha-3E chain	0.474234	1.13607
RPS27L	Q71UM5	40S ribosomal protein S27-like	0.503063	-0.452706
SND1	Q7KZF4	Staphylococcal nuclease domain-containing protein 1	6.25417e-07	3.17744
MARK2	Q7KZI7	Serine/threonine-protein kinase MARK2	0.00472498	3.18559
DDX46	Q7L014	Probable ATP-dependent RNA helicase DDX46	0.0688066	1.45008
RUFY3	Q7L099	Protein RUFY3	0.0328231	1.92035
TRMT10C	Q7L0Y3	Mitochondrial ribonuclease P protein 1	0.672399	0.187131
BZW1	Q7L1Q6	Basic leucine zipper and W2 domain-containing protein 1	0.107993	2.36607
LRRC8D	Q7L1W4	Volume-regulated anion channel subunit LRRC8D	0.129486	1.32369
DHX30	Q7L2E3	Putative ATP-dependent RNA helicase DHX30	0.0957503	1.18168
EIF3M	Q7L2H7	Eukaryotic translation initiation factor 3 subunit M	0.00105259	4.18955
MEPCE	Q7L2J0	7SK snRNA methylphosphate capping enzyme	0.00234283	1.59301
PARS2	Q7L3T8	Probable proline--tRNA ligase, mitochondrial	0.208393	1.43575
CYFIP1	Q7L576	Cytoplasmic FMR1-interacting protein 1	0.162616	1.12851
GET4	Q7L5D6	Golgi to ER traffic protein 4 homolog	0.0130068	2.25127
TAOK1	Q7L7X3	Serine/threonine-protein kinase TAO1	0.0578083	1.0841
RAB11FIP2	Q7L804	Rab11 family-interacting protein 2	0.000677283	4.67336
FASTKD5	Q7L8L6	FAST kinase domain-containing protein 5	0.616926	0.722156
MOB1A;MOB1B	Q9H8S9;Q7L9L4	MOB kinase activator 1A;MOB kinase activator 1B	0.00734785	1.73477
KDM3B	Q7LBC6	Lysine-specific demethylase 3B	0.0678391	0.982787
MICAL3	Q7RTP6	Protein-methionine sulfoxide oxidase MICAL3	0.00858974	1.65416
APTX	Q7Z2E3	Aprataxin	0.0250611	1.30948
GPRIN1	Q7Z2K8	G protein-regulated inducer of neurite outgrowth 1	0.000423458	5.52692
TRMT1L	Q7Z2T5	TRMT1-like protein	0.0587273	1.60211
ZC3HAV1	Q7Z2W4	Zinc finger CCCH-type antiviral protein 1	0.00175122	5.49288
EFTUD1	Q7Z2Z2	Elongation factor Tu GTP-binding domain-containing protein 1	0.279241	0.345314
NUP54	Q7Z3B4	Nucleoporin p54	0.311827	1.1939
ATG9A	Q7Z3C6	Autophagy-related protein 9A	0.000268578	2.53474
LYSMD3	Q7Z3D4	LysM and putative peptidoglycan-binding domain-containing protein 3	0.0236597	2.19598
C16orf62	Q7Z3J2	UPF0505 protein C16orf62	0.327669	0.467703
POGZ	Q7Z3K3	Pogo transposable element with ZNF domain	0.0344794	1.94
ZFYVE16	Q7Z3T8	Zinc finger FYVE domain-containing protein 16	5.69351e-06	4.76082
MON2	Q7Z3U7	Protein MON2 homolog	0.0582868	1.34555
MYH14	Q7Z406	Myosin-14	0.363776	1.39773
NUFIP2	Q7Z417	Nuclear fragile X mental retardation-interacting protein 2	0.917127	0.0625467
MAVS	Q7Z434	Mitochondrial antiviral-signaling protein	0.000513228	4.01614
CLASP1	Q7Z460	CLIP-associating protein 1	0.231173	1.1516
DHX29	Q7Z478	ATP-dependent RNA helicase DHX29	0.134554	1.05824
HDDC2	Q7Z4H3	HD domain-containing protein 2	0.683233	0.510323
HAUS6	Q7Z4H7	HAUS augmin-like complex subunit 6	0.000132154	3.50278
HEATR3	Q7Z4Q2	HEAT repeat-containing protein 3	0.0939031	1.82839
KIF21A	Q7Z4S6	Kinesin-like protein KIF21A	0.0142873	4.12868
DCXR	Q7Z4W1	L-xylulose reductase	0.0999701	1.3671
GOLGA7	Q7Z5G4	Golgin subfamily A member 7	0.436438	0.644193
ARHGAP22	Q7Z5H3	Rho GTPase-activating protein 22	0.0370604	1.67805
SDK1	Q7Z5N4	Protein sidekick-1	0.00429269	1.7677
HUWE1	Q7Z6Z7	E3 ubiquitin-protein ligase HUWE1	0.0821051	1.82562
YTHDF3	Q7Z739	YTH domain-containing family protein 3	0.43169	0.913604
MRPL10	Q7Z7H8	39S ribosomal protein L10, mitochondrial	0.000620012	3.26461
CENPV	Q7Z7K6	Centromere protein V	0.492108	1.14208
SCD5	Q86SK9	Stearoyl-CoA desaturase 5	4.47435e-05	3.26938
PATL1	Q86TB9	Protein PAT1 homolog 1	0.0163535	1.6977
TTC7B	Q86TV6	Tetratricopeptide repeat protein 7B	4.70533e-05	2.60427
ACOT1;ACOT2	Q86TX2;P49753	Acyl-coenzyme A thioesterase 1;Acyl-coenzyme A thioesterase 2, mitochondrial	0.0122512	2.05944
MTDH	Q86UE4	Protein LYRIC	9.29801e-05	4.44685
ZNF598	Q86UK7	Zinc finger protein 598	0.257717	0.749346
AGPAT6	Q86UL3	Glycerol-3-phosphate acyltransferase 4	0.000367172	2.95683
KTN1	Q86UP2	Kinectin	0.00357026	2.41224
PHLDB1	Q86UU1	Pleckstrin homology-like domain family B member 1	0.00673225	2.1995
NAA40	Q86UY6	N-alpha-acetyltransferase 40	0.153303	1.17999
LUZP1	Q86V48	Leucine zipper protein 1	0.167533	1.1383
IQGAP3	Q86VI3	Ras GTPase-activating-like protein IQGAP3	0.04701	2.88097
TAX1BP1	Q86VP1	Tax1-binding protein 1	0.333168	0.620691
CAND1	Q86VP6	Cullin-associated NEDD8-dissociated protein 1	0.0380513	1.207
COMTD1	Q86VU5	Catechol O-methyltransferase domain-containing protein 1	0.033759	1.39418
METTL16	Q86W50	Methyltransferase-like protein 16	0.0286979	1.13695
PPFIBP1	Q86W92	Liprin-beta-1	2.45612e-05	5.12013
BPHL	Q86WA6	Valacyclovir hydrolase	0.0939485	1.89961
ZC3HC1	Q86WB0	Nuclear-interacting partner of ALK	0.524754	0.55645
CHD1L	Q86WJ1	Chromodomain-helicase-DNA-binding protein 1-like	0.0671336	1.55404
RALGAPB	Q86X10	Ral GTPase-activating protein subunit beta	0.00117617	2.67131
LSR	Q86X29	Lipolysis-stimulated lipoprotein receptor	0.000149813	4.08683
COMMD2	Q86X83	COMM domain-containing protein 2	0.907692	0.117519
NCAPG2	Q86XI2	Condensin-2 complex subunit G2	0.743618	0.253399
ANKLE2	Q86XL3	Ankyrin repeat and LEM domain-containing protein 2	1.62911e-05	4.87058
DDX42	Q86XP3	ATP-dependent RNA helicase DDX42	0.0493117	1.05836
VRK2	Q86Y07	Serine/threonine-protein kinase VRK2	0.000131395	3.34839
DNAAF5	Q86Y56	Dynein assembly factor 5, axonemal	0.0988963	1.63947
STX12	Q86Y82	Syntaxin-12	0.000392148	4.55447
KIF18B	Q86Y91	Kinesin-like protein KIF18B	0.0034302	1.76095
HOMER1	Q86YM7	Homer protein homolog 1	0.0176974	1.9183
DOLPP1	Q86YN1	Dolichyldiphosphatase 1	0.0646949	2.1794
GATAD2A	Q86YP4	Transcriptional repressor p66-alpha	0.126142	1.73368
CPNE8	Q86YQ8	Copine-8	0.121339	0.998876
MIB1	Q86YT6	E3 ubiquitin-protein ligase MIB1	6.23591e-05	5.0062
IRF2BP1	Q8IU81	Interferon regulatory factor 2-binding protein 1	0.0885972	0.97337
ERC1	Q8IUD2	ELKS/Rab6-interacting/CAST family member 1	0.200593	0.665868
CBWD1;CBWD2;CBWD5;CBWD3;CBWD6	Q9BRT8;Q8IUF1;Q5RIA9;Q5JTY5;Q4V339	COBW domain-containing protein 1;COBW domain-containing protein 2;COBW domain-containing protein 5;COBW domain-containing protein 3;COBW domain-containing protein 6	0.115089	1.53655
TRAPPC5	Q8IUR0	Trafficking protein particle complex subunit 5	0.0109152	1.37362
RELL1	Q8IUW5	RELT-like protein 1	0.092221	2.12526
TMEM126B	Q8IUX1	Complex I assembly factor TMEM126B, mitochondrial	0.0139907	2.92507
PLD3	Q8IV08	Phospholipase D3	0.263606	0.571733
NUDCD3	Q8IVD9	NudC domain-containing protein 3	0.00206353	2.38081
CEP97	Q8IW35	Centrosomal protein of 97 kDa	1.37734e-05	2.65248
FAM219A	Q8IW50	Protein FAM219A	0.346307	0.66758
TEX2	Q8IWB9	Testis-expressed sequence 2 protein	0.00265626	3.84616
MAP7D3	Q8IWC1	MAP7 domain-containing protein 3	0.00402383	1.37969
CCDC117	Q8IWD4	Coiled-coil domain-containing protein 117	0.287017	0.713881
MGA	Q8IWI9	MAX gene-associated protein	0.0717927	0.931206
GCC2	Q8IWJ2	GRIP and coiled-coil domain-containing protein 2	0.000278696	3.14342
PHF6	Q8IWS0	PHD finger protein 6	0.0775497	1.97611
CUL9	Q8IWT3	Cullin-9	0.675977	0.441236
LRRC8A	Q8IWT6	Volume-regulated anion channel subunit LRRC8A	0.00041114	3.54791
LMTK2	Q8IWU2	Serine/threonine-protein kinase LMTK2	0.00183937	2.85006
CHERP	Q8IWX8	Calcium homeostasis endoplasmic reticulum protein	0.559608	-0.47267
ANKHD1	Q8IWZ3	Ankyrin repeat and KH domain-containing protein 1	0.00994375	2.41252
SUGP2	Q8IX01	SURP and G-patch domain-containing protein 2	0.0332086	2.03961
DHX40	Q8IX18	Probable ATP-dependent RNA helicase DHX40	0.00515418	1.4772
DNAJC10	Q8IXB1	DnaJ homolog subfamily C member 10	0.115006	1.28668
RHOT2	Q8IXI1	Mitochondrial Rho GTPase 2	0.752158	0.639963
PHC2	Q8IXK0	Polyhomeotic-like protein 2	0.0747911	1.10412
BAP18	Q8IXM2	Chromatin complexes subunit BAP18	0.270466	1.1237
MRPL41	Q8IXM3	39S ribosomal protein L41, mitochondrial	0.0376626	2.09065
PALM2	Q8IXS6	Paralemmin-2	0.0383283	1.80425
PNPLA6	Q8IY17	Neuropathy target esterase	0.906286	0.11593
SMC5	Q8IY18	Structural maintenance of chromosomes protein 5	0.00374145	1.40208
DHX37	Q8IY37	Probable ATP-dependent RNA helicase DHX37	5.31227e-05	2.5314
AMOTL1	Q8IY63	Angiomotin-like protein 1	1.14958e-05	4.47838
FTSJ3	Q8IY81	pre-rRNA processing protein FTSJ3	0.115349	1.93359
MB21D2	Q8IYB1	Protein MB21D2	0.0120823	2.54658
SMAP1	Q8IYB5	Stromal membrane-associated protein 1	0.018488	2.72234
EXOC8	Q8IYI6	Exocyst complex component 8	0.0291246	1.96015
THNSL1	Q8IYQ7	Threonine synthase-like 1	0.438275	0.648099
MICU2	Q8IYU8	Calcium uptake protein 2, mitochondrial	0.135359	1.36035
PHACTR4	Q8IZ21	Phosphatase and actin regulator 4	0.000300448	5.37071
CHPF	Q8IZ52	Chondroitin sulfate synthase 2	0.00804767	1.40953
ELMOD2	Q8IZ81	ELMO domain-containing protein 2	0.457358	1.11529
KIAA0319L	Q8IZA0	Dyslexia-associated protein KIAA0319-like protein	0.000796251	4.39615
DCP1B	Q8IZD4	mRNA-decapping enzyme 1B	#VALUE!	0
XRN1	Q8IZH2	5-3 exoribonuclease 1	0.0575254	1.53412
UNC5B	Q8IZJ1	Netrin receptor UNC5B	0.0195227	1.72566
PELP1	Q8IZL8	Proline-, glutamic acid- and leucine-rich protein 1	0.484837	0.505181
ABI1	Q8IZP0	Abl interactor 1	0.00192619	2.19591
VKORC1L1	Q8N0U8	Vitamin K epoxide reductase complex subunit 1-like protein 1	0.103121	1.64932
SPG20	Q8N0X7	Spartin	0.000446601	4.10676
CCAR2	Q8N163	Cell cycle and apoptosis regulator protein 2	0.412289	0.71085
NDUFAF2	Q8N183	Mimitin, mitochondrial	0.00815643	1.77785
NUP93	Q8N1F7	Nuclear pore complex protein Nup93	0.174308	0.597527
ZNF687	Q8N1G0	Zinc finger protein 687	0.0463223	1.12571
LRRC47	Q8N1G4	Leucine-rich repeat-containing protein 47	0.0225004	1.35945
INTS1	Q8N201	Integrator complex subunit 1	0.0540829	3.72783
GHDC	Q8N2G8	GH3 domain-containing protein	0.000348458	2.32369
ABHD12	Q8N2K0	Monoacylglycerol lipase ABHD12	0.0115114	1.73728
TMEM256	Q8N2U0	Transmembrane protein 256	0.760846	-0.546957
DOS	Q8N350	Protein Dos	0.00556327	2.37146
ASCC3	Q8N3C0	Activating signal cointegrator 1 complex subunit 3	0.000141078	3.07144
MICALL1	Q8N3F8	MICAL-like protein 1	0.000895963	3.29089
VPS8	Q8N3P4	Vacuolar protein sorting-associated protein 8 homolog	0.0702166	1.66741
MPP5	Q8N3R9	MAGUK p55 subfamily member 5	6.05982e-05	2.71794
STAG2	Q8N3U4	Cohesin subunit SA-2	0.0515941	1.56967
MINK1	Q8N4C8	Misshapen-like kinase 1	1.29775e-05	5.32925
ZADH2	Q8N4Q0	Zinc-binding alcohol dehydrogenase domain-containing protein 2	0.621611	0.6239
MARVELD2	Q8N4S9	MARVEL domain-containing protein 2	0.0026367	4.1332
MMGT1	Q8N4V1	Membrane magnesium transporter 1	4.3434e-06	5.83191
SRBD1	Q8N5C6	S1 RNA-binding domain-containing protein 1	0.0274486	1.76321
WDTC1	Q8N5D0	WD and tetratricopeptide repeats protein 1	#VALUE!	0
TMEM57	Q8N5G2	Macoilin	6.05675e-05	5.09864
CISD2	Q8N5K1	CDGSH iron-sulfur domain-containing protein 2	0.00030693	6.73913
ATPAF2	Q8N5M1	ATP synthase mitochondrial F1 complex assembly factor 2	0.778185	0.460966
TTC9C	Q8N5M4	Tetratricopeptide repeat protein 9C	0.000178205	4.75471
JAGN1	Q8N5M9	Protein jagunal homolog 1	0.0105448	2.59747
PARP16	Q8N5Y8	Mono [ADP-ribose] polymerase PARP16	0.000155457	4.17391
CPSF7	Q8N684	Cleavage and polyadenylation specificity factor subunit 7	0.243703	0.663505
ARFGAP2	Q8N6H7	ADP-ribosylation factor GTPase-activating protein 2	0.00166426	3.36951
METTL13	Q8N6R0	Methyltransferase-like protein 13	0.22361	1.15466
ARFGAP1	Q8N6T3	ADP-ribosylation factor GTPase-activating protein 1	0.00105136	4.19307
EMC1	Q8N766	ER membrane protein complex subunit 1	0.000694113	3.42504
CCNYL1	Q8N7R7	Cyclin-Y-like protein 1	0.0206405	2.36354
ENAH	Q8N8S7	Protein enabled homolog	0.121094	1.17682
DCBLD1	Q8N8Z6	Discoidin, CUB and LCCL domain-containing protein 1	0.00285036	2.20772
MRPL43	Q8N983	39S ribosomal protein L43, mitochondrial	0.833189	0.120388
KRI1	Q8N9T8	Protein KRI1 homolog	0.229914	0.954247
MLKL	Q8NB16	Mixed lineage kinase domain-like protein	0.0033975	7.35888
ATP11C	Q8NB49	Phospholipid-transporting ATPase IG	0.783523	0.289421
SPATA5	Q8NB90	Spermatogenesis-associated protein 5	0.515714	0.702449
COLGALT1	Q8NBJ5	Procollagen galactosyltransferase 1	0.0714661	2.08055
UBAC2	Q8NBM4	Ubiquitin-associated domain-containing protein 2	0.0456594	2.07331
TXNDC5	Q8NBS9	Thioredoxin domain-containing protein 5	#VALUE!	0
ATAD1	Q8NBU5	ATPase family AAA domain-containing protein 1	0.123349	1.57451
FAM134A	Q8NC44	Protein FAM134A	8.58381e-06	3.46482
SERBP1	Q8NC51	Plasminogen activator inhibitor 1 RNA-binding protein	0.0148279	4.20957
KCT2	Q8NC54	Keratinocyte-associated transmembrane protein 2	0.00167471	1.80231
LEMD2	Q8NC56	LEM domain-containing protein 2	0.918226	-0.0759411
NOA1	Q8NC60	Nitric oxide-associated protein 1	0.198599	1.32427
FAM98A	Q8NCA5	Protein FAM98A	0.00509636	2.74668
RNF214	Q8ND24	RING finger protein 214	0.00228302	2.09092
LSM14A	Q8ND56	Protein LSM14 homolog A	0.146471	0.997837
CCNY	Q8ND76	Cyclin-Y	0.130895	1.21732
SLAIN1	Q8ND83	SLAIN motif-containing protein 1	0.158397	0.820986
EHBP1	Q8NDI1	EH domain-binding protein 1	7.59609e-05	6.53348
[truncated: 1,056 more rows]

## Sheet: Saint APEX2-CFTR-WT
Data shown in Figure 4A
Prey	PreyGene	IntensitySum	FDR
Q96I99	SUCLG2	7.933	0.8661
P31749	AKT1	1.702	0.8661
Q15019	SEPT2	8.957	0.0003
Q96N66	MBOAT7	3.563	0.2289
Q16181	SEPT7	8.489	0.0018
Q9UHD8	SEPT9	5.851	0.0014
P20930	FLG	1.122	0.8661
P40227	CCT6A	15.209	0.1618
Q9NVA2	SEPT11	6.521	0.0006
Q86WA6	BPHL	5.143	0.2167
Q2M2I8	AAK1	4.268	0.0053
P49588	AARS	12.538	0.0006
O15075	DCLK1	0.955	0.3247
Q9NQT8	KIF13B	3.815	0.0462
P33527	ABCC1	4.989	0.0022
P61221	ABCE1	7.454	0.0008
P16435	POR	4.443	0.1317
Q9NZL9	MAT2B	1.835	0.3181
Q92552	MRPS27	10.648	0.1719
Q15573	TAF1A	0.799	0.284
Q8IZP0	ABI1	11.436	0.0019
P84077	ARF1	19.188	0.1048
Q9NW75	GPATCH2	0.657	0.8661
Q8NCG7	DAGLB	3.937	0.0158
O14639	ABLIM1	6.209	0.0083
Q01973	ROR1	2.287	0.0352
Q01970	PLCB3	4.787	0.2108
Q9BUF5	TUBB6	11.079	0.0657
Q01974	ROR2	1.823	0.1366
Q6UWZ7	ABRAXAS1	3.976	0.0087
Q9BZQ6	EDEM3	0.997	0.2881
Q9C0H2	TTYH3	0.658	0.2712
Q9C0H9	SRCIN1	0.704	0.2607
Q15018	ABRAXAS2	5.823	0.0022
Q07960	ARHGAP1	3.75	0.2289
Q9NXR7	BABAM2	3.409	0.0995
Q9HBM1	SPC25	2.228	0.8661
Q9HBM0	VEZT	2.468	0.3123
Q9H2V7	SPNS1	1.962	0.8661
Q96N64	PWWP2A	1.248	0.8661
Q9NZZ3	CHMP5	3.249	0.0158
Q9UBM7	DHCR7	7.998	0.8661
Q9H4B0	OSGEPL1	2.309	0.8661
Q15118	PDK1	7.788	0.2167
Q9HB07	C12ORF10	4.499	0.0256
P02545	LMNA	10.973	0.263
Q9BW83	IFT27	1.872	0.1017
P29083	GTF2E1	1.255	0.8661
P40429	RPL13A	13.393	0.1732
Q9H3P7	ACBD3	11.934	0.0006
Q13838	DDX39B	16.265	0.135
P53396	ACLY	12.725	0.0043
Q9HB09	BCL2L12	1.872	0.2962
O95573	ACSL3	9.287	0.002
O95985	TOP3B	3.437	0.0526
P60709	ACTB	2.448	0.0081
O00399	DCTN6	2.321	0.1115
Q9NZ45	CISD1	3.031	0.2167
P02769	P02769	55.105	0.8661
P04259	KRT6B	3.011	0.8661
P05386	RPLP1	1.475	0.8661
Q9NQT5	EXOSC3	3.836	0.0269
O00764	PDXK	1.202	0.8661
P68032	ACTC1	33.541	0.0008
P78347	GTF2I	6.677	0.0261
P78344	EIF4G2	7.262	0.0102
Q9NRZ9	HELLS	2.255	0.8661
P12814	ACTN1	24.515	0
Q9ULK4	MED23	3.01	0.3474
Q9NTZ6	RBM12	2.783	0.0871
Q9Y2U5	MAP3K2	7.362	0.8661
Q9UJ70	NAGK	3.352	0.0979
P20618	PSMB1	5.301	0.0816
P52272	HNRNPM	21.236	0.2191
O43707	ACTN4	53.258	0
Q9Y2U8	LEMD3	5.04	0.2108
Q86WA8	LONP2	1.286	0.8661
Q08188	TGM3	3.277	0.8661
P61163	ACTR1A	8.723	0.0038
Q9H813	TMEM206	2.082	0.0618
Q9BVL2	NUP58	4.192	0.1946
P61160	ACTR2	5.577	0.009
O15258	RER1	4.317	0.2086
Q15363	TMED2	3.347	0.051
Q13443	ADAM9	3.519	0.0083
Q9H814	PHAX	2.014	0.3406
Q96QG7	MTMR9	0.798	0.8661
P55265	ADAR	15.768	0
Q9UMS4	PRPF19	2.01	0.3108
Q9UNM6	PSMD13	8.02	0.0171
Q9H0S4	DDX47	8.946	0.1654
Q8N8Z6	DCBLD1	2.961	0.0407
P35611	ADD1	9.046	0.0003
Q8IY26	PLPP6	1.696	0.8661
Q9UEY8	ADD3	4.019	0.0087
O95490	ADGRL2	4.578	0.0018
Q8WYA0	IFT81	1.301	0.8661
Q9H9Y2	RPF1	2.039	0.8661
O75439	PMPCB	11.462	0.8661
P35249	RFC4	3.954	0.1803
P43034	PAFAH1B1	2.639	0.1024
Q96AC1	FERMT2	4.936	0.0253
Q9NVP1	DDX18	9.613	0.1581
Q16186	ADRM1	4.072	0.0049
Q9P219	CCDC88C	2.298	0.021
Q5W111	SPRYD7	0.945	0.3087
Q96CS7	PLEKHB2	0.708	0.3228
Q6ZVX7	NCCRP1	0.5	0.8661
P62805	HIST1H4L;HIST1H4K;HIST4H4;HIST1H4I;HIST1H4C;HIST1H4B;HIST1H4J;HIST2H4A;HIST1H4A;HIST1H4E;HIST1H4F;HIST2H4B;HIST1H4H;HIST1H4D	21.484	0.1532
P30566	ADSL	7.848	0.001
O60613	SELENOF	2.086	0.2727
P17931	LGALS3	3.612	0.2673
Q4G0I0	CCSMST1	1.451	0.1506
Q9BXW7	HDHD5	11.01	0.2086
Q9BXW6	OSBPL1A	1.547	0.8661
P14373	TRIM27	2.652	0.0308
Q99880	HIST1H2BL	26.76	0.1807
P06280	GLA	2.108	0.3181
Q9H845	ACAD9	6.242	0.1216
Q9Y6E2	BZW2	1.998	0.3261
Q96G46	DUS3L	1.219	0.8661
O43933	PEX1	2.144	0.2765
Q96KQ7	EHMT2	0.615	0.3261
Q9Y597	KCTD3	3.224	0.0181
P30520	ADSS	9.1	0
Q9H1A3	METTL9	1.445	0.3542
O14662	STX16	3.467	0.0117
Q99640	PKMYT1	0.853	0.2572
Q13017	ARHGAP5	1.091	0.247
Q9H8H2	DDX31	1.773	0.8661
Q9H8H3	METTL7A	1.614	0.8661
Q09161	NCBP1	3.292	0.8661
Q13724	MOGS	4.905	0.0731
P55196	AFDN	24.689	0
Q96P47	AGAP3	5	0.0026
Q8NEM7	SUPT20H	1.935	0.1154
O75891	ALDH1L1	2.575	0.8661
P09001	MRPL3	1.905	0.8661
Q3SXM5	HSDL1	3.974	0.1969
P60520	GABARAPL2	2.65	0.0397
P52594	AGFG1	6.35	0.0003
Q9Y4G6	TLN2	1.752	0.1361
Q8TCZ2	CD99L2	2.107	0.0975
P08047	SP1	0.831	0.8661
P35573	AGL	4.197	0.0099
Q9H967	WDR76	1.603	0.2023
Q9ULK5	VANGL2	3.287	0.1986
Q15843	NEDD8	2.582	0.1483
Q6RW13	AGTRAP	7.799	0
Q8IWB7	WDFY1	1.896	0.1159
O60762	DPM1	12.851	0.2142
P23526	AHCY	9.977	0.0026
Q6IAN0	DHRS7B	3.392	0.2463
Q5SNT2	TMEM201	1.947	0.3474
Q8NFQ8	TOR1AIP2	6.886	0.8661
O75940	SMNDC1	3.174	0.0174
Q15185	PTGES3	3.545	0.03
Q8WVK7	SKA2	1.126	0.8661
P53384	NUBP1	2.964	0.0338
Q66K74	MAP1S	3.175	0.0618
P17844	DDX5	24.657	0.225
Q7Z5K2	WAPL	2.38	0.8661
Q9NPF4	OSGEP	1.935	0.8661
Q9NPF5	DMAP1	1.363	0.8661
P23919	DTYMK	6.444	0.236
B2RUZ4	SMIM1	1.777	0.8661
P41214	EIF2D	3.572	0.1079
Q96LI5	CNOT6L	1.168	0.3542
O94905	ERLIN2	12.026	0.8661
Q96FF9	CDCA5	1.245	0.8661
O94903	PROSC	3.084	0.3377
Q13308	PTK7	2.576	0.0205
O94901	SUN1	4.06	0.8661
O43865	AHCYL1	5.278	0.0014
Q92526	CCT6B	2.417	0.2775
P49069	CAMLG	1.81	0.0748
Q8NFC6	BOD1L1	1.524	0.8661
Q13126	MTAP	3.871	0.0224
O00170	AIP	6.345	0.0036
O43242	PSMD3	13.255	0.0195
Q7L8L6	FASTKD5	5.303	0.235
Q13123	IK	3.965	0.2693
Q9NRF8	CTPS2	2.952	0.122
O43795	MYO1B	7.404	0.0425
P43490	NAMPT	8.806	0.1917
Q9UPN3	MACF1	12.823	0.2567
P54819	AK2	12.244	0.0006
Q9UPN7	PPP6R1	4.139	0.0153
Q92667	AKAP1	10.965	0.0019
Q8N684	CPSF7	4.943	0.0244
Q8N680	ZBTB2	0.764	0.8661
O60701	UGDH	3.145	0.8661
Q9Y3Y2	CHTOP	1.423	0.2997
Q96Q89	KIF20B	1.26	0.8661
Q14103	HNRNPD	14.339	0.1068
P27449	ATP6V0C	3.823	0.023
Q02952	AKAP12	12.774	0
Q9Y2D5	AKAP2	9.735	0
Q96HA7	TONSL	1.029	0.3131
Q9ULX6	AKAP8L	7.643	0.0008
P16152	CBR1	5.229	0.8661
Q96HA9	PEX11G	0.726	0.8661
Q9UNX4	WDR3	2.784	0.2419
Q96B36	AKT1S1	3.598	0.003
Q16851	UGP2	0.869	0.2585
Q16850	CYP51A1	6.177	0.8661
P99999	CYCS	3.374	0.097
P04075	ALDOA	38.87	0
Q96G23	CERS2	4.167	0.2088
Q5VZL5	ZMYM4	3.048	0.3377
Q96G21	IMP4	2.757	0.0387
P09972	ALDOC	8.328	0.0006
P54764	EPHA4	2.459	0.8661
Q4VCS5	AMOT	42.415	0.0003
O75367	H2AFY	6.826	0.1038
Q9BWU0	SLC4A1AP	3.289	0.0371
P26640	VARS	6.991	0.0415
P26641	EEF1G	22.505	0.0485
Q8IY63	AMOTL1	9.752	0
Q13232	NME3	3.227	0.0251
Q01433	AMPD2	6.374	0.0012
Q9Y2R4	DDX52	7.605	0.1708
Q71UM5	RPS27L	4.439	0.1494
Q01484	ANK2	3.786	0.0051
Q12955	ANK3	10.762	0
Q14746	COG2	1.109	0.2957
Q8WY36	BBX	1.21	0.3165
Q00534	CDK6	2.056	0.8661
Q03701	CEBPZ	6.571	0.0164
Q969V3	NCLN	11.937	0.1732
Q8TCT9	HM13	6.855	0.0178
Q13162	PRDX4	17.746	0.0572
Q00536	CDK16	0.821	0.2868
Q6UW02	CYP20A1	5.23	0.1002
O14787	TNPO2	3.75	0.0271
O14786	NRP1	1.59	0.8661
P40763	STAT3	4.27	0.0648
Q86XL3	ANKLE2	7.745	0.0051
Q53S58	TMEM177	4	0.2009
Q5K4L6	SLC27A3	0.726	0.8661
Q3ZBS7	Q3ZBS7	7.749	0.0879
Q70E73	RAPH1	3.734	0.0147
Q8WUF5	PPP1R13L	2.316	0.0467
Q9BZQ8	FAM129A	2.1	0.0528
Q13112	CHAF1B	5.849	0.8661
Q8TC12	RDH11	7.354	0.1855
Q9NUU7	DDX19A	6.315	0.0803
Q6UN15	FIP1L1	2.444	0.1949
O75179	ANKRD17	5.434	0.0061
Q92625	ANKS1A	5.456	0.0034
Q96KG9	SCYL1	3.884	0.0371
Q06587	RING1	1.972	0.2869
P48147	PREP	2.789	0.2528
P32856	STX2	3.508	0.0107
P39687	ANP32A	4.874	0.0018
Q9BQG0	MYBBP1A	14.521	0.0687
P49419	ALDH7A1	4.253	0.0864
Q4VC31	CCDC58	0.83	0.2528
P50995	ANXA11	19.678	0
Q9BSW2	CRACR2A	1.532	0.1964
P08758	ANXA5	12.738	0.0006
Q96RU2	USP28	1.788	0.3312
P08133	ANXA6	16.243	0
Q96MG7	NSMCE3	0.577	0.2708
P61619	SEC61A1	10.549	0.1122
P62495	ETF1	8.448	0.0688
Q9NYU2	UGGT1	6.909	0.0184
Q9Y2H0	DLGAP4	1.012	0.2831
A4D1P6	WDR91	3.096	0.0178
Q14964	RAB39A	2.62	0.0642
P20073	ANXA7	23.542	0
Q10567	AP1B1	7.255	0.0006
Q9BY32	ITPA	3.001	0.152
O95782	AP2A1	6.331	0.0016
O94973	AP2A2	8.79	0
Q9NWS8	RMND1	3.149	0.1739
P16333	NCK1	3.524	0.1017
Q9Y5A7	NUB1	2.955	0.0442
Q96FZ5	CMTM7	2.62	0.0233
Q9BYP7	WNK3	2.227	0.0219
P63010	AP2B1	10.873	0.0003
Q9ULJ8	PPP1R9A	7.408	0.0301
Q9BQ52	ELAC2	3.798	0.1622
Q96CW1	AP2M1	4.96	0.0075
P25054	APC	5.083	0.0022
P25205	MCM3	7.657	0.0452
Q06481	APLP2	4.127	0.0063
Q9NRW3	APOBEC3C	4.14	0.0068
Q9ULV3	CIZ1	3.436	0.0539
P02656	APOC3	4.172	0.0024
Q3LXA3	TKFC	2.291	0.1257
Q6UXV4	APOOL	4.462	0.0073
Q96MU7	YTHDC1	5.938	0.0338
Q8IWI9	MGA	2.96	0.198
P31260	HOXA10	2.122	0.0406
P05067	APP	5.594	0.0097
A0MZ66	SHTN1	7.022	0.2892
Q96HS1	PGAM5	16.395	0.0834
Q9UKG1	APPL1	5.514	0.0014
Q7Z478	DHX29	4.207	0.0317
Q9NWW5	CLN6	2.691	0.8661
Q9BYN8	MRPS26	3.025	0.2289
Q9BX40	LSM14B	3.984	0.0377
Q13835	PKP1	1.883	0.8661
Q96KM6	ZNF512B	1.588	0.2507
Q8N6T3	ARFGAP1	8.54	0.0008
Q9NQ66	PLCB1	0.609	0.2747
Q03188	CENPC	4.437	0.8661
Q9BT25	HAUS8	2.843	0.0168
Q9GZY8	MFF	1.796	0.8661
Q96EN8	MOCOS	1.292	0.8661
Q9H6R4	NOL6	6.144	0.225
P10644	PRKAR1A	7.099	0.0321
P48556	PSMD8	5.671	0.0195
Q9H6R0	DHX33	4.164	0.2167
O15066	KIF3B	2.071	0.1597
P60891	PRPS1	4.816	0.0782
Q9Y679	AUP1	7.403	0.0995
O95747	OXSR1	4.897	0.0753
Q86SK9	SCD5	2.98	0.0864
Q8N6H7	ARFGAP2	4.925	0.003
Q9HC62	SENP2	2.043	0.3165
Q9NP61	ARFGAP3	7.729	0
P07099	EPHX1	2.669	0.3211
Q7Z3E5	ARMC9	1.671	0.8661
P37235	HPCAL1	3.191	0.0122
O75962	TRIO	0.977	0.2987
Q9NW68	BSDC1	3.452	0.0224
P53365	ARFIP2	7.041	0.001
Q9Y676	MRPS18B	4.789	0.8661
Q5T5U3	ARHGAP21	5.029	0.0016
Q7Z4H8	KDELC2	1.908	0.1572
Q9NZN5	ARHGEF12	4.663	0.0043
Q12830	BPTF	3.825	0.8661
Q8NAB2	KBTBD3	8.066	0.8661
Q9Y6R0	NUMBL	1.543	0.2816
Q96H79	ZC3HAV1L	6.097	0.0135
Q7Z4H3	HDDC2	2.301	0.8661
O95260	ATE1	1.032	0.8661
O75746	SLC25A12	5.517	0.2009
Q7Z4H7	HAUS6	5.404	0.0128
Q96GX9	APIP	2.061	0.297
Q53H96	PYCR3	4.269	0.1334
Q92974	ARHGEF2	7.417	0.0006
P42766	RPL35	2.393	0.8661
Q7Z4R8	C6ORF120	1.402	0.8661
Q9Y295	DRG1	9.242	0.1791
O95243	MBD4	0.774	0.8661
P27144	AK4	9.616	0.1747
Q9UBL3	ASH2L	1.88	0.3261
Q6UXN9	WDR82	3.535	0.2299
Q9H0H5	RACGAP1	5.206	0.1364
O95376	ARIH2	4.501	0.0033
Q15833	STXBP2	3.627	0.1795
Q13823	GNL2	5.742	0.0932
Q08AD1	CAMSAP2	2.376	0.038
Q7L5Y9	MAEA	2.145	0.1618
O75915	ARL6IP5	4.874	0.0087
Q9UBB6	NCDN	3.392	0.0365
P49959	MRE11	3.135	0.0614
P68371	TUBB4B	50.907	0.0459
P48426	PIP4K2A	3.909	0.0102
Q96JB2	COG3	2.501	0.1081
Q9Y2Z9	COQ6	4.602	0.225
Q9BUP0	EFHD1	2.349	0.0618
P49790	NUP153	13.386	0.0137
Q01813	PFKP	5.502	0.085
P49792	RANBP2	24.306	0.0485
Q9Y2Z2	MTO1	2.447	0.8661
Q9NVJ2	ARL8B	6.692	0.0026
Q9H2J4	PDCL3	1.338	0.1396
Q9Y2Z4	YARS2	10.346	0.2343
Q9NVT9	ARMC1	3.296	0.0064
Q9UH62	ARMCX3	5.963	0.0016
O00192	ARVCF	5.429	0.006
Q00341	HDLBP	18.742	0.263
P18847	ATF3	4.941	0.008
Q9NT62	ATG3	7.11	0.0041
Q86VD7	SLC25A42	0.685	0.3312
P35813	PPM1A	2.304	0.0343
Q7Z3C6	ATG9A	5.487	0.0029
P05023	ATP1A1	28.006	0
Q5SRE5	NUP188	4.874	0.8661
Q9UQ16	DNM3	1.305	0.2449
Q9BVM2	DPCD	2.766	0.2951
Q9UQ13	SHOC2	2.388	0.8661
Q9Y2T2	AP3M1	3.534	0.0131
O95674	CDS2	3.554	0.2142
P05026	ATP1B1	7.475	0.0003
P54709	ATP1B3	13.585	0
P20020	ATP2B1	12.852	0.0003
Q9H0P0	NT5C3A	1.026	0.2834
P23634	ATP2B4	4.372	0.0047
P21281	ATP6V1B2	7.085	0.0033
Q9BT40	INPP5K	2.236	0.1595
O00471	EXOC5	4.4	0.0247
P18124	RPL7	23.796	0.1878
O15085	ARHGEF11	2.355	0.0529
O15084	ANKRD28	3.588	0.0207
Q12996	CSTF3	1.327	0.2463
Q92665	MRPS31	3.935	0.0205
Q969T7	NT5C3B	1.664	0.8661
Q9UBB9	TFIP11	5.651	0.2371
Q9Y619	SLC25A15	4.967	0.1873
O75348	ATP6V1G1	4.77	0.002
Q9UBB4	ATXN10	7.004	0.0008
Q9Y613	FHOD1	2.863	0.0911
Q08752	PPID	3.302	0.1201
Q92738	USP6NL	3.646	0.1603
P35251	RFC1	4.183	0.8661
P35250	RFC2	8.053	0.1553
O75427	LRCH4	3.016	0.2474
Q8IY17	PNPLA6	3.387	0.0418
Q9UGM3	DMBT1	2.316	0.8661
P01130	LDLR	3.1	0.016
Q92733	PRCC	1.308	0.1424
Q99700	ATXN2	9.705	0
Q8WWM7	ATXN2L	17.531	0.0016
Q96AB3	ISOC2	0.333	0.2945
Q9UIA9	XPO7	4.506	0.0389
Q00765	REEP5	1.586	0.8661
P18669	PGAM1	4.939	0.0963
Q5T5P2	KIAA1217	2.572	0.0646
O95817	BAG3	17.343	0
Q5U5X0	LYRM7	3.531	0.0879
Q9P227	ARHGAP23	1.407	0.8661
Q8IVV2	LOXHD1	1.149	0.8661
O95429	BAG4	6.439	0.0006
Q92504	SLC39A7	2.862	0.1463
Q9C0E2	XPO4	1.172	0.8661
Q9UKM9	RALY	5.431	0.2042
Q9Y4P8	WIPI2	1.165	0.3377
Q9UKM7	MAN1B1	2.959	0.1133
Q4V328	GRIPAP1	7.884	0.8661
Q9Y4P3	TBL2	6.482	0.0635
Q5VVQ6	YOD1	2.146	0.2833
Q9Y4P1	ATG4B	4.312	0.0122
Q9UL15	BAG5	6.21	0.0045
P02754	P02754	5.479	0.8661
Q9Y6D0	SELENOK	4.935	0.0123
Q6ULP2	AFTPH	1.277	0.3211
Q9Y6D6	ARFGEF1	2.227	0.8661
Q9BZD4	NUF2	1.767	0.328
P08708	RPS17	5.661	0.0808
Q01581	HMGCS1	1.582	0.2693
Q13107	USP4	1.606	0.8661
Q86T03	TMEM55B	2.458	0.0753
P05388	RPLP0	8.729	0.0491
Q9BZD3	GCOM2	1.067	0.1603
P46379	BAG6	6.747	0.0012
Q8IYD1	GSPT2	2.421	0.154
P78345	RPP38	1.264	0.3137
Q92600	CNOT9	4.329	0.0127
P81605	DCD	5.207	0.8661
Q969J2	ZKSCAN4	1.998	0.3474
O75390	CS	8.675	0.0891
Q92609	TBC1D5	1.455	0.3542
O75394	MRPL33	3.181	0.8661
Q6NYC1	JMJD6	1.62	0.1844
P10071	GLI3	0.81	0.8661
Q8IVD9	NUDCD3	1.145	0.3542
Q9BZJ0	CRNKL1	5.725	0.2061
Q9Y4F1	FARP1	2.843	0.0293
Q6NYC8	PPP1R18	4.542	0.0301
Q9Y4F5	CEP170B	1.649	0.8661
Q9UQB8	BAIAP2	12.453	0.0003
O60779	SLC19A2	1.392	0.3125
Q96P63	SERPINB12	2.159	0.8661
Q9UHR4	BAIAP2L1	8.697	0
Q99986	VRK1	8.141	0.2319
P35659	DEK	2.286	0.261
P35658	NUP214	11.954	0.1686
P62701	RPS4X	15.391	0.2337
Q9BSJ2	TUBGCP2	4.329	0.0154
Q9H993	ARMT1	2.459	0.8661
P27694	RPA1	2.349	0.8661
O00567	NOP56	8.657	0.0118
P46013	MKI67	22.616	0.0195
P17858	PFKL	4.249	0.1052
Q9BTC8	MTA3	0.898	0.3542
P16885	PLCG2	1.959	0.2661
P80723	BASP1	4.698	0.0018
Q07812	BAX	5.355	0.003
Q8WVD3	RNF138	2.06	0.1216
Q9H7Z7	PTGES2	3.286	0.017
Q9BTC0	DIDO1	4.321	0.8661
P47914	RPL29	3.073	0.0325
Q9BSD7	NTPCR	6.292	0.0723
Q9H425	C1ORF198	2.398	0.0451
Q147X3	NAA30	1.886	0.3341
O43252	PAPSS1	1.492	0.1503
O43251	RBFOX2	4.774	0.2289
P42771	CDKN2A	3.077	0.1146
P51572	BCAP31	11.896	0
Q9BXK5	BCL2L13	5.24	0.0047
Q969Q0	RPL36AL	6.087	0.8661
Q9NYF8	BCLAF1	6.142	0.0085
Q9BY67	CADM1	3.761	0.1344
Q9NRG7	SDR39U1	3.503	0.176
Q86WJ1	CHD1L	1.744	0.8661
Q9NRG1	PRTFDC1	2.664	0.026
P53350	PLK1	4.522	0.0494
O76021	RSL1D1	8.099	0.2319
Q8WXH0	SYNE2	7.353	0.1766
P11274	BCR	4.799	0.0039
Q76L83	ASXL2	0.528	0.276
Q13131	PRKAA1	2.416	0.1001
O15155	BET1	7.387	0.0008
Q96RD7	PANX1	1.234	0.3377
Q8WVV9	HNRNPLL	1.788	0.1559
Q14137	BOP1	3.485	0.0116
Q9UI09	NDUFA12	3.245	0.8661
P23368	ME2	5.764	0.079
O76024	WFS1	2.473	0.1707
Q8WVV4	POF1B	1.178	0.8661
Q14692	BMS1	7.159	0.0008
P46781	RPS9	23.076	0.202
Q9H5N1	RABEP2	1.687	0.145
Q9HAS0	C17ORF75	2.493	0.042
Q8NEN9	PDZD8	2.685	0.8661
P61956	SUMO2	3.877	0.1167
O94806	PRKD3	3.43	0.0145
O95400	CD2BP2	2.168	0.0567
Q7KYR7	BTN2A1	3.858	0.008
Q9H936	SLC25A22	8.339	0.1195
Q9NYP7	ELOVL5	4.139	0.2082
Q5SY16	NOL9	5.597	0.1828
Q8TD16	BICD2	6.141	0.0586
O43741	PRKAB2	2.534	0.1441
O43684	BUB3	8.999	0.0026
Q8N999	C12ORF29	4.434	0.0031
Q9Y224	C14ORF166	7.769	0
Q99459	CDC5L	5.654	0.2337
Q86YS7	C2CD5	4.597	0.0052
Q99697	PITX2	1.493	0.1463
Q9H7E9	C8ORF33	6.233	0.0041
P61026	RAB10	9.647	0.0342
P11217	PYGM	1.59	0.3058
P11216	PYGB	4.758	0.0461
Q9H0W8	SMG9	2.569	0.8661
Q15369	ELOC	2.042	0.1254
O75379	VAMP4	1.666	0.1474
Q96GJ1	TRMT2B	1.139	0.8661
Q16512	PKN1	1.988	0.8661
Q9HB71	CACYBP	20.742	0
Q15366	PCBP2	21.437	0.0102
Q96G61	NUDT11	2.761	0.0151
P27708	CAD	13.832	0.0045
Q9NZI7	UBP1	3.502	0.0137
Q6P2H3	CEP85	3.455	0.1672
O60573	EIF4E2	3.693	0.0467
Q15773	MLF2	3.416	0.2445
P40939	HADHA	8.728	0.1052
Q9P1Z2	CALCOCO1	5.815	0.001
Q15776	ZKSCAN8	4.481	0.8661
Q9HA77	CARS2	1.611	0.8661
P40937	RFC5	8.095	0.1386
Q9NXN4	GDAP2	2.388	0.1904
Q02040	AKAP17A	1.197	0.3474
Q9UFC0	LRWD1	2.729	0.1142
A6NDU8	C5ORF51	3.432	0.0378
Q9BWF3	RBM4	11.694	0.0107
Q86W92	PPFIBP1	6.126	0.0228
O43324	EEF1E1	5.362	0.0175
Q8WUA4	GTF3C2	3.507	0.0653
P31943	HNRNPH1	29.498	0.2037
Q86YR5	GPSM1	3.041	0.0226
Q9Y5P4	COL4A3BP	1.962	0.0991
Q99523	SORT1	2.954	0.0147
P31947	SFN	4.698	0.8661
P31946	YWHAB	9.02	0.0163
Q8N1F7	NUP93	15.382	0.2118
Q8N1F8	STK11IP	1.968	0.3106
Q13137	CALCOCO2	7.673	0.0023
P31949	S100A11	2.67	0.8661
Q96DA2	RAB39B	1.02	0.2614
Q5F1R6	DNAJC21	1.596	0.2673
B2RTY4	MYO9A	0.833	0.3034
P60604	UBE2G2	3.656	0.0362
Q96RR1	TWNK	1.276	0.2785
Q05682	CALD1	11.438	0
Q6PL18	ATAD2	5.118	0.0923
Q9BSV6	TSEN34	1.147	0.8661
Q7Z7F7	MRPL55	2.095	0.1618
P27824	CANX	22.584	0.0006
P17655	CAPN2	7.525	0.0003
Q9Y2K5	R3HDM2	1.24	0.163
Q9Y2K7	KDM2A	3.876	0.0891
Q14444	CAPRIN1	22.698	0
P52907	CAPZA1	10.152	0.0006
P50416	CPT1A	2.754	0.2069
Q9UHY1	NRBP1	3.544	0.0247
Q8NDV3	SMC1B	3.571	0.1686
Q9Y5B6	PAXBP1	3.154	0.8661
Q9UHY7	ENOPH1	2.076	0.8661
Q9Y5B8	NME7	0.949	0.8661
Q9Y5B9	SUPT16H	3.246	0.2636
Q58EX2	SDK2	13.333	0.8661
Q9ULI0	ATAD2B	2.37	0.1724
P47755	CAPZA2	4.99	0.0016
P47756	CAPZB	11.367	0
Q96MT8	CEP63	0.403	0.2936
P48047	ATP5O	9.968	0.1607
O15530	PDPK1	4.362	0.0176
Q99442	SEC62	1.026	0.8661
Q86X55	CARM1	5.769	0.0012
O95625	ZBTB11	0.591	0.8661
P38606	ATP6V1A	8.204	0.0241
Q9UPQ0	LIMCH1	3.246	0.1862
Q9HCG8	CWC22	1.198	0.8661
P49589	CARS	6.683	0.0014
Q5R372	RABGAP1L	2.742	0.0671
Q16881	TXNRD1	2.718	0.103
O14936	CASK	9.602	0
Q7Z2T5	TRMT1L	5.583	0.1031
Q8WXE0	CASKIN2	3.352	0.0064
P22681	CBL	5.729	0.0054
Q7L2H7	EIF3M	4.494	0.1771
Q8WZA9	IRGQ	2.499	0.0442
Q9BS26	ERP44	6.45	0.1044
Q9NS91	RAD18	0.907	0.8661
Q13185	CBX3	6.455	0.001
Q9BPX6	MICU1	5.595	0.0288
Q9BZL6	PRKD2	1.524	0.8661
Q8N8J7	C4ORF32	1.628	0.286
Q6P1N0	CC2D1A	5.44	0.0006
Q96CT7	CCDC124	4.546	0.0099
P62424	RPL7A	19.172	0.1537
Q9HC56	PCDH9	1.569	0.1667
Q96A33	CCDC47	9.349	0
Q8IVM0	CCDC50	4.473	0.008
Q9HC52	CBX8	5.928	0.1203
O75436	VPS26A	4.227	0.0771
Q9H6S1	AZI2	2.833	0.0618
Q16204	CCDC6	11.041	0
A6NKD9	CCDC85C	5.243	0.0008
Q9NQZ2	UTP3	2.301	0.1403
O95755	RAB36	1.091	0.8661
Q13585	GPR50	2.476	0.2804
Q13586	STIM1	5.122	0.1187
Q9BYT8	NLN	2.299	0.0649
Q9HA92	RSAD1	5.052	0.8661
Q7L1W4	LRRC8D	1.991	0.3034
Q8WWC4	MAIP1	7.304	0.8661
Q9Y5X2	SNX8	1.441	0.2633
Q9NZJ0	DTL	2.329	0.0539
Q5VST6	ABHD17B	2.57	0.0918
Q96GI7	FAM89A	1.746	0.3474
Q15517	CDSN	2.472	0.8661
Q9NUB1	ACSS1	1.332	0.3072
Q8N7R7	CCNYL1	5.609	0.0019
Q96D09	GPRASP2	4.547	0.0241
P78371	CCT2	16.104	0.0064
P50990	CCT8	16.749	0.0061
Q9NW13	RBM28	7.779	0.0904
Q8NCE0	TSEN2	0.964	0.8661
Q9H490	PIGU	1.476	0.8661
Q9C0J8	WDR33	0.992	0.2419
Q7L9B9	EEPD1	2.15	0.262
Q9HCC0	MCCC2	5.649	0.8661
P38159	RBMX	12.544	0.1041
Q68DK7	MSL1	1.93	0.8661
P10589	NR2F1	3.366	0.2108
P51617	IRAK1	5.549	0.1679
Q9Y281	CFL2	2.023	0.1344
Q5T4S7	UBR4	4.424	0.0143
Q9Y285	FARSA	7.397	0.1737
Q9Y287	ITM2B	2.965	0.1778
O00268	TAF4	0.784	0.2783
Q9Y5K6	CD2AP	10.672	0
P08621	SNRNP70	3.466	0.0595
Q8WWQ0	PHIP	1.593	0.328
Q9UJV9	DDX41	4.006	0.1323
Q9HB21	PLEKHA1	1.623	0.1208
Q6P3W7	SCYL2	2.523	0.1369
P52815	MRPL12	2.664	0.0945
Q9UNI6	DUSP12	2.242	0.3293
P19256	CD58	7.835	0.001
Q9ULG6	CCPG1	1.674	0.2968
Q9NQ55	PPAN	3.997	0.1126
P83436	COG7	1.108	0.2818
P15374	UCHL3	4.553	0.0102
P56556	NDUFA6	7.289	0.8661
Q96C19	EFHD2	4.184	0.0794
Q6P1Q9	METTL2B	3.231	0.0205
Q86UK7	ZNF598	7.623	0.0135
P60033	CD81	7.423	0
P13010	XRCC5	12.993	0.1539
Q5T200	ZC3H13	2.548	0.0551
Q6Y1H2	HACD2	1.628	0.249
Q9NRX4	PHPT1	3.49	0.0158
Q9NRX5	SERINC1	2.396	0.0704
Q16543	CDC37	12.793	0.0006
P78364	PHC1	1.373	0.1766
Q9NRX1	PNO1	6.147	0.1328
Q9Y2W1	THRAP3	5.245	0.2808
P60953	CDC42	9.603	0
Q5VT25	CDC42BPA	6.377	0.0008
Q00587	CDC42EP1	6.144	0.0041
Q8IZR5	CMTM4	3.429	0.0127
Q96R06	SPAG5	2.258	0.1171
Q8NBS9	TXNDC5	5.593	0.0881
O00469	PLOD2	2.161	0.1707
Q96SZ6	CDK5RAP1	3.439	0.8661
Q96SZ5	ADO	2.559	0.3014
Q9UL54	TAOK2	2.322	0.1146
P80303	NUCB2	6.138	0.2082
O95183	VAMP5	2.92	0.2822
Q12983	BNIP3	1.915	0.0559
Q9H3Q1	CDC42EP4	3.991	0.0068
Q12981	BNIP1	3.721	0.8661
Q8WVX9	FAR1	8.653	0.2108
P38398	BRCA1	0.794	0.8661
Q9Y605	MRFAP1	1.811	0.1583
Q9P0M6	H2AFY2	4.762	0.0917
Q9Y606	PUS1	6.458	0.1878
Q8NAN2	MIGA1	3.268	0.0254
Q93100	PHKB	1.467	0.8661
Q8N6M0	OTUD6B	1.506	0.3293
Q9Y3I1	FBXO7	1.492	0.1311
P19022	CDH2	13.588	0.0006
Q5VU43	PDE4DIP	3.154	0.0603
Q9Y6V7	DDX49	3.382	0.0588
Q96AA3	RFT1	3.108	0.1324
P11802	CDK4	7.343	0.0008
Q96JB5	CDK5RAP3	5.218	0.0012
Q8N201	INTS1	4.382	0.2208
P62829	RPL23	18.326	0.2142
Q96CU9	FOXRED1	4.567	0.176
Q86US8	SMG6	1.141	0.2549
P62820	RAB1A	15.45	0.1203
Q9NVV0	TMEM38B	1.515	0.3542
Q6ZW49	PAXIP1	1.121	0.3406
Q8IYU8	MICU2	4.227	0.0313
Q9NVV4	MTPAP	5.742	0.2402
P06732	CKM	2.377	0.3062
Q96S15	WDR24	1.193	0.8661
P51858	HDGF	4.545	0.0375
Q9Y4W2	LAS1L	10.482	0.1525
P18583	SON	4.933	0.2289
Q6DN90	IQSEC1	3.325	0.0256
Q5VV42	CDKAL1	6.133	0.0014
Q9C0D9	SELENOI	1.936	0.8661
P06730	EIF4E	4.239	0.0849
Q8TCJ2	STT3B	5.562	0.0898
O95983	MBD3	2.806	0.2122
Q93034	CUL5	0.826	0.2515
Q9BZE9	ASPSCR1	4.167	0.0158
O43913	ORC5	4.803	0.0439
Q9UKY7	CDV3	20.208	0
P49454	CENPF	19.927	0.0052
Q9UPN4	CEP131	5.419	0.0043
O95299	NDUFA10	12.173	0.2419
Q9BZE1	MRPL37	4.901	0.8661
Q9H1C4	UNC93B1	0.874	0.2596
Q8WVB6	CHTF18	2.394	0.8661
Q5SW79	CEP170	11.375	0.001
Q9BZE4	GTPBP4	7.735	0.1581
Q7Z6I8	C5ORF24	0.657	0.3406
Q9Y4E6	WDR7	2.69	0.0285
Q9UKX7	NUP50	4.291	0.0113
O15078	CEP290	4.249	0.0035
Q92615	LARP4B	9.912	0.2726
Q53EZ4	CEP55	6.745	0.0006
Q8N9N8	EIF1AD	1.68	0.1681
Q99661	KIF2C	3.638	0.1017
Q92618	ZNF516	0.655	0.8661
Q9P2M7	CGN	5.408	0.0008
Q99666	RGPD5;RGPD6	2.43	0.8661
P24468	NR2F2	1.945	0.8661
Q8N4Q1	CHCHD4	3.648	0.0061
P78540	ARG2	0.736	0.258
O75569	PRKRA	3.796	0.0132
Q14839	CHD4	7.248	0.0082
Q9Y6I3	EPN1	3.027	0.3093
P78549	NTHL1	2.361	0.8661
Q6FI81	CIAPIN1	8.243	0.0003
Q9Y6I9	TEX264	4.811	0.0477
Q9BZG1	RAB34	1.136	0.8661
Q14011	CIRBP	8.173	0.001
Q8N5K1	CISD2	7.326	0.0012
Q99996	AKAP9	6.612	0.1689
Q9P1Y5	CAMSAP3	3.372	0.0257
Q86U06	RBM23	0.992	0.3228
P46063	RECQL	2.394	0.1479
Q9BTD8	RBM42	1.191	0.8661
Q8NCN4	RNF169	0.635	0.3542
Q8WWK9	CKAP2	8.108	0.0016
O75964	ATP5L	13.806	0.1844
Q9HCY8	S100A14	0.382	0.8661
Q9Y672	ALG6	3.347	0.2698
Q6AI12	ANKRD40	0.886	0.8661
P27105	STOM	1.634	0.8661
P68402	PAFAH1B2	1.345	0.1846
Q07065	CKAP4	13.1	0.0031
Q96RE7	NACC1	0.654	0.8661
Q9BRX8	FAM213A	4.042	0.8661
Q14008	CKAP5	11.916	0.0024
P12277	CKB	16.97	0.0006
Q9H9J2	MRPL44	3.717	0.1576
Q15831	STK11	0.871	0.2585
Q7Z460	CLASP1	9.256	0.0006
Q9UHD2	TBK1	3.363	0.8661
Q9UHD1	CHORDC1	7.812	0.0278
O75122	CLASP2	7.503	0.0016
O94964	SOGA1	1.742	0.2299
O94967	WDR47	1.555	0.3016
O94966	USP19	4.943	0.0198
P01834	IGKC	0.781	0.8661
Q96S66	CLCC1	14.027	0
Q7Z5G4	GOLGA7	4.197	0.1862
Q9Y696	CLIC4	5.344	0.0039
P53618	COPB1	13.278	0.0891
P13646-1	KRT13	4.876	0.8661
Q14677	CLINT1	10.198	0
Q96JM7	L3MBTL3	2.243	0.2044
P82909	MRPS36	1.497	0.2765
P61966	AP1S1	2.355	0.2445
Q96JM3	CHAMP1	3.201	0.0866
Q9HAR2	ADGRL3	2.458	0.043
P30622	CLIP1	4.027	0.0049
P23378	GLDC	2.782	0.1167
P10114	RAP2A	2.82	0.1163
P04745	AMY1B;AMY1A;AMY1C	0.518	0.3123
Q9UI10	EIF2B4	3.788	0.1107
Q9Y6A4	CFAP20	0.823	0.2545
Q9UI12	ATP6V1H	7.475	0.0198
P24666	ACP1	7.984	0.0319
P17482	HOXB9	3.748	0.0508
P17480	UBTF	2.179	0.2118
Q9H4L4	SENP3	5.869	0.2176
P54105	CLNS1A	7.901	0
P25398	RPS12	9.291	0.0402
Q14651	PLS1	5.494	0.1052
Q14653	IRF3	1.354	0.8661
P09496	CLTA	9.968	0
Q14657	LAGE3	1.075	0.249
Q9HCP0	CSNK1G1	1.652	0.3332
Q6KCM7	SLC25A25	4.336	0.2591
Q13217	DNAJC3	2.992	0.1122
P09497	CLTB	5.627	0.001
Q96GM8	TOE1	3.675	0.1818
Q00610	CLTC	32.338	0.0008
Q9UGV2	NDRG3	4.483	0.8661
O75153	CLUH	4.545	0.0026
Q71DI3	HIST2H3A;HIST2H3D;HIST2H3C	36.401	0.1408
O75340	PDCD6	10.915	0.0612
A6NI56	CCDC154	0.952	0.8661
P14618	PKM	18.596	0.1426
Q99439	CNN2	5.483	0.0033
Q15417	CNN3	16.99	0
Q05655	PRKCD	2.988	0.0267
Q8NE01	CNNM3	7.015	0.0031
Q6P4Q7	CNNM4	5.784	0.0019
A5YKK6	CNOT1	14.935	0
O14920	IKBKB	4.583	0.0345
Q8NFH5	NUP35	5.441	0.083
Q9H9A5	CNOT10	5.383	0.0035
Q9UKZ1	CNOT11	5.851	0.0033
Q14019	COTL1	4.317	0.0408
Q9NZN8	CNOT2	5.931	0.001
Q14012	CAMK1	5.607	0.2586
Q8WY54	PPM1E	0.51	0.8661
P04921	GYPC	0.967	0.3034
Q8N5W9	RFLNB	2.88	0.166
Q9UDR5	AASS	5.889	0.2289
Q96BR5	COA7	1.896	0.8661
Q15744	CEBPE	2.671	0.026
O75175	CNOT3	6.102	0.0008
Q9HA64	FN3KRP	3.258	0.0226
Q9NY61	AATF	2.046	0.2594
Q96DB5	RMDN1	2.366	0.8661
Q13363	CTBP1	3.682	0.1818
O14929	HAT1	4.404	0.0215
Q8NFH3	NUP43	2.8	0.0262
Q9GZS1	POLR1E	0.881	0.8661
O14925	TIMM23	7.939	0.1917
O43353	RIPK2	1.835	0.1175
O95503	CBX6	0.862	0.3542
O15439	ABCC4	3.754	0.2191
Q13362	PPP2R5C	2.864	0.3247
Q9NYK5	MRPL39	4.038	0.8661
Q13057	COASY	6.129	0.0003
Q86YS6	RAB43	4.5	0.8661
Q99538	LGMN	2.565	0.0898
P67812	SEC11A	7.372	0.0137
Q99536	VAT1	0.307	0.8661
Q9BQE3	TUBA1C	2.982	0.0467
O75128	COBL	4.958	0.0008
P35606	COPB2	4.291	0.0077
Q8N1G0	ZNF687	1.722	0.8661
Q7Z7E8	UBE2Q1	3.346	0.0218
O14579	COPE	6.542	0.0006
P41091	EIF2S3	4.654	0.0673
P61201	COPS2	6.773	0.0008
Q96PK6	RBM14	18.389	0.247
Q9BT78	COPS4	6.268	0.0016
Q9BR76	CORO1B	5.179	0.001
Q96ME7	ZNF512	4.662	0.2478
P40855	PEX19	2.762	0.0589
Q9ULV4	CORO1C	8.945	0
Q9Y6G9	DYNC1LI1	7.738	0.0575
P11717	IGF2R	1.326	0.2674
Q9Y5Q9	GTF3C3	4.236	0.2082
Q9BQ39	DDX50	7.823	0.0761
Q13444	ADAM15	2.065	0.0547
Q14061	COX17	6.18	0.0006
Q12767	TMEM94	0.686	0.3146
Q12765	SCRN1	0.713	0.8661
Q99829	CPNE1	6.892	0.0008
Q9NYY8	FASTKD2	4.958	0.8661
Q12769	NUP160	6.728	0.235
O75131	CPNE3	15.644	0
Q9UHX1	PUF60	3.979	0.2289
Q9NS69	TOMM22	4.586	0.2009
O15504	NUPL2	2.652	0.8661
Q86YQ8	CPNE8	4.278	0.0033
P36551	CPOX	7.692	0.0003
Q16630	CPSF6	5.418	0.0093
Q9Y314	NOSIP	3.36	0.2009
P49590	HARS2	6.889	0.201
Q16891	IMMT	20.086	0.1828
Q16890	TPD52L1	2.718	0.0267
Q9UPP1	PHF8	2.873	0.175
Q9NXC5	MIOS	4.527	0.0864
P13489	RNH1	5.67	0.1097
Q96EL3	MRPL53	1.29	0.8661
Q96EL2	MRPS24	0.729	0.8661
P46108	CRK	5.247	0.0012
P46109	CRKL	13.06	0
P55769	SNU13	4.197	0.1152
Q8TBC3	SHKBP1	2.334	0.0331
Q9BV86	NTMT1	3.557	0.0236
Q8NA72	POC5	0.763	0.3474
Q96NX9	DACH2	1.167	0.3474
Q5TZA2	CROCC	13.545	0.0023
Q9HD33	MRPL47	1.569	0.8661
P25325	MPST	6.257	0.1408
O60941	DTNB	2.497	0.0646
O60942	RNGTT	2.1	0.3079
O75534	CSDE1	11.686	0
Q8ND82	ZNF280C	2.039	0.2486
P41240	CSK	7.385	0.001
Q9Y6M4	CSNK1G3	6.477	0.0028
Q7L2J0	MEPCE	2.911	0.129
Q13596	SNX1	6.422	0.0174
Q13595	TRA2A	1.441	0.2179
Q9Y2P8	RCL1	4.082	0.0701
Q9BUK6	MSTO1	3.212	0.1638
P13807	GYS1	3.856	0.0682
P13804	ETFA	8.997	0.8661
P22413	ENPP1	2.207	0.8661
P23786	CPT2	1.235	0.8661
Q9P2D1	CHD7	1.523	0.8661
Q96L73	NSD1	1.828	0.3474
P50402	EMD	15.489	0.0195
Q9BY12	SCAPER	1.676	0.2824
Q96Q11	TRNT1	2.491	0.2191
Q7Z3K3	POGZ	2.915	0.0469
Q53GQ0	HSD17B12	13.473	0.1888
P10599	TXN	12.757	0.1565
O60499	STX10	3.904	0.081
P68400	CSNK2A1	8.684	0.0035
P31151	S100A7	1.84	0.8661
P83881	RPL36A	3.106	0.8661
Q14566	MCM6	7.698	0.1307
O75165	DNAJC13	4.446	0.2289
Q96BN2	TADA1	2.226	0.8661
P19784	CSNK2A2	8.866	0.0097
P48444	ARCN1	5.863	0.1381
Q86V48	LUZP1	11.443	0.8661
Q16527	CSRP2	7.855	0.0003
O00217	NDUFS8	4.391	0.1257
Q96BN8	OTULIN	2.622	0.0205
P04080	CSTB	11.51	0.0075
Q9UJF2	RASAL2	3.117	0.0236
Q15233	NONO	27.261	0.2478
Q9UQR1	ZNF148	0.811	0.2552
Q96IY1	NSL1	0.341	0.3228
Q5JTH9	RRP12	5.34	0.2031
P35221	CTNNA1	16.207	0.0018
Q9Y2D8	SSX2IP	1.673	0.3332
P21796	VDAC1	10.778	0.2158
Q9UBT7	CTNNAL1	6.326	0.0014
Q92845	KIFAP3	2.252	0.2853
Q9NV31	IMP3	2.284	0.2668
P35222	CTNNB1	19.971	0
Q9NQ48	LZTFL1	3.348	0.0195
Q9NYZ3	GTSE1	0.49	0.3542
Q9BZ95	NSD3	0.712	0.3247
Q01831	XPC	0.792	0.278
O75947	ATP5H	4.921	0.0819
O60716	CTNND1	24.637	0
P47813	EIF1AX	4.012	0.1008
Q14247	CTTN	30.343	0
Q07666	KHDRBS1	10.29	0.014
P14923	JUP	19.22	0.2757
Q9P2B4	CTTNBP2NL	7.625	0
O00154	ACOT7	3.225	0.084
Q9NRY6	PLSCR3	2.983	0.0679
Q9NRY5	FAM114A2	3.376	0.0171
Q9NRY4	ARHGAP35	3.203	0.0224
O60830	TIMM17B	4.861	0.0861
O60831	PRAF2	2.39	0.3377
O95352	ATG7	3.354	0.0273
Q5JTZ9	AARS2	8.872	0.8661
Q92540	SMG7	1.742	0.2744
Q9BVK6	TMED9	8.38	0.0534
Q9Y2V7	COG6	1.543	0.328
Q92995	USP13	1.113	0.8661
Q2VPK5	CTU2	5.537	0.0018
Q13616	CUL1	4.57	0.0048
Q92990	GLMN	3.668	0.0317
Q9Y2V2	CARHSP1	3.428	0.0584
Q13618	CUL3	4.568	0.0065
Q96CB9	NSUN4	7.715	0.0726
Q96CB8	INTS12	2.392	0.2806
Q9UL46	PSME2	7.24	0.0396
Q9P2B2	PTGFRN	4.32	0.0938
Q9NVA4	TMEM184C	1.791	0.8661
Q13948	CUX1	6.413	0.0022
P78310	CXADR	11.689	0
Q9BV68	RNF126	2.809	0.0215
Q9UL40	ZNF346	2.104	0.0611
Q9BU61	NDUFAF3	2.993	0.8661
P12956	XRCC6	15.601	0.1038
Q9NXU5	ARL15	3.656	0.01
Q86XN8	MEX3D	6.613	0.8661
Q5SVS4	SLC25A30	1.94	0.3211
O43169	CYB5B	7.326	0.0006
Q9P0J0	NDUFA13	7.749	0.1755
Q9P0J1	PDP1	1.7	0.0701
Q12972	PPP1R8	0.674	0.3542
P29323	EPHB2	2.423	0.0127
Q96BY7	ATG2B	2.111	0.1056
Q9NW97	TMEM51	2.975	0.016
Q9P246	STIM2	2.793	0.1024
Q7L576	CYFIP1	4.909	0.0026
Q96F07	CYFIP2	7.775	0.0003
Q04446	GBE1	3.372	0.0244
Q92922	SMARCC1	2.614	0.2436
O75400	PRPF40A	3.84	0.148
Q9UIC8	LCMT1	2.678	0.3332
Q08426	EHHADH	1.04	0.2677
Q9H8Y5	ANKZF1	1.825	0.1366
Q9H1C7	CYSTM1	3.952	0.0095
Q86UT6	NLRX1	1.252	0.3068
Q9ULH1	ASAP1	1.422	0.8661
Q9Y4D1	DAAM1	3.984	0.0065
Q14118	DAG1	13.436	0
Q9UKK9	NUDT5	4.054	0.0556
Q9BZZ5	API5	3.227	0.8661
Q5JWF2	GNAS	16.064	0.0247
Q08554	DSC1	4.423	0.8661
P17900	GM2A	0.566	0.8661
P53990	IST1	9.58	0.2871
Q16643	DBN1	25.688	0
P16219	ACADS	1.258	0.2735
Q9Y256	RCE1	1.193	0.286
Q9UJU6	DBNL	14.137	0.0029
O94906	PRPF6	14.783	0.1781
P08727	KRT19	0.901	0.8661
O15357	INPPL1	3.542	0.0106
Q5JTC6	AMER1	0.871	0.8661
P61962	DCAF7	7.254	0.0006
Q8IX05	CD302	0.734	0.8661
Q13561	DCTN2	11.904	0
Q96QR8	PURB	4.462	0.1786
Q8IX01	SUGP2	8.768	0.2086
Q9Y4E1	WASHC2C	0.667	0.8661
Q9GZN8	C20ORF27	2.435	0.0447
Q9H2G4	TSPYL2	1.472	0.1164
Q9H8G2	CAAP1	2.169	0.0489
Q9H6X2	ANTXR1	1.755	0.1163
Q9BSH4	TACO1	2.069	0.8661
Q9Y6H1	CHCHD2	2.409	0.3474
Q8TAQ2	SMARCC2	1.026	0.2501
P78559	MAP1A	3.852	0.0188
O75935	DCTN3	4.872	0.009
Q9UJW0	DCTN4	5.929	0.0014
A0PJW6	TMEM223	2.974	0.2031
Q6GQQ9	OTUD7B	2.785	0.194
Q9H773	DCTPP1	6.676	0.0003
O43248	HOXC11	1.117	0.8661
Q5TDH0	DDI2	3.99	0.0049
Q14331	FRG1	2.04	0.1008
Q9NRW1	RAB6B	3.171	0.0973
Q16832	DDR2	5.429	0.0012
Q92499	DDX1	18.314	0
P26196	DDX6	8.268	0.0036
Q9BY77	POLDIP3	3.421	0.1512
O75618	DEDD	3.695	0.0053
O00273	DFFA	7.358	0.001
Q9NTG7	SIRT3	1.313	0.8661
Q9Y394	DHRS7	7.664	0.007
O43143	DHX15	12.552	0.001
Q9H2U1	DHX36	8.098	0.001
O60610	DIAPH1	9.507	0
Q9H2P0	ADNP	4.308	0.239
Q9BTE1	DCTN5	2.472	0.2467
Q9NSV4	DIAPH3	5.973	0.0099
Q92759	GTF2H4	1.96	0.2428
O75976	CPD	3.092	0.0388
Q9BTE7	DCUN1D5	4.364	0.0224
Q9BTE6	AARSD1	1.772	0.8661
P54577	YARS	12.872	0.1797
P62851	RPS25	4.827	0.0782
Q16658	FSCN1	2.166	0.8661
Q99942	RNF5	4.439	0.8661
Q99943	AGPAT1	3.499	0.3332
Q13111	CHAF1A	2.794	0.122
Q9UPY3	DICER1	5.161	0.0099
Q12959	DLG1	14.229	0.0006
Q9NPI6	DCP1A	7.128	0.0199
Q15828	CST6	1.686	0.8661
P11532	DMD	7.947	0.0003
Q96HR8	NAF1	3.05	0.0384
Q86Y56	DNAAF5	5.912	0.009
Q92572	AP3S1	3.497	0.17
Q9H9C1	VIPAS39	2.479	0.3141
Q92576	PHF3	5.987	0.1181
P31689	DNAJA1	18.379	0
Q92574	TSC1	2.669	0.2158
O60884	DNAJA2	9.157	0.0038
P25685	DNAJB1	8.434	0.0012
Q96JJ7	TMX3	5.606	0.0756
P42684	ABL2	2.569	0.0606
Q9HAU5	UPF2	1.914	0.8661
Q9UBS4	DNAJB11	5.452	0.0068
Q9UI26	IPO11	3.415	0.1786
Q8N3C0	ASCC3	4.946	0.0167
Q9UDY4	DNAJB4	5.019	0.0073
Q9H3Z4	DNAJC5	7.471	0.0003
Q99615	DNAJC7	10.68	0
O00429	DNM1L	6.981	0.0056
Q9P265	DIP2B	1.912	0.0367
Q5QJE6	DNTTIP2	5.168	0.0019
Q96N67	DOCK7	14.275	0
Q14244	MAP7	2.44	0.2753
Q96RG2	PASK	1.585	0.3474
Q96CV9	OPTN	1.645	0.8661
Q16555	DPYSL2	6.524	0.002
Q14241	ELOA	0.674	0.2645
Q8IWX8	CHERP	10.846	0.0317
Q03001	DST	5.344	0.0028
Q9Y4J8	DTNA	11.422	0
O14641	DVL2	3.74	0.0085
Q9P260	KIAA1468	3.504	0.0219
P26232	CTNNA2	4.235	0.0141
Q8WU90	ZC3H15	6.537	0.0145
Q8NCM8	DYNC2H1	5.476	0.0076
Q8TD30	GPT2	3.214	0.2407
Q5JSZ5	PRRC2B	5.583	0.0111
Q96F86	EDC3	8.24	0.0012
Q13206	DDX10	3.277	0.8661
Q96SQ9	CYP2S1	1.578	0.2731
O75190	DNAJB6	4.091	0.2191
Q8IW50	FAM219A	1.909	0.215
Q8N122	RPTOR	0.657	0.8661
Q96LT9	RNPC3	1.815	0.3406
Q6P2E9	EDC4	13.357	0.001
Q96LT7	C9ORF72	1.117	0.3261
Q8WUQ7	CACTIN	1.964	0.8661
O75351	VPS4B	1.722	0.8661
Q15075	EEA1	12.385	0.0008
Q8N163	CCAR2	3.503	0.2809
Q14790	CASP8	1.469	0.2845
P24534	EEF1B2	12.094	0
P29692	EEF1D	20.349	0.0003
P13639	EEF2	28.274	0.0028
P82930	MRPS34	5.942	0.1307
Q9BTA9	WAC	1.267	0.3542
P82932	MRPS6	3.225	0.103
Q68E01	INTS3	1.615	0.2696
Q8N128	FAM177A1	2.243	0.0393
P98172	EFNB1	6.122	0.0008
Q9NS87	KIF15	2.87	0.1673
Q15029	EFTUD2	8.575	0.0003
Q9GZR7	DDX24	5.713	0.2497
Q9GZT9	EGLN1	4.083	0.0077
Q9NWB6	ARGLU1	0.413	0.8661
P19086	GNAZ	2.173	0.0756
Q16795	NDUFA9	3.781	0.8661
Q8NDI1	EHBP1	4.889	0.0029
Q96F45	ZNF503	2.794	0.0242
Q9H4M9	EHD1	8.719	0.0028
P62280	RPS11	21.795	0.2319
Q9H223	EHD4	10.567	0.0031
Q9BY44	EIF2A	7.562	0.0085
P49770	EIF2B2	4.717	0.0045
P00533	EGFR	7.474	0.2563
Q15149	PLEC	17.761	0.1576
Q13613	MTMR1	3.035	0.069
Q9UHI6	DDX20	7.136	0.0216
P25787	PSMA2	2.258	0.8661
Q9Y5R8	TRAPPC1	1.461	0.269
Q99543	DNAJC2	3.154	0.8661
Q13554	CAMK2B	1.027	0.8661
Q9NYJ8	TAB2	3.789	0.0135
Q13371	PDCL	2.65	0.1414
Q8IXT5	RBM12B	2.481	0.2899
Q9BX68	HINT2	4.188	0.0821
O75794	CDC123	2.638	0.0631
Q96RP9	GFM1	8.578	0.2387
P05198	EIF2S1	6.044	0.0003
P14735	IDE	5.623	0.8661
Q14152	EIF3A	15.269	0
Q8IZH2	XRN1	5.604	0.0164
Q9Y487	ATP6V0A2	3.27	0.2953
P0C2W1	FBXO45	2.229	0.2847
Q9ULW3	ABT1	3.903	0.239
Q9ULW0	TPX2	7.24	0.0107
P01040	CSTA	3.351	0.8661
Q16222	UAP1	2.448	0.0257
P61158	ACTR3	5.255	0.1122
Q99613	EIF3C	15.647	0
Q9BZX2	UCK2	4.174	0.0764
O75821	EIF3G	9.505	0.0022
O95602	POLR1A	1.206	0.2656
Q8N3Z3	GTPBP8	2.146	0.1336
P21953	BCKDHB	1.352	0.3058
Q86YN1	DOLPP1	3.78	0.2289
Q8NDT2	RBM15B	2.382	0.8661
Q6PJ69	TRIM65	3.235	0.0459
Q12792	TWF1	4.7	0.027
Q02878	RPL6	14.1	0.1933
O94776	MTA2	5.906	0.1917
Q8IWJ2	GCC2	7.964	0.0477
Q8NC60	NOA1	3.837	0.1414
O15372	EIF3H	5.545	0.0026
Q9HCE1	MOV10	3.685	0.2142
Q9NX20	MRPL16	7.722	0.2289
Q13347	EIF3I	4.63	0.003
O75822	EIF3J	7.937	0.0012
P62195	PSMC5	15.429	0.0205
Q9UBQ5	EIF3K	4.833	0.0012
Q5VUB5	FAM171A1	1.963	0.3228
Q96CW5	TUBGCP3	2.758	0.282
P63220	RPS21	3.317	0.0298
Q9Y262	EIF3L	19.535	0.0006
Q9BUT9	MCRIP2	2.376	0.0251
Q86SX3	C14ORF80	2.512	0.8661
Q9UPW6	SATB2	4.847	0.0124
Q96B45	BORCS7	0.883	0.2535
Q86SX6	GLRX5	3.476	0.8661
Q9UPW5	AGTPBP1	2.575	0.1389
Q14181	POLA2	1.784	0.2614
P13498	CYBA	2.356	0.0659
P23588	EIF4B	16.635	0
Q04637	EIF4G1	18.256	0
Q96EK4	THAP11	2.053	0.2856
Q96EK5	KIF1BP	4.689	0.182
Q6ZRS2	SRCAP	2.876	0.0446
Q15388	TOMM20	3.025	0.0963
P10619	CTSA	1.199	0.8661
Q15056	EIF4H	9.127	0.0006
Q96PZ0	PUS7	0.562	0.3542
Q15532	SS18	2.004	0.0654
P55010	EIF5	8.473	0.0008
Q9NZH0	GPRC5B	0.366	0.8661
Q8NI60	COQ8A	6.499	0.8661
Q13765	NACA	4.766	0.0812
O15091	KIAA0391	6.849	0.236
Q14807	KIF22	6.726	0.1485
Q15286	RAB35	6.876	0.0119
Q53H12	AGK	8.523	0.1881
Q8N5Z5	KCTD17	2.203	0.0459
O14776	TCERG1	1.144	0.3051
O14777	NDC80	2.404	0.0497
O95777	LSM8	0.825	0.3474
P51452	DUSP3	3.351	0.0163
Q13564	NAE1	2.07	0.8661
P62068	USP46	2.171	0.0788
P63241	EIF5A	15.616	0
Q9BUJ2	HNRNPUL1	4.992	0.0885
P62266	RPS23	11.843	0.1592
P85037	FOXK1	3.631	0.235
Q8N8S7	ENAH	9.802	0.0003
P62263	RPS14	16.394	0.2225
P50479	PDLIM4	0.65	0.3228
Q9UQ80	PA2G4	4.369	0.131
Q7Z3J2	C16ORF62	1.086	0.3542
P56134	ATP5J2	6.95	0.8661
O43768	ENSA	7.701	0.0006
Q5JRX3	PITRM1	7.474	0.8661
Q8NE86	MCU	4.508	0.2337
Q96IX5	USMG5	5.76	0.1922
Q6ZMU1	C3P1	1.138	0.8661
P11171	EPB41	12.908	0.0003
O00203	AP3B1	6.302	0.0412
Q53T59	HS1BP3	2.424	0.1572
O43491	EPB41L2	21.912	0.0003
Q9Y2G0	EFR3B	1.614	0.8661
Q658Y4	FAM91A1	2.642	0.3137
Q6UX07	DHRS13	2.658	0.0559
Q9Y2G8	DNAJC16	0.668	0.8661
P46782	RPS5	3.278	0.8661
Q9Y2J2	EPB41L3	13.893	0
P29317	EPHA2	7.424	0.0008
Q15223	NECTIN1	2.077	0.3074
Q08945	SSRP1	3.929	0.0168
Q8TCG2	PI4K2B	1.022	0.8661
P54760	EPHB4	5.298	0.001
Q9BPZ7	MAPKAP1	0.888	0.8661
Q9NV06	DCAF13	0.515	0.3474
Q8NDZ2	SIMC1	0.654	0.8661
P04626	ERBB2	8.483	0.8661
Q96NW7	LRRC7	2.555	0.8661
P07195	LDHB	17.878	0.0611
O95208	EPN2	3.228	0.0077
P07196	NEFL	5.955	0.2708
Q12899	TRIM26	3.211	0.2061
P48729	CSNK1A1	5.145	0.1786
P09132	SRP19	2.728	0.2026
P07814	EPRS	21.492	0.0024
Q96EP5	DAZAP1	5.353	0.0215
Q96C92	SDCCAG3	2.407	0.0517
P42566	EPS15	8.644	0.0006
O76062	TM7SF2	2.227	0.2371
Q71U36	TUBA1A	4.223	0.0106
Q9BT73	PSMG3	1.915	0.2699
P05109	S100A8	2.481	0.8661
Q9UBC2	EPS15L1	12.184	0.0008
O00330	PDHX	6.052	0.2555
Q96T23	RSF1	1.159	0.8661
Q15800	MSMO1	2.766	0.2337
Q9Y2Q3	GSTK1	9.045	0.1946
Q12929	EPS8	8.037	0.0003
Q96RT1	ERBIN	9.332	0.0095
Q9Y399	MRPS2	9.73	0.1996
Q8IUD2	ERC1	7.625	0.0006
Q59GN2	RPL39P5	2.806	0.0416
Q99471	PFDN5	1.995	0.185
P17706	PTPN2	1.908	0.8661
Q9Y623	MYH4	0.993	0.3406
Q9BV73	CEP250	1.047	0.2685
Q9UGN5	PARP2	1.791	0.3474
Q9BV79	MECR	2.488	0.1263
Q96HE7	ERO1A	5.871	0.0052
P30040	ERP29	6.153	0.006
Q9BRP1	PDCD2L	2.609	0.0687
Q9BSJ8	ESYT1	18.143	0
Q01844	EWSR1	10.084	0.0006
Q96EY8	MMAB	1.064	0.1886
Q12968	NFATC3	1.633	0.8661
Q00577	PURA	6.897	0.2176
Q9NVH0	EXD2	4.267	0.0076
P43304	GPD2	12.218	0.1495
Q9NXV6	CDKN2AIP	0.759	0.3293
Q9NV70	EXOC1	5.55	0.0022
P18850	ATF6	2.211	0.0568
Q96EY1	DNAJA3	5.176	0.2523
Q9UPT5	EXOC7	5.957	0.0058
Q8IYI6	EXOC8	3.913	0.0063
Q9UID3	VPS51	2.289	0.1728
Q9P253	VPS18	2.256	0.1697
P62841	RPS15	1.163	0.8661
Q01780	EXOSC10	7.699	0.0014
P62847	RPS24	10.809	0.1273
Q96RL1	UIMC1	1.365	0.2387
P04183	TK1	4.283	0.0123
Q9P258	RCC2	2.351	0.8661
P15311	EZR	41.048	0
Q9Y624	F11R	7.919	0.0014
Q96CS3	FAF2	12.801	0.0006
Q8IY67	RAVER1	1.485	0.8661
Q9NZB2	FAM120A	11.004	0.0051
Q9NXX6	NSMCE4A	1.299	0.3114
Q96SN8	CDK5RAP2	3.32	0.1389
P15880	RPS2	14.772	0.2289
Q9BXS6	NUSAP1	0.77	0.2578
Q9BXS5	AP1M1	5.799	0.0747
Q9BXS4	TMEM59	1.985	0.0659
Q96EK7	FAM120B	5.009	0.0051
Q9Y277	VDAC3	16.375	0.1747
P49916	LIG3	5.564	0.2118
Q9H8V3	ECT2	3.787	0.0113
Q96QC0	PPP1R10	1.936	0.8661
Q9UM47	NOTCH3	2.223	0.021
Q2M389	WASHC4	2.496	0.2299
Q9H1E5	TMX4	2.294	0.2804
P55809	OXCT1	6.04	0.1347
A8MVW0	FAM171A2	3.534	0.0067
Q15032	R3HDM1	3.203	0.0221
Q96KN1	FAM84B	4.568	0.0052
P53985	SLC16A1	12.035	0.0714
Q15031	LARS2	11.924	0.2445
O15164	TRIM24	0.798	0.3247
Q8NCA5	FAM98A	12.096	0.0003
Q9Y241	HIGD1A	4.618	0.2656
Q9Y243	AKT3	1.662	0.3034
Q13233	MAP3K1	0.611	0.2673
Q86VS8	HOOK3	3.155	0.0278
Q8IUX1	TMEM126B	3.993	0.1672
O15169	AXIN1	2.677	0.3406
Q52LJ0	FAM98B	4.808	0.0047
P49327	FASN	26.423	0
Q9GZM8	NDEL1	0.849	0.2605
Q0JRZ9	FCHO2	3.825	0.006
Q9UKV8	AGO2	2.95	0.0526
Q8IX12	CCAR1	4.234	0.0483
Q6P087	RPUSD3	4.082	0.8661
P14324	FDPS	5.315	0.009
Q13642	FHL1	5.316	0.001
Q9H3G5	CPVL	2.268	0.0361
Q9Y6K0	CEPT1	6.326	0.0479
Q9Y6K1	DNMT3A	2.403	0.8661
Q13643	FHL3	4.15	0.003
P46199	MTIF2	2.193	0.3093
O43427	FIBP	5.379	0.0029
Q9BZI7	UPF3B	2.776	0.8661
Q5T1M5	FKBP15	4.312	0.0047
P78527	PRKDC	23.894	0.1781
A2RRP1	NBAS	3.133	0.0761
Q96I51	RCC1L	2.874	0.8661
Q14320	FAM50A	2.436	0.0731
P62942	FKBP1A	5.25	0.0093
P62995	TRA2B	1.537	0.8661
Q9Y2L9	LRCH1	2.84	0.0506
Q00688	FKBP3	4.374	0.006
Q6P1M0	SLC27A4	5.955	0.093
Q02790	FKBP4	16.289	0
Q96Q45	TMEM237	4.384	0.0118
Q14318	FKBP8	8.282	0
P11908	PRPS2	4.163	0.0331
Q13045	FLII	5.526	0.0085
O43808	SLC25A17	2.273	0.8661
P21333	FLNA	45.682	0
Q8NFG4	FLCN	0.572	0.3101
O75369	FLNB	40.125	0
Q14315	FLNC	19.805	0.0003
Q9Y5Y0	FLVCR1	5.474	0.0003
O95239	KIF4A	4.234	0.0224
Q06787	FMR1	6.556	0.0051
P22087	FBL	16.542	0.2191
Q9NPJ3	ACOT13	3.35	0.225
Q99959	PKP2	7.611	0.0396
Q9H410	DSN1	1.575	0.3045
Q6ZMZ3	SYNE3	0.688	0.8661
Q04656	ATP7A	1.797	0.2787
Q9UI30	TRMT112	3.496	0.0938
P53367	ARFIP1	1.918	0.1
Q6BDS2	UHRF1BP1	3.458	0.8661
P31153	MAT2A	4.804	0.0819
Q96RU3	FNBP1	5.489	0.001
Q6UWP7	LCLAT1	1.997	0.3228
Q3SXY8	ARL13B	3.273	0.1128
Q14498	RBM39	4.319	0.8661
P42695	NCAPD3	1.707	0.2641
P42694	HELZ	4.38	0.0453
Q8N556	AFAP1	2.737	0.1148
P57088	TMEM33	11.607	0.1584
Q6UWP8	SBSN	3.656	0.8661
Q9Y2H6	FNDC3A	7.887	0.0003
Q7Z6K1	THAP5	6.222	0.8661
O75691	UTP20	2.898	0.2299
Q8WU20	FRS2	3.164	0.0097
Q7Z6K5	ARPIN	4.02	0.0788
Q8TEV9	SMCR8	2.149	0.1344
Q14254	FLOT2	2.311	0.1668
Q5VTR2	RNF20	2.389	0.3474
Q9UIV1	CNOT7	3.209	0.0155
Q9UJS0	SLC25A13	16.047	0.2225
Q8WU76	SCFD2	1.052	0.3184
Q8N4C6	NIN	0.862	0.8661
Q9UET6	FTSJ1	5.786	0.0018
Q8IU81	IRF2BP1	2.205	0.124
O94832	MYO1D	3.938	0.2047
Q8IY81	FTSJ3	7.826	0.0022
O94830	DDHD2	0.637	0.8661
Q96AE4	FUBP1	10.204	0
Q53HL2	CDCA8	0.854	0.8661
Q8N6S5	ARL6IP6	2.695	0.3315
Q9Y3S2	ZNF330	1.461	0.3228
Q68CP9	ARID2	3.298	0.271
Q96I24	FUBP3	13.195	0.0024
Q9H254	SPTBN4	1.59	0.1536
Q6IBS0	TWF2	4.562	0.0621
Q05639	EEF1A2	3.297	0.8661
P35637	FUS	20.583	0
P51114	FXR1	11.971	0.0014
P51116	FXR2	9.495	0.0006
Q14781	CBX2	3.49	0.0599
P06241	FYN	13.034	0.0008
Q8TED0	UTP15	1.562	0.8661
Q8TED1	GPX8	4.05	0.1946
Q6UUV9	CRTC1	3.27	0.0314
Q8WUP2	FBLIM1	2.858	0.0188
P14635	CCNB1	2.517	0.1711
Q13283	G3BP1	14.346	0
Q9Y570	PPME1	4.19	0.225
Q9UN86	G3BP2	10.864	0.0087
Q9Y6B6	SAR1B	1.157	0.8661
Q12797	ASPH	3.197	0.0293
O43592	XPOT	4.485	0.0879
O14907	TAX1BP3	1.506	0.2319
O95563	MPC2	5.017	0.0949
P82921	MRPS21	6.468	0.2319
Q9NUQ8	ABCF3	1.952	0.8661
Q9NUQ9	FAM49B	3.838	0.0383
Q9NUQ6	SPATS2L	1.946	0.2511
Q8WUB8	PHF10	0.636	0.8661
O43379	WDR62	2.585	0.0539
P33176	KIF5B	11.39	0.1466
P11413	G6PD	6.849	0.0081
Q9HC35	EML4	3.903	0.0562
Q13480	GAB1	5.402	0.0023
Q71F23	CENPU	1.622	0.3068
Q14C86	GAPVD1	10.704	0
Q9NYI0	PSD3	1.328	0.8661
P49458	SRP9	4.034	0.0898
Q9Y5S9	RBM8A	1.73	0.3377
Q9ULX3	NOB1	4.557	0.0116
Q9BVG9	PTDSS2	0.854	0.3106
P07203	GPX1	4.818	0.0747
Q9Y5S2	CDC42BPB	2.347	0.1283
P41250	GARS	12.065	0.0012
Q8IXU6	SLC35F2	1.566	0.1444
P22102	GART	12.354	0.0016
P28676	GCA	9.068	0
Q92616	GCN1	9.645	0.0003
P31150	GDI1	3.935	0.0035
Q14676	MDC1	8.943	0.02
O60216	RAD21	6.812	0.1273
Q96RQ3	MCCC1	18.567	0.8661
Q96RQ1	ERGIC2	1.987	0.8661
Q14678	KANK1	3.982	0.027
Q8N3U4	STAG2	6.363	0.1505
P50395	GDI2	13.908	0.0008
O94763	URI1	1.084	0.2449
Q8N1S5	SLC39A11	1.04	0.8661
Q9BRZ2	TRIM56	1.831	0.8661
Q8TEQ6	GEMIN5	7.68	0.001
Q06210	GFPT1	10.191	0
Q8WUX2	CHAC2	2.718	0.1637
Q12789	GTF3C1	4.238	0.0719
Q12788	TBL3	4.832	0.1236
Q9UJY5	GGA1	4.006	0.0067
Q9UJ14	GGT7	4.86	0.0028
P42892	ECE1	4.653	0.0406
Q99623	PHB2	34.45	0.2378
O15037	KHNYN	1.34	0.3332
Q9H9P8	L2HGDH	6.385	0.8661
Q2NL82	TSR1	3.086	0.1208
Q13416	ORC2	4.394	0.0238
Q9BUB5	MKNK1	2.134	0.8661
Q96B54	ZNF428	1.935	0.0421
Q96HW7	INTS4	1.858	0.3542
Q8IU60	DCP2	2.742	0.1267
Q9HCD5	NCOA5	1.912	0.3542
Q6Y7W6	GIGYF2	10.212	0.0003
P04406	GAPDH	20.075	0.1873
P07339	CTSD	3.33	0.8661
O14908	GIPC1	6.487	0.0014
Q9NX61	TMEM161A	0.884	0.8661
Q9Y2X7	GIT1	6.073	0.0022
P11172	UMPS	5.511	0.058
Q9HC38	GLOD4	4.969	0.0022
O76003	GLRX3	11.715	0
P11177	PDHB	11.03	0.2371
Q15642	TRIP10	2.522	0.8661
P49915	GMPS	8.806	0.0016
Q8NI77	KIF18A	0.918	0.8661
P67870	CSNK2B	6.159	0.0657
P30154	PPP2R1B	2.087	0.0775
P55039	DRG2	4.783	0.0783
Q9NXE4	SMPD4	8.169	0.1079
P10606	COX5B	3.184	0.8661
P29992	GNA11	7.249	0
Q14344	GNA13	9.625	0.0012
Q6NXE6	ARMC6	2.426	0.1232
Q96GS4	BORCS6	7.222	0.8661
P01876	IGHA1	0.443	0.8661
Q5ST30	VARS2	2.529	0.8661
Q7Z406	MYH14	7.773	0.8661
Q9HD15	SRA1	2.186	0.2884
Q9NZI8	IGF2BP1	22.85	0.1993
Q9BUR5	APOO	2.305	0.8661
P63096	GNAI1	3.501	0.0047
Q9TTE1	Q9TTE1	1.451	0.2797
Q9UI43	MRM2	1.085	0.3542
Q5T160	RARS2	6.109	0.2371
O14763	TNFRSF10B	2.19	0.1274
O95707	POP4	2.163	0.3332
Q13573	SNW1	4.243	0.0444
Q13572	ITPK1	0.794	0.2713
P08754	GNAI3	12.695	0
P62277	RPS13	9.296	0.1494
Q9H5H4	ZNF768	2.312	0.1056
P62273	RPS29	2.87	0.8661
Q8NE71	ABCF1	5.572	0.1
P41208	CETN2	4.096	0.0118
Q9BWM7	SFXN3	7.106	0.1654
Q9Y4A5	TRRAP	3.282	0.2782
Q9UK41	VPS28	2.933	0.0835
P50148	GNAQ	8.606	0
O00232	PSMD12	6.891	0.0215
O00233	PSMD9	2.145	0.0342
P36915	GNL1	5.506	0.0056
Q9NP50	FAM60A	0.653	0.8661
P46926	GNPDA1	7.221	0.0018
Q08379	GOLGA2	13.793	0.0003
Q53GS7	GLE1	5.789	0.0508
P37108	SRP14	2.388	0.2289
Q8N5M9	JAGN1	5.898	0.202
P17026	ZNF22	1.485	0.8661
Q9NUM4	TMEM106B	2.597	0.0241
P62310	LSM3	3.448	0.0743
P45984	MAPK9	0.974	0.3542
Q08378	GOLGA3	17.199	0
P17028	ZNF24	3.262	0.2319
P55327	TPD52	4.166	0.014
P45983	MAPK8	0.51	0.3247
P48668	KRT6C	4.719	0.8661
P50991	CCT4	13.94	0.0739
Q8TBA6	GOLGA5	14.039	0
Q14789	GOLGB1	31.495	0.0006
Q15257	PTPA	1.483	0.3169
Q5JTJ3	COA6	2.843	0.0228
Q9HD26	GOPC	8.15	0.0003
Q5CZC0	FSIP2	2.413	0.0611
Q96TA1	FAM129B	6.524	0.0236
Q01850	CDR2	3.027	0.0251
Q96TA2	YME1L1	6.068	0.8661
Q9P2R7	SUCLA2	10.562	0.2652
P31040	SDHA	4.057	0.084
Q6P3X3	TTC27	1.416	0.3406
Q5JTD0	TJAP1	2.646	0.0422
P51153	RAB13	4.948	0.0914
O95249	GOSR1	5.464	0.0028
P35030	PRSS3	2.572	0.8661
Q53EU6	GPAT3	4.753	0.0068
Q96I25	RBM17	7.662	0.0963
Q9NQX3	GPHN	10.615	0
Q6ZVM7	TOM1L2	3.347	0.0195
Q96T37	RBM15	9.092	0.1135
Q7Z2K8	GPRIN1	6.853	0.0018
Q99436	PSMB7	1.749	0.8661
Q13098	GPS1	5.558	0.0008
O95372	LYPLA2	1.544	0.3097
Q9BQ69	MACROD1	2.612	0.8661
P62993	GRB2	8.613	0.0022
Q9BVI4	NOC4L	4.679	0.1799
P15170	GSPT1	7.333	0.0006
Q9NVG8	TBC1D13	1.884	0.0539
P00390	GSR	8.445	0
P21266	GSTM3	6.831	0.0026
Q9Y5Q8	GTF3C5	6.177	0.0093
O14578	CIT	1.665	0.235
Q9UMX5	NENF	4.268	0.8661
Q86UD0	SAPCD2	1.385	0.3542
Q96CD2	PPCDC	0.625	0.3034
Q9UL25	RAB21	7.98	0.0427
P61960	UFM1	4.433	0.0116
Q9UKV3	ACIN1	4.054	0.0467
Q99871	HAUS7	3.538	0.009
P49841	GSK3B	4.46	0.1375
P49840	GSK3A	2.381	0.2082
P49842	STK19	0.785	0.8661
Q96EX3	WDR34	1.981	0.0653
Q9NXW2	DNAJB12	2.619	0.235
Q96EX1	SMIM12	0.903	0.8661
P53701	HCCS	10.455	0.0003
P49848	TAF6	1.485	0.8661
P51610	HCFC1	9.219	0
Q86UV5	USP48	0.765	0.2907
P18621	RPL17	14.96	0.2208
P57078	RIPK4	1.546	0.8661
Q9NVU7	SDAD1	4.717	0.8661
P62854	RPS26	10.051	0.1873
P62857	RPS28	3.716	0.2815
Q13547	HDAC1	4.813	0.0056
Q9Y3L5	RAP2C	8.882	0.0163
A6NDB9	PALM3	2	0.0459
Q92947	GCDH	3.822	0.1331
Q9H583	HEATR1	7.332	0.001
P57076	C21ORF59	2.557	0.3062
Q15011	HERPUD1	3.716	0.0093
Q92882	OSTF1	3.34	0.1105
Q8N2E6	TOR2A	0.341	0.2913
O94992	HEXIM1	4.458	0.0026
Q969N2	PIGT	3.993	0.1768
Q96NB2	SFXN2	4.7	0.163
Q86XZ4	SPATS2	3.662	0.0522
Q96EV2	RBM33	1.163	0.8661
P09211	GSTP1	8.619	0.1187
Q92888	ARHGEF1	1.247	0.8661
O14964	HGS	14.837	0
Q9Y3E0	GOLT1B	0.77	0.3542
P49773	HINT1	4.306	0.0041
O75146	HIP1R	5.411	0.0022
Q8TAA5	GRPEL2	2.92	0.2225
P04439	HLA-A	7.207	0.0008
A1X283	SH3PXD2B	3.585	0.0342
P01889	HLA-B	6.224	0.0003
Q15025	TNIP1	4.147	0.0247
P43378	PTPN9	1.936	0.8661
O00541	PES1	7.419	0.0808
Q15021	NCAPD2	7.145	0.0215
Q15020	SART3	2.01	0.3181
O75330	HMMR	3.852	0.0056
Q15022	SUZ12	4.109	0.1489
Q9UQR0	SCML2	2.239	0.2753
P30519	HMOX2	13.017	0
P78312	FAM193A	1.354	0.2419
Q86V81	ALYREF	1.445	0.8661
O15173	PGRMC2	8.15	0.0401
P78316	NOP14	1.495	0.3406
P57678	GEMIN4	5.671	0.1993
Q9HBD1	RC3H2	0.945	0.302
P02794	FTH1	2.376	0.8661
P52597	HNRNPF	14.342	0.0003
P04083	ANXA1	5.215	0.8661
P61978	HNRNPK	25.637	0.0008
Q8NI27	THOC2	7.245	0.1339
Q96KQ4	PPP1R13B	2.775	0.0274
P14866	HNRNPL	16.854	0.0012
P62826	RAN	22.119	0.2343
O43390	HNRNPR	13.41	0.001
Q86VU5	COMTD1	2.317	0.129
Q9P2R3	ANKFY1	4.484	0.0104
Q8TCG1	KIAA1524	4.734	0.1
Q15323	KRT31	0.624	0.8661
P35612	ADD2	2.459	0.1156
Q9UJC3	HOOK1	7.978	0.0018
P35610	SOAT1	3.898	0.1917
P00492	HPRT1	11.971	0
Q9Y6J9	TAF6L	2.089	0.3058
P78537	BLOC1S1	0.505	0.8661
O76094	SRP72	4.735	0.2866
P17812	CTPS1	13.306	0.0117
P07900	HSP90AA1	28.04	0
Q13523	PRPF4B	3.074	0.2884
P62987	UBA52	32.692	0.0352
P08238	HSP90AB1	43.508	0.0003
P34741	SDC2	2.423	0.0371
Q9ULJ3	ZBTB21	1.434	0.8661
O43815	STRN	7.977	0.0147
Q9BVG4	PBDC1	3.073	0.0741
P02666	P02666	6.743	0.8661
O95391	SLU7	0.692	0.3377
P32969	RPL9P8;RPL9;RPL9P7;RPL9P9	13.394	0.2289
Q58FF8	HSP90AB2P	6.685	0.0018
P02663	P02663	6.566	0.8661
Q5JTV8	TOR1AIP1	10.705	0.0225
Q13526	PIN1	5.065	0.0102
Q9H0R3	TMEM222	0.713	0.8661
Q9UMD9	COL17A1	4.086	0.8661
Q58FF6	HSP90AB4P	3.997	0.0073
Q70EL1	USP54	3.406	0.0137
O43301	HSPA12A	6.405	0.0008
P0DMV9	HSPA1B	79.54	0
Q92551	IP6K1	2.615	0.2778
Q8NFF5	FLAD1	5.024	0.0495
P34932	HSPA4	10.655	0
O43747	AP1G1	5.341	0.0106
P42224	STAT1	5.384	0.0145
Q96PE3	INPP4A	2.723	0.3158
Q9UEW8	STK39	3.336	0.1112
Q92797	SYMPK	6.076	0.0131
Q9H267	VPS33B	1.652	0.3474
O75208	COQ9	1.32	0.2108
O95757	HSPA4L	10.282	0.0023
Q9NRC1	ST7	1.347	0.262
P11021	HSPA5	40.03	0.0003
P04792	HSPB1	10.691	0.8661
P17066	HSPA6	33.054	0.0003
Q9NRC6	SPTBN5	11.792	0.8661
Q9P287	BCCIP	5.33	0.0926
Q9Y3B4	SF3B6	5.128	0.0886
Q96JH8	RADIL	1.481	0.8661
Q96JH7	VCPIP1	1.396	0.8661
Q9Y3B9	RRP15	2.138	0.2997
Q8NEB9	PIK3C3	2.313	0.8661
P28161	GSTM2	2.155	0.0328
Q9H089	LSG1	4.497	0.0153
Q6PJG6	BRAT1	2.426	0.1381
Q8N766	EMC1	3.719	0.8661
P11142	HSPA8	48.98	0.0003
P42356	PI4KA	6.396	0.0185
P42357	HAL	1.9	0.8661
Q09666	AHNAK	15.12	0.1873
Q8TEW0	PARD3	8.38	0.0236
Q9H082	RAB33B	2.068	0.2481
Q7LBC6	KDM3B	3.421	0.0432
Q9NZL4	HSPBP1	3.911	0.007
Q9UGU0	TCF20	2.221	0.2926
P61604	HSPE1	18.701	0
Q92598	HSPH1	19.896	0
P19404	NDUFV2	1.452	0.8661
P25490	YY1	3.103	0.2196
Q9H269	VPS16	2.45	0.8661
P63027	VAMP2	1.564	0.1771
Q5VTE0	EEF1A1P5	27.568	0.1128
Q6NUM9	RETSAT	4.342	0.0289
O95639	CPSF4	1.667	0.8661
P15497	P15497	2.148	0.0575
Q9H061	TMEM126A	5.019	0.1993
Q68CQ7	GLT8D1	1.381	0.3542
Q9Y3P9	RABGAP1	3.692	0.0191
Q6UWE0	LRSAM1	3.532	0.0221
Q99496	RNF2	6.084	0.163
Q02880	TOP2B	10.877	0.1466
O43719	HTATSF1	4.742	0.0049
P23434	GCSH	3.013	0.066
Q9UIQ6	LNPEP	2.122	0.1436
Q7Z6Z7	HUWE1	9.397	0.0003
P14625	HSP90B1	29.026	0.0979
Q9BQT9	CLSTN3	0.473	0.8661
Q969Z0	TBRG4	10.134	0.1556
Q5JPH6	EARS2	7.652	0.2371
Q9UH92	MLX	1.489	0.2934
P15260	IFNGR1	3.989	0.0058
Q86TX2	ACOT1	2.581	0.1444
P54687	BCAT1	3.347	0.0113
O43583	DENR	3.115	0.0181
Q9UH99	SUN2	3.641	0.1665
P12429	ANXA3	2.276	0.0803
O95571	ETHE1	3.058	0.8661
Q9NUP9	LIN7C	2.328	0.0207
O14976	GAK	3.83	0.0116
P78318	IGBP1	6.46	0.0016
P08069	IGF1R	10.135	0
Q8WUM9	SLC20A1	1.596	0.8661
O95163	IKBKAP	4.823	0.008
P32189	GK	4.282	0.146
Q8WUM0	NUP133	8.299	0.0534
Q9Y6K9	IKBKG	5.604	0.0041
Q12905	ILF2	8.495	0.0003
P07942	LAMB1	1.922	0.3341
Q9GZP9	DERL2	2.042	0.8661
P33240	CSTF2	1.949	0.8661
Q9GZP4	PITHD1	5.008	0.0601
Q12906	ILF3	15.867	0
Q13418	ILK	4.404	0.0083
Q9H9A6	LRRC40	9.053	0.0628
O75027	ABCB7	5.355	0.1818
P12268	IMPDH2	16.799	0
Q8IZV2	CMTM8	1.21	0.8661
Q8NBJ5	COLGALT1	2.253	0.2866
P06213	INSR	5.843	0.0006
Q05519	SRSF11	1.702	0.2486
Q9BSR8	YIPF4	3.485	0.1195
Q8TEX9	IPO4	7.159	0.0006
Q9Y5T5	USP16	2.283	0.8661
Q8IWZ3	ANKHD1	5.551	0.0166
O00410	IPO5	12.564	0.0003
O95373	IPO7	10.889	0.0023
Q96P70	IPO9	6.405	0.0031
P11387	TOP1	6.893	0.8661
Q9UG63	ABCF2	13.111	0.1531
P46940	IQGAP1	25.482	0.0003
Q99497	PARK7	6.178	0.0392
Q14683	SMC1A	13.31	0.0228
Q86VI3	IQGAP3	7.128	0.0019
P04899	GNAI2	5.898	0.0263
P16383	GCFC2	1.029	0.8661
Q9ULU4	ZMYND8	1.548	0.8661
O60299	LZTS3	2.171	0.0361
Q8IXH7	NELFCD	1.339	0.8661
O14654	IRS4	20.594	0
Q8N3X1	FNBP4	3.159	0.0338
Q9NX40	OCIAD1	5.347	0.3093
Q9H9S3	SEC61A2	0.992	0.8661
Q8IZD4	DCP1B	3.193	0.2638
Q9NX47	MARCH5	2.256	0.3085
Q8IUH3	RBM45	2.521	0.1761
O14802	POLR3A	1.565	0.8661
Q9NPH2	ISYNA1	7.374	0.0028
Q9BXY0	MAK16	1.915	0.1087
Q13405	MRPL49	0.839	0.8661
P50213	IDH3A	7.784	0.1747
Q9UPU7	TBC1D2B	1.36	0.257
Q12768	WASHC5	1.635	0.2951
P07305	H1F0	3.358	0.2428
Q8NC44	RETREG2	1.768	0.1802
Q8IWD4	CCDC117	1.148	0.8661
Q13409	DYNC1I2	4.039	0.017
P36406	TRIM23	3.361	0.1603
P36405	ARL3	2.978	0.0849
P36404	ARL2	6.189	0.1622
P05783	KRT18	7.153	0.2428
P63208	SKP1	3.556	0.1232
O94842	TOX4	1.233	0.3211
P14406	COX7A2	3.466	0.8661
P22612	PRKACG	3.129	0.0577
Q49A26	GLYR1	4.278	0.2836
Q9H7H0	METTL17	2.158	0.8661
Q8WXI9	GATAD2B	2.667	0.2387
Q96J02	ITCH	5.598	0.0024
Q9NXF1	TEX10	4.738	0.1581
P20585	MSH3	1.567	0.8661
Q96K37	SLC35E1	2.963	0.0426
P51970	NDUFA8	4.471	0.0198
P78383	SLC35B1	0.86	0.8661
P08648	ITGA5	4.932	0.0053
P25311	AZGP1	3.267	0.8661
Q9BQT8	SLC25A21	2.757	0.1922
P23229	ITGA6	6.864	0
P05556	ITGB1	13.644	0
O43663	PRC1	5.397	0.2053
Q15796	SMAD2	3.342	0.8661
Q6ZRV2	FAM83H	1.499	0.2539
Q9NVS2	MRPS18A	3.839	0.8661
O95714	HERC2	13.123	0.8661
P18564	ITGB6	6.42	0.0018
Q15811	ITSN1	4.389	0.0045
Q9NZM3	ITSN2	7.37	0
P62241	RPS8	18.353	0.1528
Q9NY93	DDX56	6.893	0.1732
P62244	RPS15A	19.824	0.1917
Q32P28	P3H1	3.588	0.0732
P23458	JAK1	3.659	0.0088
Q5T750	XP32	2.341	0.8661
P62249	RPS16	16.877	0.1889
Q9UJY4	GGA2	2.209	0.0332
Q96A35	MRPL24	2.125	0.8661
Q9BX67	JAM3	8.16	0.0028
Q13617	CUL2	2.182	0.236
P12236	SLC25A6	15.771	0.2398
Q96GW9	2002-03-01	3.172	0.0917
O00221	NFKBIE	1.763	0.1486
P12235	SLC25A4	8.122	0.2196
Q9H910	JPT2	8.027	0.001
P05412	JUN	5.668	0.0029
Q8IYT4	KATNAL2	9.052	0
Q9NZT1	CALML5	4.33	0.8661
Q96CX2	KCTD12	9.197	0.0012
Q9UBC3	DNMT3B	0.692	0.8661
Q9UP95	SLC12A4	3.465	0.0265
Q9NXV2	KCTD5	4.52	0.0045
Q96AY3	FKBP10	2.257	0.1763
Q92945	KHSRP	20.599	0
Q96BM9	ARL8A	4.132	0.1038
Q13895	BYSL	5.244	0.193
Q9NUL7	DDX28	2.601	0.2463
Q96AY4	TTC28	4.036	0.8661
P49585	PCYT1A	1.795	0.1142
Q6YN16	HSDL2	10.408	0.2387
Q9NUL3	STAU2	5.287	0.0773
Q9P2S5	WRAP73	1.225	0.1375
Q92905	COPS5	3.017	0.0265
P02768-1	ALB	3.029	0.8661
Q9P206	KIAA1522	5.001	0.0014
Q6ZS17	RIPOR1	3.079	0.0102
Q86U86	PBRM1	4.967	0.0338
Q14161	GIT2	2.004	0.1565
Q9C0E8	LNP	4.296	0.0155
Q9ULC3	RAB23	3.672	0.0106
Q8IUF8	RIOX2	2.377	0.3037
Q9BY89	KIAA1671	9.118	0.0003
Q5RKV6	EXOSC6	1.865	0.8661
Q9ULH0	KIDINS220	10.774	0
P51148	RAB5C	15.437	0.0389
Q9Y2S7	POLDIP2	4.872	0.2436
P05166	PCCB	8.534	0.8661
P05165	PCCA	25.137	0.8661
Q15058	KIF14	4.385	0.0093
P09110	ACAA1	3.1	0.8661
Q12756	KIF1A	7.659	0.0023
Q07617	SPAG1	1.829	0.2667
Q15293	RCN1	7.204	0.8661
O15063	KIAA0355	2.227	0.1381
Q02241	KIF23	4.785	0.0063
Q9BYG3	NIFK	3.296	0.016
Q9P2E7	PCDH10	0.934	0.3139
P06702	S100A9	3.551	0.8661
O60841	EIF5B	3.004	0.3228
P30050	RPL12	4.273	0.1268
Q8NBU5	ATAD1	8.09	0.1381
Q9NUJ3	TCP11L1	0.805	0.2701
Q96J84	KIRREL	7.057	0.0003
Q12946	FOXF1	0.938	0.8661
Q07866	KLC1	11.459	0.0003
Q9H0B6	KLC2	5.099	0.0016
P21964	COMT	4.293	0.1225
Q9BV57	ADI1	5.148	0.0741
Q9NSK0	KLC4	4.345	0.0033
Q86UE4	MTDH	4.278	0.0331
P51151	RAB9A	8.579	0.1662
Q9NXH9	TRMT1	1.495	0.3064
A4D1S0	KLRG2	8.273	0
O00505	KPNA3	8.633	0.0006
P03891	MT-ND2	1.555	0.3003
P00505	GOT2	6.583	0.0823
P58557	YBEY	2.405	0.8661
Q6PJT7	ZC3H14	5.043	0.1087
O14979	HNRNPDL	11.76	0.0843
Q9UIF9	BAZ2A	3.216	0.8661
Q9P273	TENM3	3.127	0.0184
Q9P270	SLAIN2	2.751	0.0782
P62861	FAU	2.181	0.8661
Q9P275	USP36	3.106	0.8661
O00629	KPNA4	4.546	0.0033
Q9BYJ9	YTHDF1	5.411	0.2155
Q16537	PPP2R5E	2.361	0.2387
Q3MHD2	LSM12	4.754	0.0302
Q14974	KPNB1	20.325	0
[truncated: 2,492 more rows]

## Sheet: Saint TurboID-CFTR-WT
Data shown in Figure 4B
Prey	PreyGene	IntensitySum	FDR
Q96I99	SUCLG2	7.384	0.1233
Q8N8L6	ARL10	1.536	0.2362
Q7Z460	CLASP1	1.44	0.1563
Q15019	SEPT2	8.889	0.0003
Q9H0E2	TOLLIP	2.617	0.169
P40227	CCT6A	30.224	0.0682
Q16181	SEPT7	14.859	0
Q86WA6	BPHL	3.739	0.0822
Q9NQT5	EXOSC3	3	0.0375
Q9UHD8	SEPT9	11.509	0
Q9NQT8	KIF13B	4.654	0.0667
Q05682	CALD1	3.046	0.847
Q9NVA2	SEPT11	6.874	0.0005
Q2M2I8	AAK1	6.068	0.0093
Q86SJ2	AMIGO2	0.487	0.847
Q9NRN7	AASDHPPT	9.208	0.0004
P84077	ARF1	34.274	0.0921
P33527	ABCC1	3.554	0.0035
P23919	DTYMK	7.219	0.1597
O15440	ABCC5	3.784	0.0055
P28288	ABCD3	10.365	0.0006
Q01973	ROR1	6.422	0.847
Q01970	PLCB3	3.437	0.0343
Q9BUF5	TUBB6	13.397	0.0504
Q01974	ROR2	3.573	0.0136
Q9BZQ6	EDEM3	2.298	0.0525
P61221	ABCE1	11.689	0
Q9UG63	ABCF2	16.538	0
Q00535	CDK5	6.923	0.074
Q00534	CDK6	1.71	0.1528
Q07960	ARHGAP1	12.263	0.0119
Q15018	ABRAXAS2	5.198	0.0067
Q9H3P7	ACBD3	9.3	0
Q92917	GPKOW	0.428	0.2887
P18077	RPL35A	23.259	0.035
Q9UBM7	DHCR7	12.716	0.0233
Q9H4B0	OSGEPL1	1.789	0.2739
Q13835	PKP1	2.083	0.847
P02545	LMNA	6.806	0.1694
P40429	RPL13A	18.94	0.0426
Q86TX2	ACOT1	3.533	0.008
Q13838	DDX39B	23.364	0.0609
Q9Y305	ACOT9	6.813	0.0078
Q01804	OTUD4	2.27	0.0393
Q96KX2	CAPZA3	4.597	0.847
P38570	ITGAE	3.078	0.0311
Q9NZ45	CISD1	2.853	0.1757
P02769	P02769	46.301	0.847
P04259	KRT6B	4.425	0.847
P05386	RPLP1	3.479	0.0904
P05387	RPLP2	6.99	0.0797
P78348	ASIC1	2.09	0.847
P78346	RPP30	5.728	0.0599
P78347	GTF2I	7.21	0.0552
O95573	ACSL3	6.552	0.0011
P78536	ADAM17	5.72	0.0008
Q93015	NAT6	0.421	0.2887
P55265	ADAR	10.325	0.0003
P52272	HNRNPM	30.945	0.0835
P35611	ADD1	8.416	0.0001
Q08188	TGM3	4.919	0.847
Q9UEY8	ADD3	10.921	0.0005
Q9H813	TMEM206	0.959	0.847
Q9BVL2	NUP58	3.043	0.0858
Q15365	PCBP1	14.846	0.1299
O15258	RER1	5.264	0.0401
Q15363	TMED2	2.012	0.2074
O95490	ADGRL2	10.094	0.0001
Q9HAR2	ADGRL3	3.076	0.0073
P61313	RPL15	20.803	0.054
P29401	TKT	2.413	0.2139
Q13907	IDI1	5.086	0.1395
Q9UNM6	PSMD13	6.958	0.0105
Q9H0S4	DDX47	10.9	0.0233
P55196	AFDN	34.544	0
P25789	PSMA4	7.962	0.1058
Q8IY26	PLPP6	1.316	0.847
Q6ULP2	AFTPH	12.007	0
P35241	RDX	3.15	0.0474
O75439	PMPCB	4.203	0.1559
Q96P47	AGAP3	4.512	0.0075
P52594	AGFG1	26.762	0
Q9NVP1	DDX18	12.006	0.0829
Q9NVP2	ASF1B	0.808	0.847
O43865	AHCYL1	14.53	0
A6NDG6	PGP	4.798	0.0753
Q8IWT3	CUL9	5.113	0.847
Q6ZVX7	NCCRP1	1.189	0.847
P62805	HIST1H4L;HIST1H4K;HIST4H4;HIST1H4I;HIST1H4C;HIST1H4B;HIST1H4J;HIST2H4A;HIST1H4A;HIST1H4E;HIST1H4F;HIST2H4B;HIST1H4H;HIST1H4D	29.859	0.847
Q09666	AHNAK	57.708	0
O60613	SELENOF	1.328	0.1771
P28340	POLD1	6.924	0.0239
P60174	TPI1	1.765	0.847
Q9BXW7	HDHD5	13.929	0.1469
Q99880	HIST1H2BL	36.042	0.074
Q9Y6E2	BZW2	4.268	0.0667
Q9Y6E0	STK24	1.546	0.2051
Q96KQ7	EHMT2	0.394	0.847
Q8IVF2	AHNAK2	2.87	0.0046
Q96KQ4	PPP1R13B	0.61	0.2134
O00170	AIP	5.16	0.0017
Q71DI3	HIST2H3A;HIST2H3D;HIST2H3C	42.828	0.074
Q9H8H3	METTL7A	3.707	0.232
Q09161	NCBP1	1.413	0.2744
Q13724	MOGS	1.548	0.847
Q02952	AKAP12	22.083	0
Q13740	ALCAM	3.948	0.004
P51648	ALDH3A2	5.807	0.0067
Q8NEM7	SUPT20H	0.417	0.2887
P09001	MRPL3	2.91	0.847
Q9BT22	ALG1	4.262	0.0022
Q9UKZ1	CNOT11	3.119	0.0147
Q9Y673	ALG5	4.789	0.0003
P08047	SP1	2.249	0.0308
Q4VCS5	AMOT	49.47	0.0014
O60762	DPM1	14.553	0.0717
Q8IY63	AMOTL1	11.387	0
Q01433	AMPD2	4.015	0.0095
Q9UNK9	ANGEL1	7.047	0.0004
Q12955	ANK3	10.704	0
P53384	NUBP1	6.468	0.847
Q66K74	MAP1S	1.377	0.2432
P17844	DDX5	31.71	0.0958
Q7Z5K2	WAPL	2.664	0.0164
Q9NPF4	OSGEP	3.44	0.0527
Q9NPF5	DMAP1	1.688	0.1366
Q9P2R3	ANKFY1	3.984	0.004
Q8IWZ3	ANKHD1	5.467	0.0088
O94906	PRPF6	19.32	0.0117
O94905	ERLIN2	18.851	0.1689
Q96FF9	CDCA5	1.501	0.2278
O94901	SUN1	3.342	0.143
O43242	PSMD3	20.324	0.01
Q7L8L6	FASTKD5	4.989	0.1411
Q13123	IK	1.538	0.1521
O75096	LRP4	1.46	0.847
O43795	MYO1B	6.713	0.0715
Q8WU90	ZC3H15	3.91	0.015
Q86XL3	ANKLE2	13.612	0
Q9UPN9	TRIM33	0.875	0.847
Q8N684	CPSF7	1.603	0.1583
O60701	UGDH	5.304	0.0201
Q8IV48	ERI1	1.725	0.1665
Q14103	HNRNPD	10.235	0.1086
Q9UPS8	ANKRD26	3.847	0.0088
P27448	MARK3	1.294	0.2229
Q96HA7	TONSL	1.523	0.1997
O43427	FIBP	5.954	0.847
Q68DC2	ANKS6	4.095	0.0053
P16152	CBR1	2.708	0.2037
Q9UNX3	RPL26L1	3.709	0.1075
Q9UNX4	WDR3	3.605	0.0397
Q9ULX6	AKAP8L	7.437	0.0118
Q4KMQ2	ANO6	6.744	0
Q96G28	CFAP36	2.343	0.2214
Q9UGP4	LIMD1	5.742	0.1294
P58335	ANTXR2	4.059	0.0067
Q63HQ0	AP1AR	3.174	0.0051
Q96G21	IMP4	5.916	0.0144
Q10567	AP1B1	5.125	0.0036
O75367	H2AFY	5.635	0.847
Q8TE76	MORC4	0.831	0.847
Q9BXS5	AP1M1	8.57	0.0014
P26641	EEF1G	21.21	0.1013
Q13232	NME3	2.067	0.1292
O95782	AP2A1	7.752	0.0042
P63010	AP2B1	11.171	0.0006
Q71UM5	RPS27L	5.162	0.1066
O75369	FLNB	11.579	0.0888
O00203	AP3B1	9.298	0.0022
ENSEMBL:ENSP00000377550	ENSEMBL:ENSP00000377550	0.748	0.847
Q14746	COG2	4.607	0.1271
P60709	ACTB	1.884	0.1232
O14617	AP3D1	5.629	0.0068
Q6UW02	CYP20A1	3.109	0.2604
O14787	TNPO2	2.578	0.847
P40763	STAT3	3.504	0.847
Q92572	AP3S1	6.314	0.0022
O00213	APBB1	14.367	0.0001
Q53S58	TMEM177	2.509	0.1224
Q3ZBS7	Q3ZBS7	4.827	0.0363
P22612	PRKACG	3.573	0.2309
Q8WUF5	PPP1R13L	2.622	0.2525
Q69YN4	KIAA1429	0.585	0.847
Q9NUU7	DDX19A	9.906	0.0934
Q6UN15	FIP1L1	1.031	0.847
Q15058	KIF14	0.997	0.2711
P25054	APC	2.81	0.0095
Q06587	RING1	1.648	0.2887
P48147	PREP	0.865	0.847
P32856	STX2	5.437	0.0801
Q9BZZ5	API5	6.993	0.0014
Q9BQG0	MYBBP1A	18.982	0.012
P49419	ALDH7A1	6.637	0.847
Q86YQ8	CPNE8	3.181	0.149
Q96RU3	FNBP1	2.044	0.1763
P61619	SEC61A1	11.517	0.0451
Q06481	APLP2	4.821	0.0065
Q9HDC9	APMAP	3.128	0.0098
Q9Y2H0	DLGAP4	0.432	0.847
Q14964	RAB39A	3.003	0.1002
Q9UKG1	APPL1	5.075	0.0023
Q96L58	B3GALT6	1.867	0.1042
Q8N6H7	ARFGAP2	6.834	0.0011
Q9BY32	ITPA	7.137	0.1243
P36639	NUDT1	3.337	0.168
P50395	GDI2	1.884	0.847
Q7Z739	YTHDF3	2.283	0.1956
Q9NWS8	RMND1	1.487	0.2273
P53367	ARFIP1	6.986	0.0003
P53365	ARFIP2	8.439	0.0001
Q96FZ5	CMTM7	1.952	0.847
Q9ULJ7	ANKRD50	3.265	0.1526
Q68EM7	ARHGAP17	5.072	0.0022
Q9BQ52	ELAC2	4.13	0.847
P49770	EIF2B2	6.636	0.0224
Q9Y5A9	YTHDF2	12.247	0.1299
P25205	MCM3	13.262	0.0469
Q16186	ADRM1	3.877	0.0797
P62140	PPP1CB	3.967	0.1037
Q9H857	NT5DC2	9.03	0.0496
Q5T5U3	ARHGAP21	4.938	0.0001
Q9BY41	HDAC8	1.981	0.1433
Q3LXA3	TKFC	1.799	0.1506
P0DPB6	P0DPB6	0.64	0.2211
Q96MU7	YTHDC1	2.373	0.1993
Q8IWI9	MGA	1.775	0.0995
Q7Z5H3	ARHGAP22	3.892	0.0062
Q9BZ29	DOCK9	0.338	0.241
Q9C0H5	ARHGAP39	3.641	0.0081
P52565	ARHGDIA	5.439	0.0005
Q7Z478	DHX29	1.827	0.847
Q9NXU5	ARL15	4.946	0.0022
Q9NWW5	CLN6	4.026	0.0189
Q9BYN8	MRPS26	3.069	0.1485
Q9BX40	LSM14B	2.105	0.0925
Q9UKS6	PACSIN3	1.849	0.847
Q9H0B6	KLC2	0.524	0.847
Q6YN16	HSDL2	12.638	0.1718
P02768-1	ALB	8.569	0.847
P61009	SPCS3	8.664	0.0516
O75915	ARL6IP5	7.256	0.0008
P06702	S100A9	6.028	0.847
P48556	PSMD8	3.628	0.1087
Q9H6R0	DHX33	5.87	0.0619
P60891	PRPS1	7.074	0.0765
Q8NBU5	ATAD1	9.055	0.001
Q6PL18	ATAD2	4.607	0.0008
Q86SK9	SCD5	3.399	0.1653
Q9HC62	SENP2	1.316	0.1769
P18850	ATF6	4.275	0.0008
P05023	ATP1A1	21.605	0.0001
P54709	ATP1B3	9.686	0
P16615	ATP2A2	13.915	0.001
Q9NW68	BSDC1	3.47	0.0664
Q8N5G2	TMEM57	7.435	0.0333
Q9Y676	MRPS18B	4.07	0.1032
P20020	ATP2B1	13.456	0
P05067	APP	6.496	0.1687
P42765	ACAA2	1.942	0.1477
Q12830	BPTF	7.949	0.847
Q9Y6R1	SLC4A4	1.68	0.1756
Q9Y6R0	NUMBL	2.405	0.1669
Q96H79	ZC3HAV1L	2.94	0.024
Q7Z4H3	HDDC2	3.939	0.1621
O75746	SLC25A12	4.855	0.0139
P23634	ATP2B4	4.351	0.0046
Q15904	ATP6AP1	10.354	0.0049
P42766	RPL35	2.769	0.847
P37837	TALDO1	2.864	0.2087
O75787	ATP6AP2	9.288	0.0006
P27144	AK4	9.125	0.0879
Q6UXN9	WDR82	3.793	0.847
Q93050	ATP6V0A1	4.589	0.007
Q9H9J2	MRPL44	4.841	0.1988
P27449	ATP6V0C	5.91	0.003
P03886	MT-ND1	3.057	0.1678
Q04656	ATP7A	10.129	0.0015
Q9UBB6	NCDN	2.551	0.0877
Q9UBB4	ATXN10	10.272	0.0017
P68371	TUBB4B	35.351	0.098
Q96JB2	COG3	3.241	0.0964
Q9Y2Z9	COQ6	1.738	0.847
P49790	NUP153	7.725	0.1153
Q01813	PFKP	4.713	0.0829
Q9Y679	AUP1	10.655	0
Q9Y2Z2	MTO1	2.54	0.0286
Q9NXR7	BABAM2	6.856	0.0006
Q9Y2Z4	YARS2	12.205	0.0875
O95816	BAG2	9.82	0.0001
O95817	BAG3	5.891	0.0006
P51114	FXR1	0.958	0.847
Q00341	HDLBP	19.908	0.847
Q00610	CLTC	16.804	0.847
Q53EU6	GPAT3	1.005	0.847
Q9H7L9	SUDS3	0.407	0.847
P35813	PPM1A	1.606	0.226
Q5SRE5	NUP188	4.183	0.0768
O60547	GMDS	2.857	0.032
P46379	BAG6	9.05	0.0003
Q9Y2T2	AP3M1	3.538	0.2822
Q9UHR4	BAIAP2L1	4.483	0.0026
Q9H0P0	NT5C3A	1.565	0.847
Q92667	AKAP1	3.254	0.0272
Q9NRL2	BAZ1A	6.929	0.003
P51572	BCAP31	26.601	0
P18124	RPL7	36.298	0.0633
O15155	BET1	9.622	0
Q12996	CSTF3	1.381	0.2067
Q9NYM9	BET1L	8.167	0
Q9UBB9	TFIP11	4.783	0.0778
Q9Y619	SLC25A15	4.942	0.1103
Q9Y617	PSAT1	4.236	0.0999
P07477	PRSS1	69.297	0.847
Q96G01	BICD1	5.978	0.0006
Q92738	USP6NL	2.991	0.0332
P35251	RFC1	4.391	0.01
P35250	RFC2	11.027	0.0207
Q8IYB3	SRRM1	1.021	0.847
O75427	LRCH4	1.479	0.2887
Q8IY17	PNPLA6	0.357	0.847
Q8IY18	SMC5	2.516	0.1107
Q96AB3	ISOC2	1.576	0.847
Q9UIA9	XPO7	7.467	0.017
Q9H2G9	BLZF1	5.264	0.0027
P18669	PGAM1	2.828	0.074
Q9P225	DNAH2	3.986	0.0414
Q9P227	ARHGAP23	1.915	0.2219
P17693	HLA-G	1.614	0.847
Q12981	BNIP1	10.046	0.0013
P53618	COPB1	16.89	0.0414
Q9C0E2	XPO4	0.601	0.847
Q9UKM9	RALY	2.582	0.025
Q9UKM7	MAN1B1	2.5	0.244
P35613	BSG	15.964	0
P20290	BTF3	6.518	0.0058
Q9Y4P1	ATG4B	1.666	0.2062
Q13895	BYSL	6.783	0.001
P02754	P02754	3.078	0.847
O43924	PDE6D	0.241	0.2822
P01009	SERPINA1	1.309	0.847
Q7L1Q6	BZW1	7.083	0.0013
Q9Y6D6	ARFGEF1	4.167	0.0683
Q9Y6D9	MAD1L1	1.539	0.2472
P08708	RPS17	4.031	0.0231
Q01581	HMGCS1	2.29	0.1941
P29692	EEF1D	2.346	0.2887
P05388	RPLP0	21.082	0.0523
Q9BZD3	GCOM2	3.407	0.0504
Q9BXB4	OSBPL11	9.234	0.0247
Q8IYD1	GSPT2	5.223	0.1079
Q92600	CNOT9	2.376	0.2646
Q9Y224	C14ORF166	5.54	0.0022
O75390	CS	2.858	0.1651
Q9H425	C1ORF198	7.918	0.0001
O75394	MRPL33	4.029	0.847
Q9H246	C1ORF21	9.457	0.0001
Q9BZJ0	CRNKL1	5.957	0.0682
Q9Y4F1	FARP1	2.167	0.099
P61960	UFM1	1.568	0.2667
Q04323	UBXN1	5.418	0.0516
A1L170	C1ORF226	14.394	0
O60779	SLC19A2	3.11	0.0221
Q96P63	SERPINB12	4.986	0.847
Q9BWL3	C1ORF43	4.147	0.0053
Q07021	C1QBP	11.334	0
P35659	DEK	1.795	0.2498
P35658	NUP214	11.855	0.1913
P62701	RPS4X	24.067	0.0962
Q9HB71	CACYBP	21.53	0
Q8NFP9	NBEA	1.402	0.2695
Q9H993	ARMT1	3.651	0.847
Q8NFZ8	CADM4	6.375	0.0013
P17858	PFKL	8.812	0.0508
Q15003	NCAPH	9.549	0.0492
O43852	CALU	4.51	0.0013
P49069	CAMLG	10.01	0
Q8WVD3	RNF138	1.512	0.2127
P98073	TMPRSS15	1.979	0.2501
Q86VP6	CAND1	26.699	0.0018
P27824	CANX	25.788	0.0008
Q147X3	NAA30	2.133	0.2247
O43251	RBFOX2	5.78	0.1355
Q09028	RBBP4	2.139	0.1066
O94973	AP2A2	14.369	0.059
P52907	CAPZA1	7.881	0.0045
Q9BY67	CADM1	1.389	0.2764
Q8TD55	PLEKHO2	2.421	0.1182
Q9NRG7	SDR39U1	4.241	0.1729
Q9NRG1	PRTFDC1	1.622	0.2144
Q6P1N0	CC2D1A	12.307	0.0004
Q15165	PON2	2.214	0.0296
P55039	DRG2	6.123	0.0458
Q96A19	CCDC102A	6.416	0.0022
Q9NRG9	AAAS	7.905	0.047
Q8TC07	TBC1D15	4.278	0.0289
Q8WVV9	HNRNPLL	1.089	0.1782
Q14137	BOP1	2.391	0.209
Q9UI09	NDUFA12	5.924	0.1351
O76024	WFS1	2.358	0.0236
Q8WVV4	POF1B	2.077	0.847
P46782	RPS5	6.189	0.0715
Q96A33	CCDC47	23.858	0
Q9HAS0	C17ORF75	0.82	0.2193
Q3V6T2	CCDC88A	10.283	0
P50990	CCT8	58.449	0.0019
O95405	ZFYVE9	2.757	0.0182
Q5ZPR3	CD276	8.46	0.0011
Q8TD16	BICD2	3.411	0.0117
Q9Y5K6	CD2AP	12.135	0
Q9H4G0	EPB41L1	3.589	0.1847
O75179	ANKRD17	2.737	0.0442
Q99459	CDC5L	4.632	0.847
Q8TD19	NEK9	5.61	0.0282
Q7Z6Z7	HUWE1	8.158	0.0715
P61026	RAB10	7.197	0.1195
P11216	PYGB	6.191	0.0808
O75379	VAMP4	1.13	0.2151
P15529	CD46	4.134	0.0038
P14209	CD99	12.504	0.0001
Q8TCZ2	CD99L2	7.555	0.0001
Q15366	PCBP2	23.938	0.0921
Q6N022	TENM4	1.081	0.1939
P30260	CDC27	3.832	0.002
Q6P2H3	CEP85	3.805	0.0519
Q8TDX7	NEK7	4.714	0.0844
Q15773	MLF2	3.59	0.1061
P40939	HADHA	9.403	0.0642
Q16543	CDC37	8.575	0.0013
P40937	RFC5	11.165	0.0549
Q9UFC0	LRWD1	2.202	0.847
Q9BWF3	RBM4	5.664	0.2166
O43324	EEF1E1	3.97	0.1136
Q8WUA4	GTF3C2	2.007	0.1632
P31943	HNRNPH1	31.116	0.1857
Q5VT25	CDC42BPA	8.305	0
Q13356	PPIL2	1.562	0.2784
P31946	YWHAB	2.835	0.179
Q8N1F7	NUP93	21.977	0.0639
Q00587	CDC42EP1	12.438	0
Q8NB37	GATD1	1.622	0.2055
Q5F1R6	DNAJC21	1.33	0.847
P60604	UBE2G2	2.391	0.1126
Q9H3Q1	CDC42EP4	8.262	0
Q99618	CDCA3	9.402	0
Q96JB5	CDK5RAP3	5.652	0.0008
Q9BSV6	TSEN34	1.737	0.2662
P63151	PPP2R2A	2.825	0.1594
P49585	PCYT1A	3.955	0.847
Q5VV42	CDKAL1	10.67	0.0043
Q9UKY7	CDV3	6.795	0.0003
P50416	CPT1A	3.762	0.0114
Q8NDV3	SMC1B	1.341	0.1777
Q9Y5B6	PAXBP1	0.834	0.2448
Q9Y5B8	NME7	2.649	0.1116
O14681	EI24	1.697	0.1907
Q03701	CEBPZ	7.577	0.0008
Q9BTW9	TBCD	5.066	0.847
P48047	ATP5O	10.921	0.0374
Q8TB52	FBXO30	0.54	0.2764
Q5SW79	CEP170	6.152	0.0076
Q5VT06	CEP350	9.359	0.0001
P38606	ATP6V1A	7.343	0.0785
Q9UPQ3	AGAP1	1.465	0.2662
Q53EZ4	CEP55	3.261	0.0088
Q7Z2T5	TRMT1L	5.058	0.043
Q8IW35	CEP97	3.763	0.0018
Q7L2H7	EIF3M	7.67	0.0194
Q9BS26	ERP44	2.303	0.1683
Q96G23	CERS2	5.186	0.0006
Q9BPX6	MICU1	4.124	0.0268
Q9H444	CHMP4B	9.611	0.0004
Q15424	SAFB	7.461	0.847
Q9UHD1	CHORDC1	8.909	0.0023
Q99653	CHP1	8.188	0.0003
P50897	PPT1	3	0.0175
Q9HC52	CBX8	3.051	0.0778
O75436	VPS26A	1.9	0.1419
Q9H6S0	YTHDC2	3.428	0.2586
P07900	HSP90AA1	20.948	0.0499
Q8WVB6	CHTF18	3.745	0.0097
O14757	CHEK1	3.836	0.0128
Q8N5K1	CISD2	13.992	0
Q9HA92	RSAD1	3.561	0.1609
Q8WWC4	MAIP1	6.638	0.2206
Q8N1N4	KRT78	7.158	0.847
Q9NZJ0	DTL	2.147	0.171
O95758	PTBP3	3.491	0.1514
Q15517	CDSN	3.067	0.847
Q8WWK9	CKAP2	5.371	0.0017
P30566	ADSL	8.72	0.0626
Q7Z3D4	LYSMD3	2.789	0.2695
Q07065	CKAP4	29.11	0.0003
Q6YP21	KYAT3	1.477	0.2617
Q9UM82	SPATA2	3.749	0.0162
Q9HCC0	MCCC2	10.229	0.847
P38159	RBMX	5.101	0.2847
P51610	HCFC1	8.073	0.1021
O75122	CLASP2	4.082	0.0049
Q9Y281	CFL2	2.95	0.0226
Q96S66	CLCC1	15.655	0
Q9Y282	ERGIC3	2.621	0.0243
Q9Y285	FARSA	15.389	0.0313
O14967	CLGN	8.97	0.0001
Q14677	CLINT1	25.975	0
O75822	EIF3J	2.332	0.1102
Q9UJV9	DDX41	1.694	0.2221
Q9HB21	PLEKHA1	4.033	0.1649
P30419	NMT1	4.651	0.2822
Q96JQ2	CLMN	3.985	0.003
Q06124	PTPN11	2.791	0.0172
Q9NQ55	PPAN	2.328	0.847
Q7L1W4	LRRC8D	2.743	0.0219
Q9H9E3	COG4	3.496	0.0516
P56556	NDUFA6	9.712	0.1872
O96005	CLPTM1	5.895	0.0004
Q96KP4	CNDP2	5.354	0.008
P56730	PRSS12	2.422	0.847
P13010	XRCC5	12.117	0.847
Q6Y1H2	HACD2	1.646	0.1334
Q8NE01	CNNM3	7.623	0.0003
Q6P4Q7	CNNM4	4.732	0.0038
A5YKK6	CNOT1	13.187	0.0025
O95347	SMC2	16.46	0.0765
Q96R06	SPAG5	2.162	0.1038
O00469	PLOD2	1.961	0.15
Q96SZ6	CDK5RAP1	2.707	0.0146
Q9UL54	TAOK2	2.013	0.1059
P09543	CNP	8.152	0
O95183	VAMP5	2.762	0.847
Q96PY6	NEK1	2.459	0.0231
Q12983	BNIP3	1.639	0.1578
O75128	COBL	4.125	0.0026
Q8WTW3	COG1	7.406	0.0001
Q8WU20	FRS2	1.307	0.244
P38398	BRCA1	2.075	0.0487
Q9P0M9	MRPL27	3.464	0.0645
Q9P0M6	H2AFY2	2.42	0.1032
Q9Y606	PUS1	7.511	0.0126
Q9BRR8	GPATCH1	2.535	0.1964
P28482	MAPK1	1.618	0.1754
Q9H5Q4	TFB2M	6.297	0.09
O75419	CDC45	3.941	0.2822
Q9Y3I1	FBXO7	0.392	0.2244
Q9Y3I0	RTCB	9.635	0.0556
Q53GS7	GLE1	6.011	0.074
P53621	COPA	19.634	0.0022
P35606	COPB2	4.202	0.0027
P28331	NDUFS1	6.094	0.0854
Q8N201	INTS1	5.362	0.847
P62829	RPL23	28.43	0.0523
Q96CU9	FOXRED1	4.036	0.074
P62820	RAB1A	18.342	0.1831
Q9Y678	COPG1	11.441	0.0006
Q6ZW49	PAXIP1	0.766	0.2466
Q8IYU8	MICU2	2.794	0.1371
P62826	RAN	44.646	0.116
P48507	GCLM	4.248	0.1376
Q9C0D3	ZYG11B	1.918	0.2575
Q9Y4W2	LAS1L	11.452	0.0393
P18583	SON	6.889	0.847
P29992	GNA11	2.269	0.248
Q9C0D9	SELENOI	2.681	0.0858
P55082	MFAP3	2.547	0.1004
Q9BT78	COPS4	3.169	0.006
O95983	MBD3	2.631	0.1411
Q93034	CUL5	2.983	0.0436
Q9BZE9	ASPSCR1	1.19	0.2887
P61923	COPZ1	8.351	0.001
Q9Y6G9	DYNC1LI1	8.393	0.0765
Q9ULV4	CORO1C	6.223	0.0018
O95299	NDUFA10	14.934	0.1746
Q9BZE1	MRPL37	4.69	0.1626
P01033	TIMP1	1.076	0.2847
P43304	GPD2	0.922	0.847
P57737	CORO7	10.68	0
O15344	MID1	2.509	0.1876
Q5TZA2	CROCC	6.93	0
Q9UKX7	NUP50	1.759	0.2237
Q68DQ2	CRYBG3	3.605	0.0019
Q92615	LARP4B	20.821	0.847
Q92614	MYO18A	3.481	0.1498
Q99661	KIF2C	3.183	0.1032
Q9Y4E8	USP15	2.718	0.025
P24468	NR2F2	5.077	0.0128
P43490	NAMPT	16.27	0.0591
O75569	PRKRA	2.497	0.2559
Q9UH62	ARMCX3	2.843	0.847
O75534	CSDE1	5.585	0.0011
P78368	CSNK1G2	4.119	0.0072
Q96P70	IPO9	8.103	0.0715
Q6UVK1	CSPG4	14.768	0.0011
O14595	CTDSP2	5.608	0.0003
Q86VI3	IQGAP3	2.215	0.847
Q99996	AKAP9	1.963	0.847
P26038	MSN	3.378	0.2265
P35221	CTNNA1	21.187	0
O75964	ATP5L	17.188	0.1614
P68400	CSNK2A1	5.117	0.0715
Q92729	PTPRU	0.542	0.2142
P35222	CTNNB1	5.295	0.0016
Q9BRX8	FAM213A	3.866	0.0156
Q9UHD9	UBQLN2	1.298	0.2718
O60716	CTNND1	32.402	0
P22087	FBL	16.809	0.0717
Q15831	STK11	1.401	0.847
Q9NRF8	CTPS2	6.296	0.0036
Q9UHD2	TBK1	2.579	0.1425
Q14247	CTTN	21.782	0
Q9NPH2	ISYNA1	1.62	0.2458
Q2VPK5	CTU2	6.305	0.0032
Q7Z5G4	GOLGA7	2.819	0.2092
Q13616	CUL1	4.901	0.0078
Q13948	CUX1	11.36	0
P78310	CXADR	24.984	0
P61966	AP1S1	3.229	0.0159
Q96JM3	CHAMP1	3.63	0.0815
O43169	CYB5B	4.241	0.0026
P61962	DCAF7	5.381	0.0951
P23378	GLDC	0.487	0.847
P10114	RAP2A	1.909	0.2021
Q9UI10	EIF2B4	1.941	0.847
Q9UI12	ATP6V1H	8.903	0.0469
P24666	ACP1	2.651	0.847
P17480	UBTF	1.201	0.847
Q9UHQ9	CYB5R1	8.4	0.0001
P25398	RPS12	11.686	0.0571
Q5W0Z9	ZDHHC20	3.708	0.847
Q96HC4	PDLIM5	2.998	0.1213
Q14657	LAGE3	0.34	0.847
O95433	AHSA1	21.57	0.1548
Q6KCM7	SLC25A25	3.673	0.0121
Q13217	DNAJC3	0.703	0.2887
O43684	BUB3	6.283	0.847
Q16850	CYP51A1	6.763	0.0005
Q9Y4D1	DAAM1	6.336	0.0001
Q0JRZ9	FCHO2	3.793	0.0216
O75340	PDCD6	10.821	0.2242
Q5VTB9	RNF220	1.508	0.2357
P14618	PKM	40.656	0.0889
Q05655	PRKCD	2.666	0.2402
Q14118	DAG1	15.323	0
Q16643	DBN1	6.259	0.0022
Q8NFH5	NUP35	5.868	0.1148
Q3L8U1	CHD9	1.691	0.1268
P42166	TMPO	1.754	0.2161
Q14019	COTL1	3.759	0.1909
P60763	RAC3	5.116	0.0131
Q9UJU6	DBNL	6.44	0.0006
Q9UDR5	AASS	4.191	0.0835
Q96JP5	ZFP91	2.529	0.1204
P40926	MDH2	2.236	0.2695
Q9BYJ9	YTHDF1	4.352	0.0604
Q9NYK5	MRPL39	3.335	0.1888
O14929	HAT1	3.782	0.0211
Q8NFH3	NUP43	2.345	0.0294
O14925	TIMM23	10.372	0.0975
Q8WVC6	DCAKD	4.696	0.001
Q13362	PPP2R5C	2.696	0.2739
Q8N8Z6	DCBLD1	3.774	0.0098
Q86YS7	C2CD5	0.624	0.847
Q86YS6	RAB43	0.362	0.847
Q96FJ0	STAMBPL1	2.225	0.1932
Q99538	LGMN	1.22	0.2023
P67812	SEC11A	8.096	0.0715
Q99536	VAT1	2.415	0.1063
Q9BQE3	TUBA1C	3.446	0.0837
Q9BQE4	SELENOS	2.765	0.0231
Q8N1G2	CMTR1	1.926	0.1334
Q8N1G0	ZNF687	1.412	0.2442
P80723	BASP1	2.756	0.0985
P41091	EIF2S3	6.641	0.1381
Q96PK6	RBM14	22.885	0.2149
P11532	DMD	10.989	0.0272
Q96ME7	ZNF512	2.427	0.847
Q13561	DCTN2	4.178	0.0024
Q8N1G4	LRRC47	2.721	0.1293
Q16832	DDR2	6.75	0.0008
Q9Y5Q9	GTF3C3	2.793	0.2206
Q96HY6	DDRGK1	8.6	0.0001
P30046	DDT	3.227	0.0029
Q7Z406	MYH14	7.508	0.0906
Q9Y6V7	DDX49	4.351	0.0047
Q9NYY8	FASTKD2	5.395	0.0962
Q9ULH1	ASAP1	5.421	0.0152
Q9BQ39	DDX50	7.808	0.0003
Q9UHX1	PUF60	5.158	0.847
Q9NS69	TOMM22	7.105	0.1975
Q9Y2R4	DDX52	6.456	0.0065
Q9UNZ2	NSFL1C	8.931	0.0182
P26196	DDX6	7.143	0
P49590	HARS2	6.597	0.1798
Q16891	IMMT	21.713	0.175
Q16890	TPD52L1	2.525	0.0294
Q9UPP1	PHF8	1.671	0.2711
P13489	RNH1	2.215	0.1459
Q96QD5	DEPDC7	12.812	0
Q9Y394	DHRS7	11.694	0
Q9BX66	SORBS1	0.795	0.847
O60610	DIAPH1	7.807	0.0014
P55769	SNU13	6.817	0.0562
Q14839	CHD4	7.79	0.0191
Q9HD33	MRPL47	3.414	0.0257
P25325	MPST	1.719	0.847
O60942	RNGTT	1.337	0.144
Q8ND83	SLAIN1	0.934	0.847
Q8ND82	ZNF280C	1.425	0.847
Q9NSV4	DIAPH3	6.356	0
Q12959	DLG1	14.376	0.0041
P39023	RPL3	21.313	0.0356
Q9Y2P8	RCL1	5.954	0.079
Q86Y56	DNAAF5	8.56	0.0035
P13804	ETFA	9.8	0.847
P31689	DNAJA1	14.655	0
A2A3N6	PIPSL	5.839	0.0652
P25685	DNAJB1	5.727	0.0015
Q9Y672	ALG6	1.683	0.847
Q96Q11	TRNT1	4.348	0.1261
Q9P2D6	FAM135A	1.263	0.2191
Q7Z3K3	POGZ	3.019	0.0123
P84022	SMAD3	2.152	0.0508
Q9P2D7	DNAH1	20.825	0.847
Q9NXW2	DNAJB12	4.272	0.005
P10599	TXN	36.157	0.0353
Q96KC8	DNAJC1	7.882	0.0072
P31151	S100A7	3.747	0.847
P83881	RPL36A	8.675	0.0161
P31153	MAT2A	6.613	0.0652
Q3SXY8	ARL13B	4.27	0.082
P18074	ERCC2	1.993	0.1126
P48444	ARCN1	11.625	0.0255
Q86V48	LUZP1	3.091	0.0862
O00217	NDUFS8	3.803	0.1145
Q99615	DNAJC7	12.447	0.0001
Q9UJF2	RASAL2	3.194	0.0186
Q15233	NONO	36.08	0.1168
P48681	NES	0.678	0.2368
Q9Y6Q2	STON1	1.367	0.847
O00429	DNM1L	10.518	0.0027
P50570	DNM2	11.326	0.0025
O95376	ARIH2	1.933	0.1588
Q96N67	DOCK7	26.834	0
Q9NV31	IMP3	4.386	0.056
Q9UJT0	TUBE1	0.291	0.847
Q9P2P6	STARD9	4.011	0.847
Q9BVM2	DPCD	3.937	0.0023
Q13683	ITGA7	2.654	0.2847
Q12888	TP53BP1	0.909	0.847
P47813	EIF1AX	0.357	0.2711
Q7L099	RUFY3	3.109	0.0409
Q07666	KHDRBS1	3.243	0.1421
P14923	JUP	18.519	0.2071
Q15181	PPA1	10.397	0.847
O75167	PHACTR2	4.038	0.0165
Q9NRY6	PLSCR3	3.541	0.0129
Q9Y295	DRG1	7.856	0.0003
Q9NRY4	ARHGAP35	5.209	0.0829
O60830	TIMM17B	5.127	0.074
O60831	PRAF2	3.118	0.1113
Q5JTZ9	AARS2	6.401	0.0376
Q9BVK6	TMED9	8.752	0.2286
O95359	TACC2	3.434	0.0151
P56589	PEX3	2.599	0.0835
Q9UQ35	SRRM2	3.72	0.847
Q92997	DVL3	2.632	0.0208
Q03001	DST	10.127	0
Q9Y4J8	DTNA	13.052	0
Q96FJ2	DYNLL2	4.58	0.0015
O95197	RTN3	5.765	0.0801
Q6EEV6	SUMO4	2.085	0.847
Q96CB9	NSUN4	7.239	0.1406
Q96CB8	INTS12	1.41	0.2784
Q6IQ22	RAB12	1.732	0.1322
Q9Y383	LUC7L2	1.753	0.847
P42892	ECE1	13.922	0
Q9NVA1	UQCC1	5.007	0.1009
Q9Y639	NPTN	5.218	0.0183
Q5VYK3	ECM29	10.902	0.0017
Q5SVS4	SLC25A30	1.347	0.847
Q9P0J0	NDUFA13	8.895	0.1722
Q969Z0	TBRG4	8.515	0.0481
P29320	EPHA3	2.819	0.0236
Q9NW97	TMEM51	3.715	0.0203
Q96F86	EDC3	10.223	0
Q9P246	STIM2	8.839	0.1549
O60869	EDF1	3.652	0.0065
Q8NBJ5	COLGALT1	3.16	0.0921
O75400	PRPF40A	2.651	0.1454
P24534	EEF1B2	3.625	0.0045
Q96C19	EFHD2	8.51	0
Q12769	NUP160	7.086	0.0142
Q96CT7	CCDC124	3.216	0.847
Q5T0F9	CC2D1B	0.389	0.847
Q9UKK9	NUDT5	6.097	0.847
P98172	EFNB1	13.194	0
Q08554	DSC1	7.888	0.847
P53990	IST1	8.182	0.847
P53992	SEC24C	1.824	0.1219
P16219	ACADS	2.666	0.2695
P52799	EFNB2	4.848	0.0034
Q9BZL6	PRKD2	1.75	0.1325
P78371	CCT2	16.962	0.0382
O15355	PPM1G	2.591	0.0167
Q15768	EFNB3	5.413	0.0034
P00533	EGFR	10.324	0
Q96QR8	PURB	4.312	0.0753
Q8NDI1	EHBP1	13.749	0
Q9Y4E1	WASHC2C	2.783	0.0962
Q9GZN8	C20ORF27	1.328	0.1592
Q32MB2	Q32MB2	2.939	0.847
Q9H4M9	EHD1	18.837	0
Q9H223	EHD4	11.011	0.0001
Q9BY44	EIF2A	6.763	0.0013
Q14232	EIF2B1	10.585	0.0003
A0PJW6	TMEM223	1.486	0.1727
P41214	EIF2D	3.681	0.0078
Q14152	EIF3A	14.143	0.0003
Q9NRW1	RAB6B	15.064	0.1602
Q9NRW3	APOBEC3C	3.072	0.847
Q9BY77	POLDIP3	2.657	0.1649
P35637	FUS	3.747	0.2053
Q9NTG7	SIRT3	2.382	0.1754
Q92974	ARHGEF2	5.767	0.074
P23588	EIF4B	15.006	0
Q04637	EIF4G1	10.582	0.0006
Q9H2P0	ADNP	7.564	0.0107
Q86UY8	NT5DC3	3.274	0.0253
Q9BTE1	DCTN5	2.812	0.1384
P78344	EIF4G2	16.761	0
Q92759	GTF2H4	1.154	0.2426
O75976	CPD	3.374	0.0406
Q9BTE7	DCUN1D5	3.086	0.0862
P54577	YARS	24.162	0.0374
P55010	EIF5	5.547	0.0025
P68366	TUBA4A	3.204	0.1571
Q99942	RNF5	6.698	0.1188
Q99943	AGPAT1	2.938	0.1435
P68363	TUBA1B	101.905	0.1018
Q99941	ATF6B	1.731	0.1046
Q8N766	EMC1	6.544	0.0053
Q9NPI6	DCP1A	4.55	0.074
Q96FE7	PIK3IP1	0.794	0.847
P18621	RPL17	23.311	0.0259
Q15006	EMC2	6.043	0.0029
Q9Y3C6	PPIL1	2.717	0.0129
Q9P0I2	EMC3	8.059	0.0022
Q9NVU7	SDAD1	4.798	0.847
Q5J8M3	EMC4	5.111	0.0026
Q92574	TSC1	3.972	0.0193
Q9NPA0	EMC7	15.572	0
O43402	EMC8	12.272	0
P50402	EMD	35.716	0.0005
Q96JJ7	TMX3	1.446	0.2672
P42684	ABL2	1.597	0.2346
Q5VU97	CACHD1	2.306	0.1501
P61978	HNRNPK	17.214	0.1016
Q9UI26	IPO11	6.473	0.0272
Q8N3C0	ASCC3	7.752	0.0481
Q8TEY7	USP33	0.515	0.847
Q05397	PTK2	2.415	0.1287
O43768	ENSA	8.044	0.0005
Q5JSH3	WDR44	6.166	0.0104
Q8IWX8	CHERP	3.328	0.847
P24928	POLR2A	2.993	0.847
Q9H4E7	DEF6	1.495	0.1281
O94826	TOMM70	4.847	0.0473
P52597	HNRNPF	10.544	0.1187
P26232	CTNNA2	3.319	0.1796
Q9UPN3	MACF1	11.877	0.847
P11171	EPB41	28.07	0
Q13206	DDX10	5.391	0.0277
O43491	EPB41L2	46.409	0
O75190	DNAJB6	7.818	0.1725
Q8IW50	FAM219A	1.843	0.847
Q8N122	RPTOR	2.356	0.2392
Q9UKI2	CDC42EP3	2.151	0.1993
Q9Y2J2	EPB41L3	26.665	0
Q96LT7	C9ORF72	3.32	0.012
O75352	MPDU1	3.071	0.0127
Q8N163	CCAR2	4.239	0.0925
Q96MW1	CCDC43	4.351	0.1208
Q96NB2	SFXN2	5.362	0.0191
Q9HCM4	EPB41L5	8.768	0.0023
P82930	MRPS34	5.482	0.0403
Q68E01	INTS3	10.697	0.847
Q8N128	FAM177A1	0.946	0.847
P29317	EPHA2	13.629	0.0003
Q9GZR7	DDX24	4.715	0.011
Q9H6L5	RETREG1	2.127	0.0336
Q9NWB6	ARGLU1	4.463	0.847
Q16795	NDUFA9	4.989	0.0925
Q96F46	IL17RA	2.809	0.0336
Q16799	RTN1	5.618	0.0193
P62280	RPS11	32.856	0.059
O43347	MSI1	1.256	0.1737
P67809	YBX1	0.718	0.847
Q15149	PLEC	17.12	0.0915
Q9UHI6	DDX20	5.196	0.0715
P25787	PSMA2	1.864	0.847
Q9UHI8	ADAMTS1	2.834	0.0397
Q99543	DNAJC2	0.25	0.847
Q13371	PDCL	2.099	0.0858
Q8IXT5	RBM12B	0.7	0.847
Q02978	SLC25A11	15.484	0.1354
Q96RP9	GFM1	7.218	0.0785
P07099	EPHX1	3.505	0.0022
Q14669	TRIP12	10.197	0.0715
Q8IZH2	XRN1	4.511	0.847
Q9Y487	ATP6V0A2	0.932	0.2019
Q9ULW3	ABT1	2.553	0.847
Q9ULW0	TPX2	1.293	0.2397
Q9Y6I3	EPN1	4.587	0.0016
O95208	EPN2	8.431	0.0001
Q8TAA5	GRPEL2	2.537	0.847
O95602	POLR1A	0.465	0.847
Q8N3Z3	GTPBP8	2.466	0.0489
P21953	BCKDHB	1.982	0.847
Q86YN1	DOLPP1	3.653	0.051
Q12792	TWF1	2.379	0.0953
Q02878	RPL6	23.059	0.1112
O94776	MTA2	5.789	0.0787
P42566	EPS15	16.585	0
Q8NC60	NOA1	1.628	0.1331
Q9UBC2	EPS15L1	29.447	0
P48066	SLC6A11	1.906	0.2231
P04626	ERBB2	5.961	0.0053
Q9NX20	MRPL16	7.444	0.0829
Q96RT1	ERBIN	16.857	0.0001
Q2NKX8	ERCC6L	3.586	0.0026
O15511	ARPC5	0.838	0.2159
P11413	G6PD	4.517	0.0753
Q96CW5	TUBGCP3	2.566	0.1302
P63220	RPS21	2.905	0.0151
Q9BSJ8	ESYT1	22.09	0
P12763	P12763	2.669	0.847
A0FGR8	ESYT2	13.753	0.001
Q9NQX3	GPHN	1.605	0.1833
Q96EK4	THAP11	1.878	0.2333
Q96EK5	KIF1BP	5.764	0.0525
Q6ZRS2	SRCAP	3.365	0.1212
Q9BX74	TM2D1	1.109	0.2046
P62495	ETF1	12.443	0.0035
O43426	SYNJ1	1.387	0.847
Q9NZH0	GPRC5B	3.135	0.1705
Q8NI60	COQ8A	7.789	0.0438
Q14807	KIF22	7.932	0.0189
Q86V85	GPR180	0.337	0.847
Q53H12	AGK	9.94	0.0652
O14776	TCERG1	4.575	0.0156
P61088	UBE2N	2.332	0.1487
Q13564	NAE1	3.336	0.2299
P86397	HTD2	1.984	0.1701
P62068	USP46	3.511	0.0152
O95772	STARD3NL	1.818	0.2564
P61081	UBE2M	3.722	0.0933
O60645	EXOC3	12.545	0
P62266	RPS23	15.138	0.101
P85037	FOXK1	2.384	0.1531
P37268	FDFT1	2.201	0.0317
P62263	RPS14	27.526	0.0943
Q7Z3J2	C16ORF62	1.827	0.2822
P56134	ATP5J2	6.386	0.109
Q9Y6W5	WASF2	2.81	0.1039
Q9Y277	VDAC3	15.758	0.847
Q8NE86	MCU	4.8	0.1242
Q96IX5	USMG5	3.251	0.847
P57678	GEMIN4	5.886	0.0682
O00471	EXOC5	4.471	0.0051
Q53T59	HS1BP3	2.581	0.0975
Q9BR76	CORO1B	1.674	0.1671
Q658Y4	FAM91A1	1.456	0.2378
O75165	DNAJC13	4.065	0.0275
Q9Y2G8	DNAJC16	1.618	0.233
Q8IYI6	EXOC8	3.515	0.0066
O00192	ARVCF	1.849	0.2453
Q15223	NECTIN1	0.949	0.2181
Q08945	SSRP1	4.222	0.0865
Q8NDZ4	C3ORF58	3.081	0.0835
Q9H0A0	NAT10	12.268	0.0461
Q9ULE4	FAM184B	2.214	0.1196
Q9NV06	DCAF13	3.328	0.1454
P49721	PSMB2	5.747	0.847
Q01780	EXOSC10	5.003	0.0068
P07195	LDHB	23.592	0.0904
Q01844	EWSR1	1.337	0.2178
P07196	NEFL	10.418	0.1802
Q96F07	CYFIP2	1.673	0.847
Q12893	TMEM115	0.839	0.206
Q9BTT6	LRRC1	3.17	0.2744
Q71U36	TUBA1A	4.235	0.1035
O00443	PIK3C2A	3.969	0.011
P05109	S100A8	2.895	0.847
Q9Y2Q9	MRPS28	1.393	0.1977
O00330	PDHX	3.198	0.1911
Q96T23	RSF1	0.912	0.1892
P15311	EZR	22.047	0.003
Q9Y2Q3	GSTK1	11.238	0.037
Q9Y624	F11R	10.944	0
Q9Y399	MRPS2	10.984	0.1102
Q96CS3	FAF2	12.212	0.0003
Q9NRY5	FAM114A2	7.777	0.0001
O95168	NDUFB4	2.557	0.847
Q9UL33	TRAPPC2L	1.553	0.847
Q9NTJ3	SMC4	8.657	0.0502
Q9NZB2	FAM120A	10.261	0
O95163	IKBKAP	4.324	0.0247
Q6FI81	CIAPIN1	5.799	0.0142
Q96TA1	FAM129B	16.468	0
Q00577	PURA	7.251	0.0682
Q9P0K1	ADAM22	0.59	0.2275
A8MVW0	FAM171A2	7.192	0.0028
Q9NXV6	CDKN2AIP	2.744	0.032
A2RU67	FAM234B	3.173	0.008
Q96KN1	FAM84B	5.349	0.0038
Q96EY1	DNAJA3	4.481	0.14
Q9UBU6	FAM8A1	2.599	0.009
Q9NVI1	FANCI	3.717	0.0088
Q9UID3	VPS51	2.029	0.1488
Q8WVX9	FAR1	9.116	0.001
Q96CW1	AP2M1	7.435	0.0123
P04183	TK1	3.82	0.1273
O94868	FCHSD2	4.909	0.0042
Q96AC1	FERMT2	11.776	0.0068
P02656	APOC3	0.493	0.847
P15880	RPS2	20.992	0.0408
Q8TCG1	KIAA1524	10.224	0.0991
Q5T1M5	FKBP15	4.385	0.0096
Q86UU1	PHLDB1	4.135	0.1204
P60660	MYL6	6.054	0.1057
Q9BXS9	SLC26A6	5.333	0.1543
Q9UM47	NOTCH3	3.603	0.0385
Q24JP5	TMEM132A	4.154	0.0286
Q2M389	WASHC4	0.498	0.2718
Q9H1E5	TMX4	1.128	0.847
Q15036	SNX17	1.858	0.847
P55809	OXCT1	3.145	0.847
Q02790	FKBP4	6.764	0.0005
Q14318	FKBP8	9.298	0.0013
Q15031	LARS2	12.665	0.1538
P21333	FLNA	37.929	0.0003
Q9Y241	HIGD1A	6.569	0.213
Q14254	FLOT2	6.844	0.0029
Q5XG99	LYSMD4	2.862	0.0986
Q8IUX1	TMEM126B	3.55	0.0609
Q99828	CIB1	0.343	0.2739
Q5VT52	RPRD2	3.617	0.0117
P08069	IGF1R	2.633	0.0144
P22314	UBA1	5.472	0.0154
Q9Y5Y0	FLVCR1	10.114	0
Q9GZM5	YIPF3	0.706	0.847
Q9UKV5	AMFR	3.544	0.1389
Q6P087	RPUSD3	4.251	0.0877
Q8IX18	DHX40	1.888	0.847
Q9NZ56	FMN2	5.496	0.0011
Q9H3G5	CPVL	3.27	0.0173
Q9Y2H6	FNDC3A	11.577	0
Q9UET6	FTSJ1	7.807	0.0047
Q8IY81	FTSJ3	9.873	0.0034
Q9Y6K9	IKBKG	1.016	0.847
P78527	PRKDC	44.244	0.0765
Q96QD9	FYTTD1	3.631	0.0062
Q14320	FAM50A	2.351	0.1469
P62993	GRB2	1.868	0.1151
O76082	SLC22A5	1.969	0.2541
Q9Y2L9	LRCH1	2.48	0.0394
Q13480	GAB1	7.828	0
Q5VUJ6	LRCH2	4.168	0.0107
Q6ISB0	Q6ISB0	1.448	0.847
Q14C86	GAPVD1	11.122	0.0003
P11908	PRPS2	9.524	0.847
Q96CN9	GCC1	4.527	0.0031
O43808	SLC25A17	2.446	0.1132
O43809	NUDT21	2.038	0.847
Q13162	PRDX4	6.565	0.847
Q8IWJ2	GCC2	5.377	0.002
Q15813	TBCE	1.585	0.2506
Q15814	TBCC	3.141	0.847
P00403	MT-CO2	15.171	0.1821
Q92616	GCN1	13.819	0
Q9NPJ3	ACOT13	5.618	0.1124
Q06210	GFPT1	9.567	0.0025
Q6ZMZ3	SYNE3	2.377	0.0951
Q9UJY5	GGA1	7.82	0.0013
Q9UI30	TRMT112	2.238	0.2559
Q9NZ52	GGA3	7.564	0.0001
Q6BDS2	UHRF1BP1	2.89	0.0172
Q6UWP7	LCLAT1	1.975	0.2171
Q7L5D6	GET4	1.343	0.1779
Q14498	RBM39	6.502	0.847
P42695	NCAPD3	0.851	0.847
P42696	RBM34	1.715	0.2718
Q8TBZ3	WDR20	3.844	0.0309
P57088	TMEM33	16.667	0.0554
Q6UWP8	SBSN	2.714	0.847
Q9UJ14	GGT7	6.216	0
O75691	UTP20	4.09	0.059
Q14258	TRIM25	4.597	0.0564
Q6Y7W6	GIGYF2	10.447	0.0083
Q92990	GLMN	5.404	0.0011
Q04760	GLO1	7.569	0.0068
Q5VTR2	RNF20	2.603	0.2784
P82663	MRPS25	5.944	0.0884
Q9UJS0	SLC25A13	18.564	0.093
P49915	GMPS	10.238	0.0058
Q8WU79	SMAP2	5.26	0.0715
Q8IU81	IRF2BP1	1.746	0.1121
O94832	MYO1D	3.666	0.0692
Q96HE7	ERO1A	3.243	0.0304
Q14344	GNA13	6.14	0.0056
P36915	GNL1	3.56	0.0073
Q02543	RPL18A	15.534	0.0217
O14908	GIPC1	3.768	0.0292
Q13823	GNL2	7.886	0.002
Q05639	EEF1A2	5.626	0.0765
Q6ZWJ1	STXBP4	3.078	0.0921
P12814	ACTN1	1.252	0.847
Q08379	GOLGA2	4.379	0.0003
Q14781	CBX2	2.818	0.059
Q6P2E9	EDC4	6.057	0.0167
Q8TED0	UTP15	2.225	0.2622
Q8TED1	GPX8	3.794	0.0164
P14635	CCNB1	4.82	0.0268
Q14789	GOLGB1	26.083	0.0356
Q92953	KCNB2	0.429	0.2784
Q08378	GOLGA3	26.974	0
Q8N2Q7	NLGN1	0.98	0.847
O95563	MPC2	6.517	0.017
P82921	MRPS21	6.909	0.0945
Q9NUQ8	ABCF3	3.931	0.0446
Q9NUQ9	FAM49B	3.036	0.09
Q9NUQ7	UFSP2	0.291	0.2784
Q13439	GOLGA4	39.698	0
Q8TBA6	GOLGA5	23.811	0.0014
Q52LJ0	FAM98B	2.092	0.0434
Q99935	OPRPN	0.686	0.847
Q9H6U8	ALG9	1.658	0.2392
Q9NYI0	PSD3	1.98	0.2887
P49458	SRP9	2.656	0.847
Q9ULX3	NOB1	3.168	0.0262
O95399	UTS2	9.86	0.847
Q9Y5S2	CDC42BPB	1.656	0.2456
P49454	CENPF	7.817	0.847
Q9HD26	GOPC	9.544	0
Q9H8Y8	GORASP2	12.86	0
O95249	GOSR1	7.401	0.0005
O14653	GOSR2	5.29	0.0013
O60216	RAD21	7.037	0.0531
Q96RQ3	MCCC1	32.262	0.847
Q14678	KANK1	5.51	0.0299
Q86UL3	GPAT4	4.003	0.0063
Q5T3I0	GPATCH4	3.576	0.0053
P61160	ACTR2	6.536	0.0854
P61163	ACTR1A	7.112	0.1457
Q8TDD1	DDX54	113.557	0.847
Q12789	GTF3C1	2.64	0.1098
Q12788	TBL3	4.744	0.0753
P0CG08	GPR89B	5.916	0.0001
Q96D09	GPRASP2	3.403	0.0093
Q92499	DDX1	13.081	0.0778
Q9H9P8	L2HGDH	6.617	0.0867
Q13416	ORC2	3.994	0.0245
Q96HW7	INTS4	1.941	0.847
Q92552	MRPS27	12.223	0.0931
Q9NQ84	GPRC5C	6.775	0.0006
P04406	GAPDH	19.411	0.847
Q7Z2W9	MRPL21	2.294	0.2097
P07339	CTSD	3.355	0.847
Q13418	ILK	4.216	0.0102
Q9NX61	TMEM161A	2.179	0.1806
Q7Z2K8	GPRIN1	20.069	0.002
P11172	UMPS	7.749	0.011
Q13098	GPS1	4.247	0.0014
Q4V328	GRIPAP1	13.928	0.0003
P11177	PDHB	16.707	0.0978
Q9NX63	CHCHD3	7.986	0.0579
P67870	CSNK2B	5.096	0.0801
Q86WJ1	CHD1L	2.225	0.2008
P15170	GSPT1	14.601	0
Q9Y5Q8	GTF3C5	7.125	0.0008
P42224	STAT1	7.884	0.0466
O00178	GTPBP1	6.054	0.0004
Q6NXE6	ARMC6	1.809	0.2721
Q96GJ1	TRMT2B	1.076	0.847
Q5ST30	VARS2	2.969	0.1212
Q9NZI8	IGF2BP1	28.251	0.0692
P62070	RRAS2	6.991	0.0844
Q15785	TOMM34	2.941	0.0175
Q92797	SYMPK	8.605	0.0368
Q9BZE4	GTPBP4	11.045	0.001
Q5T160	RARS2	6.356	0.0645
Q9P035	HACD3	15.587	0.0075
O95707	POP4	1.654	0.2078
Q13573	SNW1	2.275	0.2039
Q9UQN3	CHMP2B	4.891	0.0862
Q9UJV3	MID2	2.293	0.847
P62277	RPS13	15.019	0.0999
P62273	RPS29	2.927	0.1546
Q8NE71	ABCF1	3.604	0.0882
P41208	CETN2	0.525	0.2564
Q9BWM7	SFXN3	6.418	0.847
Q53GS9	USP39	0.877	0.847
Q7Z4H7	HAUS6	5.145	0.0015
Q9Y450	HBS1L	5.566	0.0011
Q9BXY0	MAK16	2.061	0.1223
Q9NRZ9	HELLS	18.949	0
Q15011	HERPUD1	5.899	0.0028
P04439	HLA-A	6.297	0.0025
P10321	HLA-C	8.279	0.0004
P37108	SRP14	5.853	0.074
Q8N5M9	JAGN1	6.926	0.0251
P49418	AMPH	0.279	0.847
Q8N5M1	ATPAF2	6.455	0.159
Q96EQ0	SGTB	2.269	0.2288
O95486	SEC24A	4.762	0.018
P17028	ZNF24	5.358	0.0325
Q8TCT9	HM13	8.404	0
O75330	HMMR	7.33	0.001
O15194	CTDSPL	1.804	0.847
P48668	KRT6C	22.713	0.847
P30519	HMOX2	15.518	0
P50991	CCT4	23.294	0.0206
P09651	HNRNPA1	13.819	0.006
Q53GQ0	HSD17B12	19.079	0.0006
O43301	HSPA12A	6.732	0.0001
P0DMV9	HSPA1B	137.801	0.0005
Q9P2R7	SUCLA2	11.785	0.1514
P31040	SDHA	1.17	0.1759
P51153	RAB13	3.986	0.0212
P35030	PRSS3	4.425	0.847
Q9BTU6	PI4K2A	3.579	0.0207
Q96I25	RBM17	3.8	0.2113
Q96I24	FUBP3	6.746	0.1268
O60858	TRIM13	1.802	0.2822
O00303	EIF3F	14.479	0.1133
Q96T37	RBM15	7.65	0.0753
O95757	HSPA4L	5.579	0.0008
P11021	HSPA5	47.228	0.0001
P17066	HSPA6	47.092	0
P21796	VDAC1	11.172	0.1582
Q9BVI4	NOC4L	4.267	0.0127
P11142	HSPA8	88.152	0.0001
Q969X6	UTP4	0.474	0.847
Q969X5	ERGIC1	2.728	0.0379
Q9NZL4	HSPBP1	6.498	0.0059
O14579	COPE	9.273	0.0519
Q9H490	PIGU	2.992	0.1475
Q9UL25	RAB21	11.642	0.109
P61604	HSPE1	12.636	0.001
P49841	GSK3B	5.675	0.0159
P49840	GSK3A	4.941	0.0753
Q92598	HSPH1	18.426	0
Q9Y4L1	HYOU1	19.916	0.0095
Q86WX3	RPS19BP1	2.317	0.0415
P62851	RPS25	3.232	0.1168
Q9Y478	PRKAB1	3.536	0.0347
P32418	SLC8A1	2.156	0.2572
P15260	IFNGR1	8.695	0
P62857	RPS28	9.026	0.847
Q9HD45	TM9SF3	4.072	0.1108
Q5BKX5	C19ORF54	2.238	0.1171
Q9Y3L5	RAP2C	6.785	0.2525
P78406	RAE1	2.907	0.0268
P78318	IGBP1	10.989	0.0032
P57076	C21ORF59	3.107	0.847
Q9Y6M1	IGF2BP2	6.205	0.0017
Q9NQC7	CYLD	2.835	0.1199
P17655	CAPN2	5.258	0.0904
Q969N2	PIGT	5.774	0.0243
P11717	IGF2R	14.837	0.0058
O75054	IGSF3	8.91	0.0029
P09211	GSTP1	4.717	0.1417
Q9P289	STK26	7.084	0.0316
P51809	VAMP7	4.746	0.0136
P01040	CSTA	5.896	0.847
Q9BZX2	UCK2	7.031	0.0599
Q15029	EFTUD2	6.517	0.0236
Q01638	IL1RL1	3.777	0.0032
O00541	PES1	9.363	0.0599
Q9H0C8	ILKAP	4.624	0.0016
Q92551	IP6K1	4.083	0.0029
Q15022	SUZ12	5.092	0.847
Q9UQR0	SCML2	3.559	0.0118
Q8TEX9	IPO4	9.784	0
P78312	FAM193A	1.321	0.2115
O00410	IPO5	13.506	0.002
P78316	NOP14	1.143	0.847
Q3SXM5	HSDL1	4.994	0.079
P04083	ANXA1	2.737	0.847
O95373	IPO7	15.819	0
P51617	IRAK1	6.255	0.0036
O14654	IRS4	32.653	0.0011
P35612	ADD2	3.531	0.0171
P17301	ITGA2	7.039	0.0034
P08648	ITGA5	9.933	0.0015
Q9Y6J9	TAF6L	1.044	0.847
ENSEMBL:ENSBTAP00000038253	ENSEMBL:ENSBTAP00000038253	0.835	0.2083
P23229	ITGA6	13.088	0
O76094	SRP72	5.595	0.847
P17812	CTPS1	17.747	0.0614
P05556	ITGB1	28.238	0
Q13523	PRPF4B	2.191	0.0966
P62987	UBA52	59.626	0.0844
Q14315	FLNC	4.995	0.0682
P34741	SDC2	3.499	0.0184
Q7Z4R8	C6ORF120	1.957	0.847
O43815	STRN	1.276	0.847
P08670	VIM	81.106	0.1835
P02666	P02666	4.865	0.1229
O95396	MOCS3	1.383	0.2847
P32969	RPL9P8;RPL9;RPL9P7;RPL9P9	18.086	0.0835
P02662	P02662	4.472	0.847
P02663	P02663	4.363	0.1474
P18564	ITGB6	13.069	0
P02668	P02668	1.756	0.847
Q9Y287	ITM2B	4.397	0.0084
Q9NQX7	ITM2C	3.337	0.009
Q8NFF5	FLAD1	4.061	0.0117
O43747	AP1G1	4.888	0.0692
Q16760	DGKD	0.456	0.847
Q92558	WASF1	2.133	0.1973
Q9H467	CUEDC2	1.632	0.847
Q15811	ITSN1	14.859	0.002
Q9UI43	MRM2	0.528	0.847
Q96T17	MAP7D2	2.666	0.0174
Q13642	FHL1	2.895	0.2028
Q9NZM3	ITSN2	10.931	0.0003
P04792	HSPB1	10.939	0.847
Q9BX67	JAM3	24.986	0
Q9P287	BCCIP	8.463	0.0715
Q9Y3B4	SF3B6	6.653	0.0536
Q96JH7	VCPIP1	2.603	0.2296
P30837	ALDH1B1	20.355	0.1606
O75683	SURF6	3.031	0.847
Q9UK76	JPT1	8.265	0
Q6PJG6	BRAT1	1.709	0.2822
Q9H910	JPT2	12.093	0
O95251	KAT7	4.287	0.003
Q8IYT4	KATNAL2	4.95	0.0015
Q8IZA0	KIAA0319L	12.468	0.0003
O15091	KIAA0391	8.906	0.0091
O94854	KIAA0754	5.866	0.0006
Q7LBC6	KDM3B	1.875	0.847
P27348	YWHAQ	8.203	0.847
Q9H267	VPS33B	5.378	0.1445
O94842	TOX4	0.934	0.847
P25490	YY1	3.488	0.0808
Q9H269	VPS16	2.719	0.2042
Q9P260	KIAA1468	5.869	0
Q5VTE0	EEF1A1P5	52.032	0.0943
Q9P206	KIAA1522	3.299	0.0054
P35670	ATP7B	1.906	0.2163
Q9HCM3	KIAA1549	9.486	0.0001
Q68CQ7	GLT8D1	3.847	0.0867
Q9ULH0	KIDINS220	17.793	0
P52732	KIF11	5.573	0.0008
Q99496	RNF2	3.872	0.847
Q99497	PARK7	4.73	0.1951
P39656	DDOST	10.232	0.082
Q96L93	KIF16B	4.908	0.0011
Q9BRP8	PYM1	2.101	0.2641
Q9UIQ6	LNPEP	3.926	0.847
Q12756	KIF1A	4.768	0.0024
P14625	HSP90B1	25.383	0.0605
Q5JPH6	EARS2	7.271	0.1827
O00139	KIF2A	6.929	0.0008
P33176	KIF5B	9.11	0
P20226	TBP	2.596	0.1464
Q9UH99	SUN2	3.215	0.0278
O95630	STAMBP	1.248	0.847
Q96J84	KIRREL	11.363	0
O14974	PPP1R12A	3.009	0.0939
Q07866	KLC1	7.815	0.0011
Q8WUM4	PDCD6IP	21.158	0.1175
P32189	GK	2.545	0.1156
A4D1S0	KLRG2	7.27	0.0004
Q8N1B4	VPS52	0.565	0.2822
O00505	KPNA3	8.568	0
Q8N6L1	KRTCAP2	4.076	0.0086
P33240	CSTF2	5.136	0.0321
Q8N6T3	ARFGAP1	13.231	0.0273
Q86UP2	KTN1	20.673	0.0015
P07948	LYN	1.944	0.0882
Q9H9A6	LRRC40	12.844	0.0303
O75027	ABCB7	3.104	0.144
Q9H9A5	CNOT10	2.456	0.0895
Q01167	FOXK2	3.217	0.0778
Q9NYH9	UTP6	7.552	0.0619
Q6IAA8	LAMTOR1	9.283	0
P49441	INPP1	1.706	0.1855
Q05519	SRSF11	2.03	0.847
Q9BSR8	YIPF4	2.692	0.847
P22059	OSBP	3.204	0.0244
P38435	GGCX	2.394	0.847
Q86Y91	KIF18B	1.974	0.1028
Q6PKG0	LARP1	4.861	0.0043
P11387	TOP1	4.822	0.847
Q14739	LBR	28.049	0.0004
Q14684	RRP1B	4.445	0.0101
Q02880	TOP2B	9.645	0.1368
Q14683	SMC1A	16.624	0.0692
P06493	CDK1	22.444	0.0147
Q9Y2U8	LEMD3	7.253	0.001
P53794	SLC5A3	2.791	0.2044
Q9NX40	OCIAD1	0.761	0.2376
Q8IZD4	DCP1B	1.131	0.1841
Q8IUH3	RBM45	0.387	0.847
O14802	POLR3A	1.171	0.1823
P50213	IDH3A	8.17	0.1095
Q96B26	EXOSC8	1.665	0.1462
Q13402	MYO7A	12.947	0.847
P49916	LIG3	6.451	0.0072
Q8IWD4	CCDC117	1.177	0.847
Q9UHB6	LIMA1	4.678	0.0008
P52701	MSH6	7.796	0.0626
P36406	TRIM23	5.186	0.0854
P36405	ARL3	3.618	0.1385
P36404	ARL2	9.035	0.0901
P05783	KRT18	11.114	0.1639
P63208	SKP1	0.562	0.2641
P14406	COX7A2	3.861	0.2695
Q49A26	GLYR1	3.253	0.0992
Q9H7H0	METTL17	1.274	0.1947
Q8WXI9	GATAD2B	3.383	0.0132
Q9UN37	VPS4A	2.882	0.847
Q6P995	FAM171B	1.694	0.2541
Q9NXF1	TEX10	5.024	0.0154
P20585	MSH3	1.208	0.847
Q96K37	SLC35E1	0.772	0.847
Q15334	LLGL1	7.016	0.0044
P25311	AZGP1	3.41	0.847
Q9UBQ0	VPS29	1.597	0.1926
Q5XKP0	MIC13	6.935	0.2094
P52434	POLR2H	5.028	0.1152
Q14566	MCM6	15.262	0.0765
Q9NVS2	MRPS18A	3.829	0.0778
O95714	HERC2	0.433	0.847
Q13546	RIPK1	1.279	0.1806
Q13547	HDAC1	5.782	0.0492
Q96F81	DISP1	1.099	0.232
Q9NY93	DDX56	8.513	0.129
P62244	RPS15A	29.167	0.0895
Q32P28	P3H1	2.643	0.0426
P49257	LMAN1	15.611	0
Q5T750	XP32	3.644	0.847
P62249	RPS16	34.748	0.0639
Q12907	LMAN2	5.353	0.0024
Q96A35	MRPL24	4.389	0.0785
Q8IWU2	LMTK2	6.311	0
P12236	SLC25A6	19.359	0.1006
Q96GW9	2002-03-01	0.355	0.847
P12235	SLC25A4	8.723	0.1597
Q96J01	THOC3	2.543	0.189
Q96J02	ITCH	5.131	0.847
Q8NF37	LPCAT1	3.288	0.074
Q9NZT1	CALML5	6.152	0.847
Q9NZT2	OGFR	1.978	0.2328
Q9UP95	SLC12A4	3.33	0.0174
P50148	GNAQ	0.387	0.847
Q9C0E8	LNP	8.146	0
Q96AY3	FKBP10	1.684	0.1723
Q5QJE6	DNTTIP2	5.112	0.0231
Q96BM9	ARL8A	1.45	0.847
P50851	LRBA	15.179	0.0022
A6NNS2	DHRS7C	2.32	0.2662
P55084	HADHB	19.8	0.0797
Q9NUL3	STAU2	2.864	0.1337
Q9Y2A7	NCKAP1	3.06	0.0452
Q9ULC8	ZDHHC8	3.02	0.2764
Q9ULC3	RAB23	7.355	0.847
Q9BYI3	FAM126A	2.087	0.1009
P51149	RAB7A	15.203	0.1827
P51148	RAB5C	14.192	0.245
Q9Y2S7	POLDIP2	4.081	0.1352
P05166	PCCB	12.334	0.847
P05165	PCCA	43.432	0.847
P09110	ACAA1	4.051	0.018
Q07954	LRP1	6.204	0.0006
Q9UL15	BAG5	2.368	0.0386
P98164	LRP2	4.394	0.0018
Q9BYG3	NIFK	1.872	0.1197
Q14114	LRP8	4.962	0.0034
P84090	ERH	3.743	0.1551
Q96AG4	LRRC59	12.107	0
P30050	RPL12	12.353	0.1534
Q96NW7	LRRC7	4.61	0.0011
Q15269	PWP2	4.121	0.0305
O00311	CDC7	1.185	0.237
Q9BT92	TCHP	1.135	0.1886
Q6UWE0	LRSAM1	5.996	0.0005
Q9H089	LSG1	8.153	0
Q86X29	LSR	9.695	0
Q9UMY4	SNX12	2.812	0.0377
P21964	COMT	3.088	0.0156
O15067	PFAS	5.947	0.847
Q96GA3	LTV1	3.371	0.0064
P51151	RAB9A	9.044	0.1205
Q9NP64	ZCCHC17	0.439	0.847
Q9BRV8	SIKE1	0.929	0.847
O95372	LYPLA2	11.248	0.0041
Q9NP61	ARFGAP3	4.651	0.0161
P03891	MT-ND2	2.478	0.0927
Q8WZA0	LZIC	5.196	0.0014
O14979	HNRNPDL	4.606	0.847
Q9P273	TENM3	7.548	0.054
Q9BRK4	LZTS2	5.013	0.0026
P51812	RPS6KA3	7.518	0.059
Q3MHD2	LSM12	3.817	0.1178
Q92896	GLG1	1.687	0.2622
Q9UKF6	CPSF3	4.805	0.1416
Q96QA5	GSDMA	2.156	0.847
Q969M3	YIPF5	3.765	0.136
Q9UNF1	MAGED2	9.981	0.0001
P02786	TFRC	16.021	0.0119
Q9H0U3	MAGT1	6.639	0.0006
P08727	KRT19	0.617	0.2125
Q7L0Y3	TRMT10C	20.484	0.1635
P02788	LTF	1.486	0.847
P46821	MAP1B	15.542	0
P07237	P4HB	3.429	0.2304
O15145	ARPC3	1.083	0.2064
Q02750	MAP2K1	8.23	0.0003
Q9HBE1	PATZ1	1.165	0.2106
P36507	MAP2K2	11.052	0.0003
Q9Y265	RUVBL1	10.852	0.0243
O14495	PLPP3	2.266	0.2338
Q9Y262	EIF3L	10.16	0.1303
O14497	ARID1A	2.053	0.2323
Q08211	DHX9	30.945	0.1035
Q9Y512	SAMM50	6.671	0.0578
Q5KU26	COLEC12	2.682	0.0107
O75832	PSMD10	2.207	0.2695
O75575	CRCP	3.945	0.0156
P27816	MAP4	24.708	0
Q9Y6M9	NDUFB9	1.524	0.2739
P09661	SNRPA1	13.257	0.0411
Q7L3T8	PARS2	4.588	0.0815
O95819	MAP4K4	5.33	0.0005
Q5TFE4	NT5DC1	1.548	0.2106
P27361	MAPK3	4.03	0.0081
P08243	ASNS	12.921	0.0399
Q15691	MAPRE1	8.82	0
Q15555	MAPRE2	8.834	0.0034
P62136	PPP1CA	3.357	0.2216
Q86VM9	ZC3H18	0.721	0.847
Q99832	CCT7	11.846	0.0815
Q92769	HDAC2	6.654	0.0785
O43823	AKAP8	1.997	0.2315
P29966	MARCKS	11.995	0
O43826	SLC37A4	3.137	0.111
P49006	MARCKSL1	16.564	0
Q92947	GCDH	6.73	0.0499
Q7KZI7	MARK2	8.82	0.0013
Q92945	KHSRP	9.234	0.847
Q96AE7	TTC17	2.131	0.2349
Q8N4S9	MARVELD2	8.379	0.0001
Q99798	ACO2	2.535	0.1317
Q13148	TARDBP	10.814	0.0682
Q92545	TMEM131	3.435	0.1587
Q13144	EIF2B5	2.184	0.1168
Q7Z434	MAVS	9.729	0
O43772	SLC25A20	4.467	0.1829
O43776	NARS	0.924	0.847
Q02413	DSG1	11.287	0.847
P30825	SLC7A1	4.781	0.0451
P10155	TROVE2	7.543	0.0824
Q92783	STAM	6.047	0.0337
P46087	NOP2	14.174	0.1052
P46736	BRCC3	7.116	0.0419
Q01469	FABP5	4.187	0.847
P46734	MAP2K3	2.838	0.0325
Q00839	HNRNPU	28.862	0.1193
P35579	MYH9	32.618	0.1851
P05412	JUN	3.052	0.0109
Q8N573	OXR1	1.763	0.1505
P10398	ARAF	4.122	0.0499
Q9HAV7	GRPEL1	4.712	0.1599
P62888	RPL30	10.797	0.1518
Q9HAV4	XPO5	10.513	0.0219
Q4KMG0	CDON	1.859	0.1448
Q27J81	INF2	2.941	0.0858
Q58FF8	HSP90AB2P	6.891	0.847
Q96N66	MBOAT7	4.443	0.0043
Q96SB8	SMC6	3.08	0.1474
Q58FF6	HSP90AB4P	4.338	0.2695
Q99808	SLC29A1	10.797	0.0159
Q96SB3	PPP1R9B	3.256	0.0136
P42345	MTOR	4.467	0.0797
O43172	PRPF4	8.476	0.083
Q15907	RAB11B	19.356	0.0189
P43121	MCAM	23.577	0
Q96JG6	VPS50	2.367	0.1971
O43175	PHGDH	27.591	0.0461
Q9HD20	ATP13A1	2.902	0.0149
P32119	PRDX2	8.083	0.847
O94855	SEC24D	1.22	0.847
Q96JG8	MAGED4;MAGED4B	1.074	0.847
Q8N5C6	SRBD1	2.913	0.0347
O75306	NDUFS2	5.297	0.0619
Q9H078	CLPB	12.232	0.1623
Q9BTE3	MCMBP	7.671	0.0023
Q14676	MDC1	4.102	0.004
P49411	TUFM	43.398	0.1052
Q9BQS8	FYCO1	0.813	0.2784
Q9BSC4	NOL10	4.28	0.074
Q86YM7	HOMER1	2.782	0.0456
P26599	PTBP1	5.676	0.847
Q9NU22	MDN1	11.252	0.0073
O14965	AURKA	3.809	0.0169
O14964	HGS	4.596	0.1246
Q5JRA6	MIA3	5.035	0.0023
Q86YT6	MIB1	7.969	0.0003
Q8N3F8	MICALL1	7.091	0.0005
O43395	PRPF3	3.105	0.0237
P46013	MKI67	12.95	0.0031
Q8NB16	MLKL	18.423	0.0006
P12956	XRCC6	12.218	0.0778
Q99570	PIK3R4	1.896	0.847
P23526	AHCY	5.882	0.847
Q9UQ80	PA2G4	2.725	0.1915
Q6QNY1	BLOC1S2	2.28	0.1073
P23528	CFL1	23.744	0.1055
P22061	PCMT1	4.127	0.847
P11388	TOP2A	5.779	0.0443
Q6P5R6	RPL22L1	3.509	0.1109
Q6P1L8	MRPL14	8.274	0.0879
Q8N4V1	MMGT1	9.289	0
P82650	MRPS22	9.476	0.0639
P19388	POLR2E	2.66	0.1227
Q14694	USP10	11.629	0.1271
Q14697	GANAB	16.893	0.0296
Q96T76	MMS19	7.178	0.0047
Q00013	MPP1	8.628	0.0001
Q14690	PDCD11	10.054	0.0245
Q14692	BMS1	4.018	0.0815
P26006	ITGA3	2.791	0.2176
Q8N3R9	MPP5	5.165	0.0014
Q8IUW5	RELL1	3.591	0.0328
Q9ULT8	HECTD1	2.647	0.0451
Q9NZW5	MPP6	8.505	0
Q8IXI1	RHOT2	11.472	0.847
P19367	HK1	14.213	0.1349
O14818	PSMA7	6.89	0.2118
Q15654	TRIP6	2.636	0.847
P36873	PPP1CC	11.134	0.0339
Q15650	TRIP4	2.153	0.1257
Q6WCQ1	MPRIP	15.207	0.0008
O95297	MPZL1	8.57	0.0001
Q9UPT5	EXOC7	6.724	0.0253
Q9UBG0	MRC2	4.996	0.0056
P49959	MRE11	21.632	0.001
Q7Z7H8	MRPL10	3.515	0.005
P01111	NRAS	5.467	0.1046
Q8NC54	KCT2	2.872	0.0117
O60306	AQR	5.554	0.0604
Q969S3	ZNF622	6.166	0.0485
P63279	UBE2I	1.011	0.847
Q6DD88	ATL3	7.549	0.0645
Q6AI08	HEATR6	0.68	0.2336
P47929	LGALS7;LGALS7B	2.988	0.847
P43005	SLC1A1	2.496	0.2482
Q8WXF7	ATL1	1.974	0.0476
Q8WXF1	PSPC1	4.17	0.0897
Q13557	CAMK2D	7.616	0.1187
Q13555	CAMK2G	4.54	0.0808
Q9UBP9	GULP1	4.205	0.1837
Q9BYD2	MRPL9	3.457	0.0062
Q96GD4	AURKB	5.187	0.0914
Q96GD0	PDXP	5.938	0.1023
O75970	MPDZ	1.204	0.2604
Q8NHQ9	DDX55	0.747	0.2764
P22695	UQCRC2	31.781	0.1052
P22694	PRKACB	2.961	0.0897
Q5T749	KPRP	3.647	0.847
P60900	PSMA6	2.09	0.847
Q16740	CLPP	13.521	0.0967
Q9NWY4	HPF1	1.884	0.126
P62258	YWHAE	3.823	0.0979
O60783	MRPS14	6.741	0.0001
Q9NX46	ADPRHL2	2.623	0.2198
A6NKD9	CCDC85C	3.215	0.847
Q3SY69	ALDH1L2	8.258	0.1046
Q9UJX3	ANAPC7	5.789	0.0164
Q9NR77	PXMP2	2.341	0.1907
Q96EL2	MRPS24	6.493	0
Q9UQB8	BAIAP2	8.14	0.0139
Q63ZY3	KANK2	2.805	0.0197
Q92665	MRPS31	11.367	0
Q13885	TUBB2A	6.289	0.1319
Q13884	SNTB1	1.531	0.847
O00148	DDX39A	7.488	0.0715
P84085	ARF5	8.526	0.0549
P82673	MRPS35	10.262	0.0005
O43237	DYNC1LI2	3.243	0.0101
Q5VIR6	VPS53	1.897	0.2549
P82933	MRPS9	10.649	0.0005
Q15800	MSMO1	3.224	0.009
P48643	CCT5	17.822	0.0664
O14639	ABLIM1	3.384	0.0112
Q9NQ88	TIGAR	3.089	0.1863
Q9BPU9	B9D2	1.642	0.2512
P13995	MTHFD2	3.997	0.1006
P55011	SLC12A2	24.746	0.157
Q9BUK6	MSTO1	4.626	0.0074
Q9NV70	EXOC1	4.698	0.0184
P51553	IDH3G	8.437	0.0946
Q86UE4	MTDH	13.93	0
Q9BSF4	TIMM29	6.248	0.0604
P51956	NEK3	0.92	0.847
Q9Y2R5	MRPS17	5.531	0.0753
Q9UPU5	USP24	2.331	0.847
Q9Y2R9	MRPS7	4.408	0.054
O60879	DIAPH2	3.866	0.1919
Q02833	RASSF7	0.822	0.2201
P30048	PRDX3	12.062	0.2183
O95155	UBE4B	1.059	0.1796
P56545	CTBP2	11.231	0.0797
P30041	PRDX6	15.079	0.0937
Q15311	RALBP1	1.012	0.2008
P30044	PRDX5	3.953	0.0642
Q6P444	MTFR2	5.49	0.0008
Q9NQS7	INCENP	2.444	0.0222
Q12931	TRAP1	29.952	0.0954
Q9NVV4	MTPAP	7.49	0.0055
Q13505	MTX1	8.659	0.0034
P55786	NPEPPS	15.698	0.0822
Q9BV20	MRI1	11.327	0.1121
Q96EY5	MVB12A	6.658	0
P84157	MXRA7	9.136	0.001
Q9NP72	RAB18	6.52	0.1705
Q9UM54	MYO6	36.249	0
Q9UP83	COG5	1.319	0.1796
Q9NZU0	FLRT3	2.971	0.0256
Q9BXJ9	NAA15	9.953	0.0008
P13667	PDIA4	2.223	0.847
P61513	RPL37A	7.722	0.1099
O60870	KIN	0.742	0.847
Q9Y697	NFS1	6.735	0.1618
P0DOX7	P0DOX7	0.948	0.847
P19784	CSNK2A2	7.57	0.074
Q9UIG0	BAZ1B	5.94	0.0599
P62877	RBX1	1.742	0.2533
P62875	POLR2L	2.541	0.1676
Q96CX2	KCTD12	0.598	0.847
E9PAV3	NACA	12.593	0.0051
P55209	NAP1L1	8.354	0.0001
A2RRP1	NBAS	6.533	0.0004
O00567	NOP56	8.402	0.0715
O00560	SDCBP	1.866	0.1086
P13591	NCAM1	5.083	0.0043
Q15021	NCAPD2	8.197	0.0014
Q9BPX3	NCAPG	6.527	0.004
P16333	NCK1	9.735	0
Q969V3	NCLN	16.012	0.0048
Q15008	PSMD6	9.21	0.0599
Q8NI08	NCOA7	3.778	0.0088
O00763	ACACB	3.015	0.847
P05787	KRT8	8.455	0.1427
Q8TAG9	EXOC6	2.573	0.2392
O15397	IPO8	7.735	0.0114
Q96S44	TP53RK	4.295	0.2234
Q68D85	NCR3LG1	3.477	0.0018
Q9BTX1	NDC1	12.298	0.0001
Q92597	NDRG1	11.831	0.0001
Q9Y520	PRRC2C	6.706	0.847
Q8WZ42	TTN	11.408	0.847
P18085	ARF4	15.4	0.1082
P18084	ITGB5	4.777	0.1306
Q9UGV2	NDRG3	6.266	0.0001
Q9NVZ3	NECAP2	5.503	0.0078
O75821	EIF3G	7.746	0.0786
P35527	KRT9	103.468	0.847
Q92692	NECTIN2	19.8	0
Q9NQS3	NECTIN3	11.078	0.0001
P46934	NEDD4	21.605	0.0001
Q92859	NEO1	8.208	0.0003
P35240	NF2	4.397	0.0023
Q9Y2I1	NISCH	7.062	0.0008
Q07820	MCL1	2.664	0.2224
Q13576	IQGAP2	8.145	0.2123
Q9H6R4	NOL6	4.405	0.0019
Q5SY16	NOL9	4.613	0.0017
Q5BKZ1	ZNF326	10.326	0.1618
O43837	IDH3B	18.079	0.0778
Q8N2K0	ABHD12	2.332	0.0205
Q9Y2X3	NOP58	9.093	0.0043
Q5T7V8	GORAB	1.623	0.257
Q9BY50	SEC11C	3.552	0.0234
Q96P16	RPRD1A	11.066	0.0873
O75223	GGCT	2.183	0.847
Q13153	PAK1	1.878	0.1457
Q13151	HNRNPA0	19.114	0.1175
Q13155	AIMP2	7.232	0.0995
P46531	NOTCH1	4.212	0.0025
Q14194	CRMP1	3.218	0.2822
Q04721	NOTCH2	10.175	0
Q96AJ9	VTI1A	3.406	0.0283
Q14203	DCTN1	12.93	0.0144
Q5JSL3	DOCK11	1.546	0.1656
Q9HC38	GLOD4	1.439	0.2432
Q14204	DYNC1H1	22.06	0.0626
O60684	KPNA6	5.425	0.0201
Q5VTU8	ATP5EP2	3.898	0.193
Q8TAT6	NPLOC4	6.103	0.0005
P62899	RPL31	19.676	0.0442
Q9UK61	FAM208A	4.561	0.0869
P00338	LDHA	32.988	0.0664
Q96BD0	SLCO4A1	3.09	0.043
O75607	NPM3	4.039	0.0091
Q6PHR2	ULK3	2.369	0.1068
P06213	INSR	5.394	0.847
P47914	RPL29	2.537	0.847
P68036	UBE2L3	2.711	0.1013
O95478	NSA2	3.642	0.0084
P07814	EPRS	25.279	0.0753
Q13442	PDAP1	2.679	0.0314
Q15738	NSDHL	13.915	0.002
P46459	NSF	10.812	0.0015
Q08J23	NSUN2	14.674	0.0026
P22102	GART	14.493	0.0785
Q9BSD7	NTPCR	9.264	0.0096
P30153	PPP2R1A	8.234	0.0178
O75319	DUSP11	2.012	0.1544
Q9Y5A7	NUB1	3.91	0.0083
Q96PY5	FMNL2	4.052	0.1425
P04040	CAT	4.127	0.847
Q9Y266	NUDC	29.631	0
Q8WWY3	PRPF31	11.171	0.0366
Q13085	ACACA	13.202	0.847
Q13084	MRPL28	1.976	0.1119
Q8WVJ2	NUDCD2	5.945	0.0019
Q8IVD9	NUDCD3	3.905	0.0071
O75794	CDC123	1.007	0.244
O75792	RNASEH2A	2.275	0.0454
P49757	NUMB	7.327	0.0001
Q8WUM0	NUP133	9.708	0.0017
O75694	NUP155	4.853	0.0058
Q9H1Z4	WDR13	0.483	0.847
Q99567	NUP88	6.656	0.001
O15504	NUPL2	4.972	0.0019
O15381	NVL	7.872	0.002
Q16625	OCLN	28.054	0
Q01968	OCRL	12.552	0.0001
O14957	UQCR11	2.766	0.1083
O60313	OPA1	13.659	0.0078
Q9H6K4	OPA3	3.68	0.0063
O43913	ORC5	4.867	0.0075
P61106	RAB14	10.983	0.1628
Q13330	MTA1	2.757	0.16
Q9Y5V3	MAGED1	8.165	0.0338
O43790	KRT86	5.241	0.847
O43542	XRCC3	2.041	0.1765
Q9UNQ2	DIMT1	5.677	0.0316
Q9H9C1	VIPAS39	3.688	0.0327
P0DN76	U2AF1L5	2.527	0.847
Q9H4L5	OSBPL3	4.464	0.0026
P46940	IQGAP1	18.919	0.0104
A6NJ78	METTL15	2.652	0.0221
Q6PGP7	TTC37	1.449	0.2171
P0DN79	CBSL	12.072	0.043
Q9BZF3	OSBPL6	4.532	0.0047
Q9BZF1	OSBPL8	10.688	0
Q96SU4	OSBPL9	6.137	0.0017
Q6IN85	PPP4R3A	1.075	0.847
P82664	MRPS10	6.481	0.028
Q8IWT6	LRRC8A	4.614	0.0259
Q15070	OXA1L	5.024	0.002
O60264	SMARCA5	16.334	0.0543
P60468	SEC61B	4.927	0.0421
O60266	ADCY3	2.166	0.0435
Q9HDC5	JPH1	4.106	0.0333
P11586	MTHFD1	26.45	0.0379
P61353	RPL27	17.928	0.0715
Q96PV7	FAM193B	0.837	0.2887
O95747	OXSR1	9.298	0.0004
Q8IXJ6	SIRT2	2.185	0.0276
Q8IWF6	DENND6A	2.428	0.0308
P38919	EIF4A3	24.983	0.0626
Q15843	NEDD8	3.275	0.1022
Q9UNF0	PACSIN2	13.699	0
Q9Y4W6	AFG3L2	11.054	0.1009
P21912	SDHB	0.497	0.2847
Q9NWQ8	PAG1	5.743	0.0013
P22234	PAICS	6.025	0.0013
Q13177	PAK2	21.865	0.0001
Q16352	INA	8.494	0.1716
Q8WYP5	AHCTF1	3.896	0.0262
Q6P4I2	WDR73	0.482	0.2413
P45954	ACADSB	12.098	0.1073
Q9NU19	TBC1D22B	3.897	0.0531
P62318	SNRPD3	6.592	0.1855
O96013	PAK4	3.384	0.0091
Q9ULE6	PALD1	4.144	0.0035
Q13424	SNTA1	3.297	0.1341
Q13423	NNT	4.794	0.0669
O75781	PALM	4.416	0.0036
Q9Y613	FHOD1	2.402	0.0434
Q8TEW0	PARD3	5.499	0.0027
Q8N5Y8	PARP16	8.273	0.0004
O60573	EIF4E2	2.578	0.847
P63261	ACTG1	91.47	0.1533
Q9NVD7	PARVA	5.214	0.0008
O60318	MCM3AP	0.997	0.2662
Q7Z794	KRT77	4.985	0.847
Q92841	DDX17	17.294	0.1003
Q8NI35	PATJ	5.295	0.0005
P30101	PDIA3	6.226	0.0938
Q9NZD8	SPG21	2.231	0.1874
O14735	CDIPT	4.421	0.0753
O14737	PDCD5	3.771	0.0303
P01889	HLA-B	4.678	0.0109
P49674	CSNK1E	6.942	0.0368
Q9NSP4	CENPM	1.747	0.1454
Q9P2E7	PCDH10	3.455	0.0053
Q9UBS4	DNAJB11	1.809	0.1204
O60245	PCDH7	9.899	0
P48735	IDH2	19.507	0.1239
P62241	RPS8	25.248	0.0692
Q7RTN6	STRADA	1.026	0.847
Q8NHP6	MOSPD2	14.889	0.2137
P09884	POLA1	1.616	0.2546
Q8WW12	PCNP	4.439	0.0066
P63313	TMSB10	0.7	0.847
Q16778	HIST2H2BE	9.829	0.0765
Q9NT62	ATG3	3.389	0.0205
P12035	KRT3	1.793	0.847
Q2TAL8	QRICH1	1.795	0.1192
O95613	PCNT	5.627	0.0015
Q8NCM8	DYNC2H1	3.958	0.1523
Q7L2E3	DHX30	17.662	0.033
P29508	SERPINB3	3.794	0.847
P84098	RPL19	8.941	0.2123
O00159	MYO1C	8.014	0.0512
P20339	RAB5A	7.654	0.1748
P06737	PYGL	21.03	0.0566
O00154	ACOT7	5.313	0.0632
P61225	RAP2B	2.811	0.1928
P61224	RAP1B	5.356	0.1894
O00151	PDLIM1	7.719	0.1344
Q9UJY4	GGA2	1.518	0.2847
O60658	PDE8A	4.486	0.0018
Q15464	SHB	2.186	0.2012
Q29RF7	PDS5A	7.618	0.0004
Q13636	RAB31	1.686	0.1585
Q13637	RAB32	2.874	0.847
Q6P996	PDXDC1	14.438	0
Q96KP1	EXOC2	1.867	0.1767
Q8TDN6	BRIX1	7.72	0.0808
Q5VWJ9	SNX30	2.764	0.1309
P50542	PEX5	2.655	0.1398
P55060	CSE1L	21.316	0.0682
P00846	MT-ATP6	5.075	0.027
Q8NEN9	PDZD8	5.307	0.0005
Q8TBN0	RAB3IL1	2.72	0.1254
O00487	PSMD14	9.97	0.0886
O00483	NDUFA4	11.768	0.1958
Q9UQ88	CDK11A	2.899	0.1017
Q9H792	PEAK1	4.663	0.0022
Q8IYB1	MB21D2	3.597	0.0476
P05141	SLC25A5	60.541	0.1076
Q8N6R0	METTL13	2.462	0.847
O14545	TRAFD1	1.084	0.847
Q92968	PEX13	4.52	0.0019
O75381	PEX14	9.435	0
P40855	PEX19	8.46	0.0003
Q9NX62	IMPAD1	2.653	0.0279
Q9NVJ2	ARL8B	4.886	0.074
Q9BV38	WDR18	2.637	0.1529
Q9UHV9	PFDN2	3.697	0.0028
Q8N350	CBARP	2.893	0.0253
P52948	NUP98	11.573	0.1338
Q6PD74	AAGAB	1.023	0.2517
Q12929	EPS8	1.029	0.847
Q8WWM7	ATXN2L	4.467	0.847
Q9BRT8	CBWD1	3.822	0.0801
Q96HS1	PGAM5	13.41	0.0046
Q86XI2	NCAPG2	1.835	0.1289
P52209	PGD	4.875	0.0022
Q96GQ7	DDX27	8.382	0.0343
Q96GQ5	C16ORF58	2.648	0.847
Q14141	2006-09-01	3.121	0.018
P13674	P4HA1	8.564	0.1054
P49815	TSC2	2.653	0.2695
P45880	VDAC2	21.046	0.226
O00264	PGRMC1	6.508	0
P04350	TUBB4A	8.504	0.0664
Q969S9	GFM2	1.812	0.1216
O00571	DDX3X	34.058	0.085
P14866	HNRNPL	5.028	0.847
O15173	PGRMC2	6.858	0.0004
Q8IZ21	PHACTR4	18.479	0
Q9UKD2	MRTO4	6.336	0.0453
Q8IWS0	PHF6	6.853	0.0003
P14868	DARS	12.102	0.0808
P42356	PI4KA	5.797	0.002
Q9BU23	LMF2	1.353	0.2108
O95239	KIF4A	2.176	0.2822
Q8TAD4	SLC30A5	2.362	0.1277
Q96S52	PIGS	6.508	0.0011
[truncated: 1,358 more rows]

## Sheet: Mutant t-test APEX2
		Data shown in Figure S2A		Data shown in Figure S3A
PROTID	Gene.name	APEX2_G551D.vs.APEX2_WT		APEX2_W1282X.vs.APEX2_WT
		p-val	log2FC	p-val	log2FC
P0DPI2		0.707905	-0.290867	0.452385	-0.684067
A0AVT1	UBA6	0.745346	-0.115767	0.89231	0.0753333
A0FGR8	ESYT2	0.460877	0.360258	0.808304	0.1269
A0MZ66	KIAA1598	0.906303	0.0335583	0.948399	0.02
A0PJW6	TMEM223	0.607213	0.257508	0.499391	0.361633
A1L0T0	ILVBL	0.630806	0.350725	0.930762	-0.0671667
A1L390	PLEKHG3	0.493562	0.2183	0.575515	0.195033
A4D1E9	GTPBP10	0.86078	0.112817	0.878665	0.0960667
A4D1S0	KLRG2	0.608606	0.242075	0.341882	-0.493
A5YKK6	CNOT1	0.517134	0.3664	0.860699	0.118667
A6NHR9	SMCHD1	0.684667	0.331992	0.386329	0.722733
A6NJ78	METTL15	0.961149	0.0214333	0.635016	-0.234833
A6NKD9	CCDC85C	0.986359	0.0088	0.693026	-0.2686
P00761		0.917677	-0.0776333	0.326158	0.925267
P01966	HBA1	0.185208	-1.34339	0.190057	-1.2379
P02533	KRT14	0.729458	-0.411417	0.922399	0.149733
P02538	KRT6A	0.669385	-0.497192	0.943919	0.1086
P02769		0.595067	-2.26413	0.636561	-2.05407
P05787	KRT8	0.991714	0.0043	0.241996	0.975033
P08779	KRT16	0.990314	0.0150417	0.800553	0.402267
P13645	KRT10	0.667525	-0.573383	0.792106	-0.4195
P13647	KRT5	0.756701	-0.385483	0.927617	0.137967
P35908		0.64134	-0.654233	0.911034	-0.182567
P35908v2	KRT2	0.772926	-0.356783	0.985899	-0.0230667
Q04695	KRT17	0.726103	-0.374175	0.702605	0.544133
Q3SX09		0.25485	-0.914183	0.811367	-0.1776
Q3ZBS7		0.206725	-0.9963	0.359211	-0.6652
Q5D862	FLG2	0.515055	-0.778917	0.735267	-0.5228
Q6KB66-1	KRT80	0.289537	-1.64718	0.337396	-1.53053
Q7Z794	KRT77	0.346887	-1.66891	0.224794	-2.22307
Q86YZ3	HRNR	0.571037	-0.754317	0.81619	-0.379233
O00116	AGPS	0.613357	0.148058	0.564672	-0.188967
O00139	KIF2A	0.868632	0.0996833	0.856113	-0.121833
O00151	PDLIM1	0.87801	-0.103375	0.316048	-0.737367
O00159	MYO1C	0.931584	-0.0309333	0.614619	0.2203
O00161	SNAP23	0.98281	-0.0118667	0.879174	-0.120167
O00165	HAX1	0.39986	0.316158	0.0327123	1.01037
O00170	AIP	0.567004	0.244342	0.871197	0.0595
O00186	STXBP3	0.591287	0.200958	0.742289	-0.1046
O00192	ARVCF	0.312428	0.409875	0.412392	0.293467
O00203	AP3B1	0.8646	0.0916917	0.973951	-0.0283667
O00217	NDUFS8	0.149147	0.238358	0.673928	0.0710333
O00231	PSMD11	0.59136	0.261267	0.518739	0.339567
O00232	PSMD12	0.979012	0.0156667	0.868642	0.127367
O00264	PGRMC1	0.42858	0.48765	0.380909	0.322433
O00273	DFFA	0.567365	-0.360233	0.596722	-0.327133
O00291	HIP1	0.672953	0.356	0.47472	0.646633
O00299	CLIC1	0.819743	-0.126075	0.310786	-0.4837
O00303	EIF3F	0.554509	-0.374667	0.681205	0.2474
O00330	PDHX	0.211182	0.147142	0.276238	0.4212
O00401	WASL	0.980929	-0.0160333	0.309702	-0.6863
O00410	IPO5	0.96846	0.0289167	0.944626	0.0574333
O00411	POLRMT	0.691745	0.531267	0.6404	0.6157
O00425	IGF2BP3	0.839761	0.0806667	0.975033	0.0169
O00429	DNM1L	0.614767	-0.290875	0.799034	0.177
O00459	PIK3R2	0.499056	0.306492	0.52128	0.382233
O00471	EXOC5	0.700353	-0.10465	0.219496	0.360433
O00483	NDUFA4	0.097996	0.297908	0.291664	0.311233
O00487	PSMD14	0.721188	-0.188458	0.554485	0.305267
O00505	KPNA3	0.735182	-0.0779083	0.601648	-0.166933
O00541	PES1	0.922128	-0.0639667	0.834268	-0.1523
O00560	SDCBP	0.930617	0.0393583	0.580952	-0.2451
O00567	NOP56	0.85409	0.114208	0.738467	-0.1775
O00571	DDX3X;DDX3Y	0.819676	0.0945	0.845654	-0.0918
O00592	PODXL	0.764405	0.230233	0.513349	-0.636033
O00629	KPNA4	0.617548	-0.0945833	0.0712212	-0.235533
O00743	PPP6C	0.394142	-0.208017	0.0806448	0.501267
O14545	TRAFD1	0.822842	0.079375	0.243374	-0.2923
O14579	COPE	0.759565	0.096975	0.156792	0.673867
O14639	ABLIM1	0.954538	-0.0278417	0.253862	-0.5291
O14641	DVL2	0.603725	0.185675	0.603933	0.1423
O14646	CHD1	0.914587	-0.208092	0.871112	-0.334033
O14653	GOSR2	0.562856	0.38115	0.882573	-0.0953667
O14654	IRS4	0.230376	0.2442	0.129413	0.3197
O14737	PDCD5	0.776572	-0.343067	0.625883	-0.6124
O14744	PRMT5	0.359425	-0.231608	0.838804	-0.0813
O14745	SLC9A3R1	0.592909	0.3887	0.0226471	-2.17743
O14828	SCAMP3	0.914263	-0.04115	0.545649	-0.299433
O14880	MGST3	0.659853	0.112967	0.751251	-0.0532333
O14908	GIPC1	0.920833	-0.0465917	0.359494	-0.3948
O14910	LIN7A	0.78026	0.14425	0.813317	-0.115967
O14925	TIMM23;TIMM23B	0.835981	0.043625	0.143075	0.366133
O14929	HAT1	0.865595	-0.0743917	0.537563	0.301
O14936	CASK	0.887663	0.04225	0.297503	-0.2148
O14964	HGS	0.886444	0.0776417	0.744546	-0.1751
O14974	PPP1R12A	0.838264	-0.081525	0.0368611	-1.0193
O14979	HNRNPDL	0.170668	-0.765667	0.280599	-0.6222
O14980	XPO1	0.969074	0.0215417	0.847052	0.107033
O15020	SPTBN2	0.612782	0.267567	0.837253	0.142233
O15027	SEC16A	0.966275	-0.0241583	0.25891	0.729233
O15031	PLXNB2	0.720587	0.1774	0.657888	0.3186
O15042	U2SURP	0.880787	-0.0751667	0.297508	-0.4979
O15067	PFAS	0.942737	0.023775	0.973433	0.0161333
O15078	CEP290	0.798684	0.11425	0.0202938	0.938833
O15091	KIAA0391	0.294295	0.363158	0.170116	0.523867
O15126	SCAMP1	0.949395	-0.0367917	0.848159	-0.122867
O15145	ARPC3	0.882117	0.0735167	0.461501	-0.3758
O15155	BET1	0.553413	0.392183	0.355933	0.429867
O15160	POLR1C	0.706876	-0.0562333	0.0450083	0.398767
O15162	PLSCR1	0.474055	0.319142	0.474178	-0.233833
O15173	PGRMC2	0.59161	0.257625	0.26672	0.135933
O15226	NKRF	0.800929	0.183808	0.866336	0.142133
O15269	SPTLC1	0.480634	0.37935	0.886085	0.0804
O15270	SPTLC2	0.341665	0.544467	0.890132	-0.0903667
O15294	OGT	0.566169	0.321717	0.662269	0.252433
O15305	PMM2	0.954167	-0.0341583	0.547203	-0.3843
O15344	MID1	0.514354	0.123033	0.92881	0.0214
O15355	PPM1G	0.666303	-0.113767	0.290083	-0.3473
O15357	INPPL1	0.785308	0.0660167	0.861993	0.0560333
O15371	EIF3D	0.587099	-0.297175	0.737115	-0.298767
O15372	EIF3H	0.702292	0.142633	0.35351	-0.223767
O15381	NVL	0.569123	0.423083	0.912616	0.0765667
O15397	IPO8	0.878018	0.0744417	0.272362	0.605867
O15400	STX7	0.70104	0.170867	0.903518	-0.0631667
O15498	YKT6	0.313041	0.14305	0.957554	0.0189333
O15530	PDPK1;PDPK2P	0.333491	0.200308	0.66066	0.073
O43143	DHX15	0.977541	-0.00853333	0.405151	-0.4343
O43164	PJA2	0.853971	0.0475083	0.116465	-0.2804
O43166	SIPA1L1	0.668525	0.137758	0.25365	-0.198667
O43169	CYB5B	0.456614	0.292192	0.475365	0.1374
O43172	PRPF4	0.77903	-0.0767333	0.508017	0.1887
O43175	PHGDH	0.146436	0.3029	0.327853	0.190033
O43242	PSMD3	0.728117	-0.168975	0.918049	0.0720667
O43251	RBFOX2;RBFOX1	0.653081	-0.168758	0.435189	0.412033
O43264	ZW10	0.713046	-0.269683	0.832199	0.1642
O43301	HSPA12A	0.701924	0.155458	0.597834	0.177
O43318	MAP3K7	0.737077	0.17315	0.885212	-0.0755667
O43324	EEF1E1	0.954752	0.0226417	0.753389	0.1234
O43347	MSI1	0.520252	0.147667	0.472853	0.143367
O43390	HNRNPR	0.309535	-0.9014	0.413924	-0.832967
O43396	TXNL1	0.794204	-0.099575	0.929828	-0.0367333
O43399	TPD52L2	0.562248	0.249425	0.235994	-0.591967
O43427	FIBP	0.856021	0.095	0.911217	0.0487667
O43432	EIF4G3	0.800665	0.174333	0.783817	0.207533
O43491	EPB41L2	0.443744	0.201275	0.325707	-0.484267
O43583	DENR	0.599657	-0.356017	0.262003	-0.816833
O43615	TIMM44	0.950693	0.0447083	0.665467	-0.393667
O43663	PRC1	0.551581	-0.284667	0.483546	-0.3073
O43670	ZNF207	0.413762	-0.400383	0.0989882	-1.0042
O43684	BUB3	0.625525	-0.200275	0.301827	-0.479567
O43707	ACTN4	0.644578	-0.319675	0.449473	-0.522633
O43747	AP1G1	0.973212	-0.0264083	0.980937	-0.0284
O43760	SYNGR2	0.987696	-0.00835833	0.643738	-0.222933
O43765	SGTA	0.844385	0.0474083	0.944273	0.0132333
O43768	ENSA	0.772494	-0.19125	0.198513	-0.978867
O43772	SLC25A20	0.544962	0.197858	0.841846	0.0652
O43795	MYO1B	0.81166	-0.0986083	0.730974	0.161633
O43809	NUDT21	0.202228	-0.577858	0.310822	-0.4262
O43813	LANCL1	0.899937	-0.0726167	0.740856	-0.1913
O43815	STRN	0.801601	0.130683	0.459155	0.3965
O43823	AKAP8	0.795667	0.124042	0.783669	-0.115533
O43837	IDH3B	0.427279	0.1708	0.532284	0.1544
O43852	CALU	0.744838	-0.0958417	0.338955	-0.377433
O43865	AHCYL1	0.660514	0.128675	0.69354	-0.1025
O43913	ORC5	0.990424	0.017975	0.987138	-0.0277667
O60216	RAD21	0.850648	0.283525	0.715066	0.554933
O60232	SSSCA1	0.736966	-0.218825	0.317242	0.981933
O60245	PCDH7	0.452136	0.3642	0.227138	-0.4414
O60264	SMARCA5	0.993486	0.008075	0.994977	-0.00763333
O60271	SPAG9	0.860222	0.0382417	0.997051	-0.000833333
O60306	AQR	0.98567	-0.0192417	0.972603	0.0296
O60313	OPA1	0.244373	0.361742	0.208156	0.4075
O60343	TBC1D4	0.630197	-0.205325	0.843523	-0.110667
O60493	SNX3	0.923851	0.0686833	0.996606	0.00336667
O60502	MGEA5	0.730906	0.0911333	0.668584	0.160467
O60506	SYNCRIP	0.700875	-0.22335	0.552176	-0.392567
O60610	DIAPH1	0.955998	-0.0252083	0.899463	0.0481667
O60664	PLIN3	0.812041	-0.132233	0.351098	-0.712033
O60678	PRMT3	0.575016	0.230667	0.957612	0.0249667
O60684	KPNA6	0.925415	-0.0340917	0.550472	0.2666
O60716	CTNND1	0.487375	0.147158	0.840975	-0.0303333
O60749	SNX2	0.961001	0.013125	0.220103	0.415767
O60762	DPM1	0.7991	0.143592	0.558923	0.3334
O60763	USO1	0.625636	0.235558	0.400212	0.4098
O60784	TOM1	0.134628	0.411458	0.934483	0.0230667
Q99880	HIST1H2BL;HIST1H2BM;HIST1H2BN;HIST1H2BH;HIST2H2BF;HIST1H2BC;HIST1H2BD;H2BFS;HIST1H2BK;HIST1H2BA	0.935855	0.0417583	0.445112	-0.522933
O60826	CCDC22	0.990796	-0.00301667	0.258822	0.236867
O60830	TIMM17B	0.915788	-0.0613833	0.815286	-0.1445
O60884	DNAJA2	0.596183	0.14225	0.730101	-0.0682333
O75044	SRGAP2	0.263745	0.390242	0.269933	-0.2198
O75052	NOS1AP	0.378868	0.323858	0.975759	-0.0123
O75116	ROCK2	0.723105	0.121983	0.936289	0.0268
O75122	CLASP2	0.501518	0.262425	0.550604	-0.348333
O75128	COBL	0.708934	0.173858	0.143825	-0.6831
O75131	CPNE3	0.724804	0.143925	0.755738	-0.129733
O75146	HIP1R	0.813804	-0.09415	0.0714164	-0.511067
O75147	OBSL1	0.730513	-0.149675	0.416593	-0.3247
O75152	ZC3H11A	0.91311	0.08695	0.683847	-0.345433
O75165	DNAJC13	0.867284	0.187725	0.735105	0.450733
O75175	CNOT3	0.287706	-0.312458	0.194089	-0.4203
O75179	ANKRD17	0.485966	-0.307167	0.569539	-0.2536
O75190	DNAJB6	0.216574	-0.444875	0.556006	0.230267
[truncated: 1,774 more rows]

## Sheet: Mutant t-test TurboID
		Data shown in Figure S2B		Data shown in Figure 5A
[truncated: 1,656 more rows]

[truncated: 1 more sheets: TurboID-CFTR vs KCNK3-TurboID]
